# Supplementary material for: Transient upregulation of IRF1 during exit from naive pluripotency confers viral protection
Source: EMBO Rep. 2022 Jul 19;23(9):e55375. doi: 10.15252/embr.202255375 (PMC9442322; doi:10.15252/embr.202255375)
Supplement: Supplementary file 3 — Dataset EV1 [file EMBR-23-e55375-s004.zip]

Archive with 5 entries (4 files):
- EMBOR-2022-55375V1_DatasetEV1/
- EMBOR-2022-55375V1_DatasetEV1/README_1.txt
- __MACOSX/EMBOR-2022-55375V1_DatasetEV1/._README_1.txt
- EMBOR-2022-55375V1_DatasetEV1/EMBOR-2022-55375V1_DatasetEV1.csv
- __MACOSX/EMBOR-2022-55375V1_DatasetEV1/._EMBOR-2022-55375V1_DatasetEV1.csv
