# Supplementary material for: Transient upregulation of IRF1 during exit from naive pluripotency confers viral protection
Source: EMBO Rep. 2022 Jul 19;23(9):e55375. doi: 10.15252/embr.202255375 (PMC9442322; doi:10.15252/embr.202255375)
Supplement: Supplementary file 3 — Dataset EV1 [file EMBR-23-e55375-s004.zip › EMBOR-2022-55375V1_DatasetEV1/README_1.txt]

Dataset EV1 CRISPR-UMI library composition
Shown are all guide sequences, target genes, and genomic positions of the CRISPR-UMI library used in this study. 
