# Supplementary material for: Transient upregulation of IRF1 during exit from naive pluripotency confers viral protection
Source: EMBO Rep. 2022 Jul 19;23(9):e55375. doi: 10.15252/embr.202255375 (PMC9442322; doi:10.15252/embr.202255375)
Supplement: Supplementary file 4 — Dataset EV2 [file EMBR-23-e55375-s010.zip › EMBOR-2022-55375V1_DatasetEV2/README_2.txt]

Dataset EV2 Primer and CRISPR guides used in this study
Sequences of used primer and CRISPR guides for individual knockouts and overexpression with SunTag.
