# Supplementary material for: Transient upregulation of IRF1 during exit from naive pluripotency confers viral protection
Source: EMBO Rep. 2022 Jul 19;23(9):e55375. doi: 10.15252/embr.202255375 (PMC9442322; doi:10.15252/embr.202255375)
Supplement: Supplementary file 4 — Dataset EV2 [file EMBR-23-e55375-s010.zip › EMBOR-2022-55375V1_DatasetEV2/EMBOR-2022-55375V1_table_EV2.xlsx]

## Sheet: Sheet1
primer
name	FW	RV
Gbp2	AGTGGTGCTAAAATTGTTGTGG	AGAAAGGAAGGAGAAAGATGGG
Irf1enhancerKO_genotype	TCTTCCTGACTCTCCAGGCAGG	GATGGATAGAGTGGAGGCTAGACTG
Irf1KO_genotype	TACAGGCAGCCAAGACGGGTCA	TCTTCCCTCCCCTTCCTCCCGA
Irf1 (for RT-qPCR)	CCGAAGACCTTATGAAGCTCTTTG	GCAAGTATCCCTTGCCATCG
Oct6enhancer center	GGAAGCAAGAATGTGCCTTTA	TAGCTGAGTGCCCAGGAGTT
Oct6enahncer flank	AAGGCAGGCCACAAGTGTT	GGGCATCCGTGTGTTGA
Oct6enh_part1	agtgattctagagattattaAGCTTGGCGGCAAGCCCC	ataacgtaagTGGAAGAATCAGCAGGTATAGCAAGC
Oct6enh_part2	gattcttccaCTTACGTTATCTAGCAGACCACAGG	tctgcctgaaggcttctgcagaTCCTGGAGGCTGCCCTCC
Rpl13a (for RT-qPCR)	ACAGCCACTCTGGAGGAGAA	AGGCATGAGGCAAACAGTCT
Otx2 (for qPCR)	CGACGTTCTGGAAGCTCTGT	TGGCGGCACTTAGCTCTT
Tbx3(for qPCR)	GCATCCTCTCCTGCTGTCTC	GCCGTAGTGGTGGAAATCTT
sgRNAs
Sequences include sites for BbsI directed cloning, forward and reverse strands are annealed.
sgRNA	FW	RV
sgTcf7l1_1	caccGCCTTCGGCGAAATAGTCGCG	aaacCGCGACTATTTCGCCGAAGGC
sgTcf7l1_2	caccGATTCTCCGATTCGTTGACCA	aaacTGGTCAACGAATCGGAGAATC
eIrf1_leftarm1	caccGCAAGCAGCATATGGGATCG	aaacCGATCCCATATGCTGCTTGC
eIrf1_leftarm2	caccgTAGAGTGGGAGTTCCTTCTG	aacCAGAAGGAACTCCCACTCTAc
eIrf1_rightarm1	caccgAATGGATCACTGCGAGGGCA	aaacTGCCCTCGCAGTGATCCATTc
eIrf1_rightarm2	caccgACGTACGCTGCCCCGGTAGT	aaacACTACCGGGGCAGCGTACGTc
scrg_Irf1_1	caccgTGGAAGCACGCTGCTAAGCA	aaacTGCTTAGCAGCGTGCTTCCAc
scrg_Irf1_2	caccGCTCTGCTGTGCGGGTGTAC	aaacGTACACCCGCACAGCAGAGC
gIrf1_intron3-4	caccGGCTGCTGAGAACCTAAGCA	aaacTGCTTAGGTTCTCAGCAGCC
gIrf1_promoterOE	caccGCTTTCCAAGACAGGCAAGG	aaacCCTTGCCTGTCTTGGAAAGC
gIrf1_promoterOE(discarded)	caccgCCCGAAATGATGAGGCCGAG	aaacCTCGGCCTCATCATTTCGGGc
