# Supplementary material for: Transient upregulation of IRF1 during exit from naive pluripotency confers viral protection
Source: EMBO Rep. 2022 Jul 19;23(9):e55375. doi: 10.15252/embr.202255375 (PMC9442322; doi:10.15252/embr.202255375)
Supplement: Supplementary file 5 — Dataset EV3 [file EMBR-23-e55375-s001.zip › EMBOR-2022-55375V1_DatasetEV3/EMBOR-2022-55375V1_EV3.txt]

guide	gene	EpiLC_unimpaired_n1_BC1	EpiLC_n1_BC2	EpiLC_impaired_n1_BC3	ESC_noCAS9_BC41	ESC_n1_BC5	EpiLC_unimpaired_n2_BC1	ESC_n2_BC11	EpiLC_n2_BC17	EpiLC_impaired_n2_BC5
0610010K14Rik_1_Epi	0610010K14Rik	1194	694	121	569	956	1271	1752	1199	203
0610010K14Rik_2_Epi	0610010K14Rik	1505	695	192	781	822	2172	2840	2744	345
0610010K14Rik_3_Epi	0610010K14Rik	2054	1078	313	1196	1399	2786	4546	4198	617
0610010K14Rik_4_Epi	0610010K14Rik	804	432	96	379	530	736	1088	1074	133
1110004E09Rik_1_Nuc	1110004E09Rik	195	129	28	594	164	171	460	228	43
1110004E09Rik_2_Nuc	1110004E09Rik	92	86	3	281	86	0	105	62	12
1110004E09Rik_3_Nuc	1110004E09Rik	118	65	7	1205	177	353	296	234	10
1110004E09Rik_4_Nuc	1110004E09Rik	392	178	98	1040	304	786	1037	810	98
1110007C09Rik_1_Nuc	1110007C09Rik	787	300	117	931	578	1105	2280	2310	305
1110007C09Rik_2_Nuc	1110007C09Rik	1317	608	191	961	945	1344	1865	1530	218
1110007C09Rik_3_Nuc	1110007C09Rik	2032	849	187	917	1359	914	1529	1440	187
1110007C09Rik_4_Nuc	1110007C09Rik	602	303	67	408	350	634	914	584	121
1110017D15Rik_1_Nuc	1110017D15Rik	422	222	62	238	304	663	741	788	177
1110017D15Rik_2_Nuc	1110017D15Rik	1422	471	150	578	795	1393	1974	1446	309
1110017D15Rik_3_Nuc	1110017D15Rik	2943	1507	402	1743	2040	3105	4404	4383	610
1110017D15Rik_4_Nuc	1110017D15Rik	1499	905	218	1214	1148	1777	2848	2348	389
1110032A03Rik_1_Nuc	1110032A03Rik	1829	684	216	989	1037	1835	2881	2042	359
1110032A03Rik_2_Nuc	1110032A03Rik	1175	447	152	502	756	813	1676	1385	159
1110032A03Rik_3_Nuc	1110032A03Rik	2151	936	300	1090	1283	2089	3211	2737	475
1110032A03Rik_4_Nuc	1110032A03Rik	3314	1458	443	1268	2002	3428	5986	5598	857
1110037F02Rik_1_Nuc	1110037F02Rik	88	25	16	1029	144	13	433	85	20
1110037F02Rik_2_Nuc	1110037F02Rik	710	322	55	430	540	538	832	836	100
1110037F02Rik_3_Nuc	1110037F02Rik	228	118	38	586	186	286	483	235	53
1110037F02Rik_4_Nuc	1110037F02Rik	7	15	0	126	27	0	160	163	18
1110051M20Rik_1_Nuc	1110051M20Rik	996	577	188	692	779	1727	2517	1825	259
1110051M20Rik_2_Nuc	1110051M20Rik	1082	387	168	588	598	1479	2489	2122	354
1110051M20Rik_3_Nuc	1110051M20Rik	1686	690	202	954	1022	1137	1618	1575	244
1110051M20Rik_4_Nuc	1110051M20Rik	471	268	42	411	263	440	902	696	100
1700001C02Rik_1_Nuc	1700001C02Rik	915	520	140	773	692	1400	2055	1821	242
1700001C02Rik_2_Nuc	1700001C02Rik	1298	562	205	581	760	1651	2393	2060	291
1700001C02Rik_3_Nuc	1700001C02Rik	1577	700	237	607	857	1627	2336	2198	337
1700001C02Rik_4_Nuc	1700001C02Rik	1663	797	239	1068	1232	2669	3693	3567	591
1700013H16Rik_1_Nuc	1700013H16Rik	512	402	112	121	336	276	476	294	54
1700013H16Rik_2_Nuc	1700013H16Rik	2320	984	348	837	1413	2192	3724	3399	429
1700013H16Rik_3_Nuc	1700013H16Rik	1564	776	220	745	937	1642	2626	2260	407
1700013H16Rik_4_Nuc	1700013H16Rik	313	113	90	35	122	102	136	220	6
1700019D03Rik_3_pick	1700019D03Rik	0	0	0	4	0	0	0	0	0
1700024P04Rik_1_Nuc	1700024P04Rik	1235	691	164	673	755	1282	2090	1968	323
1700024P04Rik_2_Nuc	1700024P04Rik	2185	1240	382	1210	1636	2386	3499	3577	458
1700024P04Rik_3_Nuc	1700024P04Rik	193	88	15	209	111	102	338	284	30
1700024P04Rik_4_Nuc	1700024P04Rik	287	125	20	91	189	96	270	117	45
1700030J22Rik_1_Nuc	1700030J22Rik	1473	737	214	744	998	1104	1934	1847	294
1700030J22Rik_2_Nuc	1700030J22Rik	1237	683	282	888	1123	843	2079	1834	240
1700030J22Rik_3_Nuc	1700030J22Rik	2803	1261	396	1211	1802	2130	4031	2920	454
1700030J22Rik_4_Nuc	1700030J22Rik	2045	985	285	1321	1425	1568	2843	2473	518
1700049G17Rik_1_TF	1700049G17Rik	248	129	43	95	183	47	165	132	22
1700049G17Rik_2_TF	1700049G17Rik	113	84	32	113	93	336	485	644	66
1700049G17Rik_3_TF	1700049G17Rik	417	178	102	434	346	362	858	625	98
1700049G17Rik_4_TF	1700049G17Rik	1059	423	228	272	773	636	932	809	120
2010005H15Rik_1_Nuc	2010005H15Rik	1338	557	153	535	754	1528	2508	1786	304
2010005H15Rik_2_Nuc	2010005H15Rik	560	275	51	199	412	552	789	880	150
2010005H15Rik_3_Nuc	2010005H15Rik	1858	691	291	1118	1099	2509	3420	2940	450
2010111I01Rik_1_Nuc	2010111I01Rik	1327	616	193	712	1070	1288	2322	1723	257
2010111I01Rik_2_Nuc	2010111I01Rik	977	391	89	548	581	489	1301	875	185
2010111I01Rik_3_Nuc	2010111I01Rik	2912	1535	418	2013	2057	4088	5198	4624	698
2010111I01Rik_4_Nuc	2010111I01Rik	2486	1287	272	1195	1677	2546	3459	3215	421
2200002D01Rik_1_Nuc	2200002D01Rik	2313	970	272	982	1336	1914	2962	2112	452
2200002D01Rik_2_Nuc	2200002D01Rik	1442	723	192	875	844	1456	2219	1740	211
2200002D01Rik_3_Nuc	2200002D01Rik	1786	867	252	1034	1284	2097	3624	3238	578
2200002D01Rik_4_Nuc	2200002D01Rik	2420	1169	317	1111	1519	1997	3189	2755	315
2210018M11Rik_1_DNAr	2210018M11Rik	4791	2159	414	2131	2920	4994	7885	7290	925
2210018M11Rik_2_DNAr	2210018M11Rik	4344	1912	380	1305	2347	4218	6581	4982	683
2210018M11Rik_3_DNAr	2210018M11Rik	4719	1924	494	1485	2522	4764	7746	6907	847
2210018M11Rik_4_DNAr	2210018M11Rik	3511	1577	400	1258	2044	4487	5723	4349	555
2310003H01Rik_1_DNAr	2310003H01Rik	69	57	20	538	69	231	321	130	32
2310003H01Rik_2_DNAr	2310003H01Rik	404	234	50	318	295	161	446	423	37
2310003H01Rik_3_DNAr	2310003H01Rik	745	364	94	682	648	1244	2542	1378	190
2310003H01Rik_4_DNAr	2310003H01Rik	395	223	36	1149	395	552	1092	784	97
2310022A10Rik_1_Nuc	2310022A10Rik	1639	941	233	1314	1241	2245	3545	3119	384
2310022A10Rik_2_Nuc	2310022A10Rik	906	484	206	817	714	1268	1477	1569	167
2310022A10Rik_3_Nuc	2310022A10Rik	1573	821	216	964	974	909	1672	1451	251
2310022A10Rik_4_Nuc	2310022A10Rik	1869	715	289	988	1184	1449	1815	1451	236
2310067B10Rik_1_Nuc	2310067B10Rik	2456	1320	328	1493	1826	2169	3744	3192	369
2310067B10Rik_2_Nuc	2310067B10Rik	1516	523	141	1088	816	1823	2302	2025	288
2310067B10Rik_3_Nuc	2310067B10Rik	1605	908	193	974	1217	1177	1209	1277	200
2310067B10Rik_4_Nuc	2310067B10Rik	1613	673	260	893	1036	1825	3158	2187	381
2410016O06Rik_1_Epi	2410016O06Rik	1470	755	365	874	1138	1588	1970	2133	521
2410016O06Rik_2_Epi	2410016O06Rik	1343	821	389	1004	1159	2012	2681	2368	413
2410016O06Rik_3_Epi	2410016O06Rik	1845	966	361	973	1197	2069	3121	2694	601
2410016O06Rik_4_Epi	2410016O06Rik	1526	890	370	643	1212	1476	2645	2477	464
2610002J02Rik_1_DNAr	2610002J02Rik	1742	921	247	867	1249	1629	3397	2592	339
2610002J02Rik_2_DNAr	2610002J02Rik	562	300	96	629	403	809	1456	1184	199
2610002J02Rik_3_DNAr	2610002J02Rik	1325	452	99	717	674	1110	1938	1625	208
2610002J02Rik_4_DNAr	2610002J02Rik	701	327	98	757	472	736	1402	1011	151
2610020H08Rik_1_Nuc	2610020H08Rik	752	441	127	552	596	267	594	497	42
2610020H08Rik_2_Nuc	2610020H08Rik	215	88	4	88	81	86	126	166	19
2610020H08Rik_3_Nuc	2610020H08Rik	446	254	89	293	288	667	1327	974	197
2610020H08Rik_4_Nuc	2610020H08Rik	462	162	38	235	209	250	552	469	63
2700029M09Rik_1_Nuc	2700029M09Rik	295	94	48	73	122	149	180	106	47
2700029M09Rik_2_Nuc	2700029M09Rik	2427	1260	362	1395	1658	2495	3890	3489	401
2700029M09Rik_3_Nuc	2700029M09Rik	598	193	51	333	314	645	1190	1108	201
2700029M09Rik_4_Nuc	2700029M09Rik	225	129	45	146	207	166	172	233	43
2700060E02Rik_1_Nuc	2700060E02Rik	813	516	169	1139	616	1334	1703	1531	284
2700060E02Rik_2_Nuc	2700060E02Rik	1199	529	154	1371	921	1053	1677	1231	297
2700060E02Rik_3_Nuc	2700060E02Rik	445	271	63	754	452	437	922	808	68
2700060E02Rik_4_Nuc	2700060E02Rik	208	102	21	252	173	267	451	349	42
2810408M09Rik_1_Nuc	2810408M09Rik	1882	843	277	1138	1251	3054	4503	4466	672
2810417H13Rik_1_DNAr	2810417H13Rik	326	162	59	739	288	874	1293	955	97
2810417H13Rik_2_DNAr	2810417H13Rik	80	97	16	471	129	159	286	137	5
2810417H13Rik_3_DNAr	2810417H13Rik	410	150	47	904	242	238	879	710	71
2810417H13Rik_4_DNAr	2810417H13Rik	521	287	49	404	331	646	623	649	94
3110043O21Rik_1_Nuc	3110043O21Rik	1058	520	173	575	714	1562	2602	1974	316
3110043O21Rik_2_Nuc	3110043O21Rik	1538	983	278	883	1168	1535	2575	1943	231
3110043O21Rik_3_Nuc	3110043O21Rik	4316	1815	617	2157	2690	5761	7737	7081	988
3110043O21Rik_4_Nuc	3110043O21Rik	2902	1432	392	1525	1795	3906	6539	5174	904
3110052M02Rik_1_TF	3110052M02Rik	112	74	34	172	120	421	511	377	57
3110052M02Rik_2_TF	3110052M02Rik	296	44	9	193	119	246	398	250	81
3110052M02Rik_3_TF	3110052M02Rik	240	104	48	62	144	80	314	252	65
3110052M02Rik_4_TF	3110052M02Rik	104	80	26	73	102	116	166	127	20
4931406C07Rik_1_Nuc	4931406C07Rik	2587	1261	302	1666	1717	1833	2745	2502	271
4931406C07Rik_2_Nuc	4931406C07Rik	1614	915	267	967	1264	1789	2758	2400	436
4931406C07Rik_3_Nuc	4931406C07Rik	1613	818	262	1006	1117	1928	2514	2170	363
4931406C07Rik_4_Nuc	4931406C07Rik	279	131	31	174	216	486	602	499	84
4932438A13Rik_1_Nuc	4932438A13Rik	1273	640	143	863	816	2027	2792	2745	382
4932438A13Rik_2_Nuc	4932438A13Rik	1248	639	223	1039	892	1356	1865	1507	209
4932438A13Rik_3_Nuc	4932438A13Rik	2199	791	277	1345	1351	1858	2308	1890	282
4932438A13Rik_4_Nuc	4932438A13Rik	595	194	75	473	350	558	1014	861	88
4933402J07Rik_1_Nuc	4933402J07Rik	2336	1106	252	1320	1485	2058	3587	2532	427
4933402J07Rik_2_Nuc	4933402J07Rik	2475	1099	336	1051	1612	2158	3902	3130	400
4933402J07Rik_3_Nuc	4933402J07Rik	2419	1350	374	1476	1640	2498	3693	2999	456
4933402J07Rik_4_Nuc	4933402J07Rik	1235	695	207	771	980	1529	2211	1998	263
6330408A02Rik_1_Nuc	6330408A02Rik	1724	716	169	932	1263	1312	2191	2103	255
6330408A02Rik_2_Nuc	6330408A02Rik	1631	824	246	1073	1198	2281	3249	2668	396
6330408A02Rik_3_Nuc	6330408A02Rik	817	468	156	470	717	924	1530	1662	200
6330408A02Rik_4_Nuc	6330408A02Rik	2154	999	295	1295	1423	3608	4676	3986	563
9130023H24Rik_1_TF	9130023H24Rik	107	77	33	109	132	56	73	62	20
9130023H24Rik_2_TF	9130023H24Rik	316	160	18	174	192	358	424	355	43
9130023H24Rik_3_TF	9130023H24Rik	1686	714	284	1273	1019	1755	2942	2403	385
9130023H24Rik_4_TF	9130023H24Rik	503	275	85	277	380	442	609	479	80
9830147E19Rik_1_TF	9830147E19Rik	438	177	118	175	333	332	394	280	41
A1cf_1_Nuc	A1cf	1950	1112	251	1244	1366	2040	2552	2153	287
A1cf_2_Nuc	A1cf	1096	769	190	648	805	1503	2519	2400	342
A1cf_3_Nuc	A1cf	286	159	55	142	296	190	202	137	51
A1cf_4_Nuc	A1cf	1356	606	175	852	805	1574	2654	2521	384
A430005L14Rik_1_Nuc	A430005L14Rik	2697	1100	277	1813	1595	3325	5206	5044	680
A430005L14Rik_2_Nuc	A430005L14Rik	1225	661	175	701	811	1198	1666	1499	215
A430005L14Rik_3_Nuc	A430005L14Rik	863	387	128	602	588	1344	2193	2332	329
A430005L14Rik_4_Nuc	A430005L14Rik	1550	777	216	1640	1063	2110	2832	2631	455
AA467197_1_Nuc	AA467197	843	447	81	579	632	738	1427	1225	196
AA467197_2_Nuc	AA467197	725	352	119	465	574	510	1240	1163	146
AA467197_3_Nuc	AA467197	1470	720	218	893	989	1890	2604	1966	306
Aaas_1_Nuc	Aaas	277	147	52	355	260	375	460	363	68
Aaas_2_Nuc	Aaas	1459	889	210	1268	1109	1633	2197	1599	284
Aaas_3_Nuc	Aaas	1574	663	248	1177	1039	1154	1769	1480	172
Aaas_4_Nuc	Aaas	972	485	106	711	737	1146	1768	1471	264
Aagab_1_Nuc	Aagab	1166	422	174	605	663	1316	1888	1696	317
Aagab_2_Nuc	Aagab	391	144	104	211	286	355	696	379	70
Aagab_3_Nuc	Aagab	211	66	30	178	86	583	664	541	79
Aagab_4_Nuc	Aagab	1063	500	159	679	815	2073	2715	2274	473
Aarsd1_1_Nuc	Aarsd1	1707	722	168	910	1134	2499	2964	2550	392
Aarsd1_2_Nuc	Aarsd1	1191	626	209	936	886	1679	2786	2395	396
Aarsd1_3_Nuc	Aarsd1	1261	625	207	803	990	1835	2265	1868	296
Aarsd1_4_Nuc	Aarsd1	1095	533	118	783	716	1877	2806	2114	327
Aatf_1_pick	Aatf	403	161	60	1161	312	281	538	513	58
Aatf_2_pick	Aatf	61	60	1	300	50	31	133	57	16
Aatf_3_pick	Aatf	104	80	11	221	85	164	132	178	46
Aatf_4_pick	Aatf	278	137	48	1204	269	253	514	275	60
Abcb8_1_Nuc	Abcb8	2286	1028	373	1343	1202	2781	4298	3830	567
Abcb8_2_Nuc	Abcb8	2050	1046	273	1184	1455	2417	3593	3171	447
Abcb8_3_Nuc	Abcb8	1904	903	283	1073	1378	2112	2809	2346	384
Abcb8_4_Nuc	Abcb8	2825	1391	416	1380	1792	3094	4649	4014	523
Abcg2_1_Nuc	Abcg2	1614	860	171	888	1158	1391	2203	1883	326
Abcg2_2_Nuc	Abcg2	1937	1093	279	1397	1399	2388	3674	3509	433
Abcg2_3_Nuc	Abcg2	1204	659	145	1125	838	1066	2518	2182	373
Abcg2_4_Nuc	Abcg2	2608	1256	354	1613	1580	4089	5786	4776	743
Abhd14b_1_Nuc	Abhd14b	1250	712	163	966	951	774	1597	1400	211
Abhd14b_2_Nuc	Abhd14b	678	241	64	829	453	819	1055	853	115
Abhd14b_3_Nuc	Abhd14b	2287	1212	349	1727	1709	1355	2367	2069	268
Abhd14b_4_Nuc	Abhd14b	2194	1119	292	992	1581	1242	2061	1642	234
Abhd5_1_Nuc	Abhd5	2082	1053	327	1141	1403	3380	4763	3934	611
Abhd5_2_Nuc	Abhd5	2297	877	265	1163	1422	2685	3630	3106	442
Abhd5_3_Nuc	Abhd5	3530	1706	489	2178	2385	4974	6644	5025	776
Abhd5_4_Nuc	Abhd5	2871	1382	359	1793	2071	2761	5559	4268	714
Abi1_1_Nuc	Abi1	646	231	91	322	362	363	879	519	102
Abi1_2_Nuc	Abi1	530	324	64	470	368	1034	1702	1482	226
Abi1_3_Nuc	Abi1	1658	833	265	1090	1218	2087	3023	2483	448
Abi1_4_Nuc	Abi1	1632	536	223	901	1070	1993	2549	2060	321
Abl1_1_Drug	Abl1	731	369	88	576	557	962	1289	1266	188
Abl1_2_Drug	Abl1	1868	813	211	1100	1308	1379	1880	1824	235
Abl1_3_Drug	Abl1	995	495	109	514	576	873	1649	1199	179
Abl1_4_Drug	Abl1	2170	915	258	823	1317	1376	1992	1726	202
Abt1_1_Nuc	Abt1	367	166	31	1420	291	259	345	326	62
Abt1_2_Nuc	Abt1	116	61	27	1736	144	105	229	116	36
Abt1_3_Nuc	Abt1	4	16	19	104	42	0	76	16	11
Abt1_4_Nuc	Abt1	1	4	2	251	18	31	27	24	7
Abtb1_1_Nuc	Abtb1	1786	1032	256	1162	1259	2570	3640	2930	497
Abtb1_2_Nuc	Abtb1	1359	733	264	1154	1038	1316	2288	1874	276
Abtb1_3_Nuc	Abtb1	731	483	174	437	599	692	1422	1092	161
Abtb1_4_Nuc	Abtb1	2516	1056	289	1676	1613	2325	4197	3904	560
Abtb2_1_Nuc	Abtb2	1848	786	270	1195	1367	2143	3514	3109	354
Abtb2_2_Nuc	Abtb2	553	219	76	473	353	1204	1775	1578	177
Abtb2_3_Nuc	Abtb2	1439	696	241	908	977	1056	1780	1560	285
Abtb2_4_Nuc	Abtb2	1661	787	171	1244	1079	1807	3342	2538	385
Acacb_1_Nuc	Acacb	1409	592	177	843	850	1954	3313	2590	409
Acacb_2_Nuc	Acacb	1844	791	251	1064	1044	1432	2660	2185	445
Acacb_3_Nuc	Acacb	1210	467	114	632	608	1660	2290	2290	269
Acacb_4_Nuc	Acacb	2172	1002	340	1932	1385	3192	4215	3559	594
Acad11_1_Nuc	Acad11	1864	891	275	1533	1330	2496	3239	2585	519
Acad11_2_Nuc	Acad11	1735	719	179	1216	1127	1347	2783	2111	292
Acad11_3_Nuc	Acad11	2322	1129	321	1258	1456	2265	4223	3552	448
Acad11_4_Nuc	Acad11	2123	915	226	1352	1361	1875	3294	2218	397
Acad9_1_Nuc	Acad9	1432	632	209	881	956	2366	2767	2138	290
Acad9_2_Nuc	Acad9	39	14	7	130	32	0	103	46	7
Acad9_3_Nuc	Acad9	822	400	92	1380	633	414	971	623	129
Acad9_4_Nuc	Acad9	471	410	120	1216	675	729	1742	930	174
Acadm_1_Nuc	Acadm	1211	631	180	619	916	1295	2297	2032	272
Acadm_2_Nuc	Acadm	1041	622	240	964	921	1749	2872	2556	291
Acadm_3_Nuc	Acadm	7	14	10	28	43	46	163	104	32
Acadm_4_Nuc	Acadm	1553	756	208	866	1010	1744	2688	2486	430
Acads_1_Nuc	Acads	3323	1853	475	2023	2686	2821	4119	3353	510
Acads_2_Nuc	Acads	1197	718	204	889	883	1715	2495	1699	299
Acads_3_Nuc	Acads	1221	669	135	713	885	1088	1798	1532	215
Acads_4_Nuc	Acads	1615	761	218	889	1033	1187	1778	1169	187
Acadvl_1_Nuc	Acadvl	1491	641	190	866	885	2058	2330	1895	302
Acadvl_2_Nuc	Acadvl	394	209	59	465	311	341	630	518	57
Acadvl_3_Nuc	Acadvl	1440	619	205	857	977	795	1191	1097	176
Acadvl_4_Nuc	Acadvl	1454	752	207	1223	935	1387	2402	2156	267
Acat2_1_Drug	Acat2	1632	725	194	1040	1027	1470	2769	2297	369
Acat2_2_Drug	Acat2	1151	794	279	988	1049	1627	2469	1712	259
Acat2_4_Drug	Acat2	661	327	146	1217	568	405	1034	837	52
Acat3_1_Drug	Acat3	2323	1358	376	1680	1528	2020	3093	2891	440
Acat3_2_Drug	Acat3	2751	1216	279	1422	1696	1866	3075	2293	341
Acat3_3_Drug	Acat3	1048	614	160	748	790	819	1663	1648	237
Acat3_4_Drug	Acat3	1452	803	199	1171	1089	1876	3176	2564	482
Acbd5_1_Nuc	Acbd5	1428	699	224	792	962	1476	2628	2272	445
Acbd5_2_Nuc	Acbd5	908	484	146	482	652	919	1335	1204	221
Acbd5_3_Nuc	Acbd5	1332	580	120	653	840	1139	1587	1257	183
Acbd5_4_Nuc	Acbd5	1459	627	248	1235	1027	1134	2190	1915	396
Acd_1_Nuc	Acd	1357	517	200	791	837	1478	2090	1769	311
Acd_2_Nuc	Acd	1118	505	214	1140	917	1095	2683	1771	260
Acd_3_Nuc	Acd	761	433	154	1096	656	1410	2402	1870	208
Acd_4_Nuc	Acd	729	343	119	1149	480	297	723	445	48
Ache_1_Drug	Ache	2982	1349	320	1696	1820	2393	3772	2890	403
Ache_2_Drug	Ache	610	217	65	520	317	211	558	552	42
Ache_3_Drug	Ache	1901	937	292	1480	1244	2304	3101	2360	388
Ache_4_Drug	Ache	1331	632	160	583	752	1121	1906	1547	227
Acin1_1_Nuc	Acin1	659	417	88	748	587	731	1667	1506	258
Acin1_2_Nuc	Acin1	632	331	103	768	504	1026	1742	1109	177
Acin1_3_Nuc	Acin1	585	281	84	371	351	368	573	551	86
Acin1_4_Nuc	Acin1	242	142	78	462	183	189	848	464	92
Aco2_1_Nuc	Aco2	350	211	54	660	286	308	525	380	70
Aco2_2_Nuc	Aco2	109	53	16	1245	153	60	254	149	15
Aco2_3_Nuc	Aco2	49	18	8	148	29	245	209	174	27
Aco2_4_Nuc	Aco2	448	194	36	1502	250	122	545	253	33
Acot13_1_Nuc	Acot13	975	439	102	1109	725	2280	3567	2931	455
Acot13_2_Nuc	Acot13	1990	919	279	1188	1352	1735	3262	2551	342
Acot13_3_Nuc	Acot13	143	76	10	26	78	312	280	182	34
Acot13_4_Nuc	Acot13	1666	771	241	859	984	1362	1864	1485	249
Acot7_1_Nuc	Acot7	1144	449	141	699	691	1262	1656	1430	261
Acot7_2_Nuc	Acot7	1750	869	199	1156	1209	2649	3151	2990	405
Acot7_3_Nuc	Acot7	2958	1364	477	1311	1885	1990	2889	2823	429
Acot7_4_Nuc	Acot7	2944	1359	417	1800	1902	3086	5051	4155	607
Acpp_3_Drug	Acpp	1229	642	155	802	812	1355	2353	2142	295
Acpp_4_Drug	Acpp	1986	939	290	1289	1534	1719	3097	2675	449
Acr_1_Nuc	Acr	146	71	49	143	122	324	292	443	39
Acr_2_Nuc	Acr	1263	590	194	883	785	1849	2822	1964	376
Acr_3_Nuc	Acr	2921	1346	332	1629	1807	3298	4494	3854	637
Acr_4_Nuc	Acr	2281	886	325	1359	1527	2987	4234	3473	537
Acrbp_1_Nuc	Acrbp	2104	1143	345	1398	1536	2256	2912	2383	300
Acrbp_2_Nuc	Acrbp	1005	510	211	790	720	1200	1629	1356	152
Acrbp_3_Nuc	Acrbp	1804	980	252	1101	1141	1816	2547	2598	360
Acrbp_4_Nuc	Acrbp	1538	550	200	553	864	2563	3731	3502	512
Acsl5_1_Nuc	Acsl5	349	355	62	465	376	1096	1763	1461	206
Acsl5_2_Nuc	Acsl5	1999	941	194	1133	1346	2010	3033	2550	419
Acsl5_3_Nuc	Acsl5	1772	740	213	844	935	1961	3538	2800	443
Acsl5_4_Nuc	Acsl5	1209	584	170	1100	925	1474	2870	2456	274
Acsl6_1_Nuc	Acsl6	1926	1028	230	1353	1373	3391	4744	4006	736
Acsl6_2_Nuc	Acsl6	1561	835	288	1284	1208	2143	3055	2359	434
Acsl6_3_Nuc	Acsl6	975	364	153	526	541	1418	2138	1817	344
Acsl6_4_Nuc	Acsl6	1640	963	250	1091	1212	1852	3310	2679	350
Acss2_1_Nuc	Acss2	605	264	119	526	467	1546	1870	1790	284
Acss2_2_Nuc	Acss2	2105	872	227	1219	1335	1595	2639	2425	291
Acss2_3_Nuc	Acss2	1111	541	144	654	794	1762	2490	2249	322
Acss2_4_Nuc	Acss2	1366	660	91	817	788	2083	2626	2235	314
Actb_1_Epi	Actb	76	40	2	714	65	0	149	21	3
Actb_2_Epi	Actb	429	245	85	484	319	698	1399	921	165
Actb_3_Epi	Actb	98	76	13	661	158	0	180	139	13
Actb_4_Epi	Actb	30	24	9	1144	74	60	486	342	43
Actg1_1_Nuc	Actg1	1790	888	176	1306	1172	1543	2320	1657	282
Actg1_2_Nuc	Actg1	1090	453	147	1163	688	1202	1629	1407	236
Actg1_3_Nuc	Actg1	826	365	83	1097	529	1145	1656	1511	193
Actg1_4_Nuc	Actg1	265	122	46	725	180	96	170	87	9
Actl6a_1_DNAr	Actl6a	229	135	6	1136	189	215	658	435	56
Actl6a_2_DNAr	Actl6a	232	52	44	1418	190	178	620	541	100
Actl6a_3_DNAr	Actl6a	194	90	24	266	145	58	152	73	23
Actl6a_4_DNAr	Actl6a	221	109	55	1580	166	231	476	308	52
Actl6b_1_Epi	Actl6b	1100	368	128	680	641	1427	2085	1676	222
Actl6b_2_Epi	Actl6b	641	274	85	244	422	201	603	520	78
Actl6b_3_Epi	Actl6b	1483	795	196	844	1063	2045	2692	2265	373
Actl6b_4_Epi	Actl6b	1395	679	184	744	942	1908	2976	2715	344
Actl7a_1_Nuc	Actl7a	1894	946	252	1219	1260	1864	3141	2653	453
Actl7a_2_Nuc	Actl7a	1027	488	158	653	671	1705	2481	2093	318
Actl7a_3_Nuc	Actl7a	1944	1027	290	1440	1461	1920	3638	3078	511
Actl7a_4_Nuc	Actl7a	1093	540	164	609	689	684	1274	888	219
Actn1_1_Nuc	Actn1	3786	1852	596	2022	2503	4126	6058	5666	767
Actn1_2_Nuc	Actn1	1728	836	156	1062	1065	1829	2874	2305	262
Actn1_3_Nuc	Actn1	2176	884	325	1304	1353	2407	4008	3127	466
Actn1_4_Nuc	Actn1	1076	492	159	442	760	503	517	489	72
Actn4_1_Nuc	Actn4	1972	903	293	1292	1401	1233	3020	2503	334
Actn4_2_Nuc	Actn4	960	374	109	847	646	723	1586	1187	200
Actn4_3_Nuc	Actn4	1682	817	224	1272	1189	1824	3781	2750	267
Actn4_4_Nuc	Actn4	1527	633	220	806	898	1181	2464	1748	219
Actr5_1_DNAr	Actr5	1511	688	109	978	956	1553	2233	1878	183
Actr5_2_DNAr	Actr5	1027	504	137	411	582	1052	1234	1022	123
Actr5_3_DNAr	Actr5	1770	741	207	960	1088	2179	3993	3358	415
Actr5_4_DNAr	Actr5	926	680	162	768	860	1098	1723	1382	188
Actr6_1_Nuc	Actr6	475	267	61	192	270	216	519	598	93
Actr6_2_Nuc	Actr6	205	82	17	948	220	161	428	233	50
Actr6_3_Nuc	Actr6	445	239	51	1011	410	338	757	437	88
Actr6_4_Nuc	Actr6	0	5	0	120	26	0	104	77	16
Actr8_1_DNAr	Actr8	190	148	38	978	275	805	1164	969	128
Actr8_2_DNAr	Actr8	955	562	132	1265	953	992	2393	1385	205
Actr8_3_DNAr	Actr8	915	484	177	1257	813	448	1611	1042	139
Actr8_4_DNAr	Actr8	685	326	67	1283	651	792	1174	1016	195
Actrt3_1_Nuc	Actrt3	979	468	137	774	794	1199	1689	1551	284
Actrt3_2_Nuc	Actrt3	1789	827	224	1066	1054	2303	4036	3218	443
Actrt3_3_Nuc	Actrt3	1596	677	238	719	1023	1289	2366	1854	289
Actrt3_4_Nuc	Actrt3	2056	910	201	1012	1082	2293	3731	3063	488
Adad1_1_Nuc	Adad1	1855	868	228	1031	1399	1582	2492	2022	378
Adad1_2_Nuc	Adad1	2445	1318	317	1359	1701	2533	4040	3673	548
Adad1_3_Nuc	Adad1	962	475	128	401	739	1615	2746	2086	304
Adad1_4_Nuc	Adad1	1776	968	260	1668	1312	3057	4086	3710	473
Adam10_1_Drug	Adam10	783	388	137	396	546	802	875	966	128
Adam10_2_Drug	Adam10	1537	788	205	987	1049	1427	2328	2051	237
Adam10_3_Drug	Adam10	2191	970	310	1513	1476	2935	4553	4695	607
Adam10_4_Drug	Adam10	241	123	26	50	193	30	130	80	18
Adap1_1_Nuc	Adap1	1565	674	142	867	938	2358	3322	3016	511
Adap1_2_Nuc	Adap1	955	451	219	1007	834	1158	2071	1824	227
Adap1_3_Nuc	Adap1	1222	512	168	502	838	1043	1859	1725	211
Adap1_4_Nuc	Adap1	2601	1218	382	1424	1729	2303	4396	3621	588
Adar_1_Nuc	Adar	1661	800	196	1277	1171	2249	2835	2368	415
Adar_2_Nuc	Adar	1310	618	125	717	877	1177	2327	2063	281
Adar_3_Nuc	Adar	425	141	62	507	248	285	639	429	60
Adar_4_Nuc	Adar	1403	766	252	842	1179	1218	1910	1777	237
Adarb1_1_Nuc	Adarb1	866	481	191	553	629	1144	1495	1078	198
Adarb1_2_Nuc	Adarb1	1680	754	151	839	872	1707	3075	2370	435
Adarb1_3_Nuc	Adarb1	1977	885	266	1093	1371	2496	3647	3276	551
Adarb1_4_Nuc	Adarb1	1448	626	189	716	832	1464	2276	1341	299
Adarb2_1_Nuc	Adarb2	182	81	24	142	80	143	243	320	32
Adarb2_2_Nuc	Adarb2	3295	1816	588	1905	2558	3381	5440	4191	626
Adarb2_3_Nuc	Adarb2	1914	1095	319	1236	1404	2249	3970	3446	491
Adarb2_4_Nuc	Adarb2	2128	1049	385	1232	1543	2040	3713	3366	501
Adcy1_1_Drug	Adcy1	991	583	123	935	841	1473	2788	2349	327
Adcy1_2_Drug	Adcy1	1034	631	177	764	806	1664	2729	2534	365
Adcy1_3_Drug	Adcy1	3185	1483	465	1695	2041	2659	4499	3714	537
Adcy1_4_Drug	Adcy1	2134	892	238	1256	1445	1905	3888	3252	369
Adcy3_1_Nuc	Adcy3	1628	883	306	1496	1204	2447	3230	2767	486
Adcy3_2_Nuc	Adcy3	2075	954	216	892	1371	1804	2423	2198	343
Adcy3_3_Nuc	Adcy3	1493	852	240	995	1108	1063	1643	1208	187
Adcy3_4_Nuc	Adcy3	1211	528	194	790	652	1688	2640	2223	313
Add1_1_Nuc	Add1	1834	602	245	790	945	1670	2488	1907	294
Add1_2_Nuc	Add1	1686	588	219	772	1082	2051	2814	2500	415
Add1_3_Nuc	Add1	2054	913	317	1138	1349	1279	2688	2229	312
Add1_4_Nuc	Add1	1543	699	206	738	991	890	1490	1507	176
Add3_1_Nuc	Add3	1431	586	247	856	909	2136	2953	2384	358
Add3_2_Nuc	Add3	1380	542	164	926	943	2008	2487	2754	364
Add3_3_Nuc	Add3	1843	778	183	956	975	1799	2863	2737	321
Add3_4_Nuc	Add3	1126	450	136	394	562	535	963	779	108
Adh5_1_Nuc	Adh5	1363	814	223	1293	1175	2313	3640	2932	442
Adh5_2_Nuc	Adh5	1305	586	143	1002	872	1183	1804	1502	220
Adh5_3_Nuc	Adh5	270	153	28	240	226	220	409	278	54
Adh5_4_Nuc	Adh5	500	311	84	751	459	852	1457	1264	160
Adi1_1_Nuc	Adi1	2292	1285	411	2020	1911	2150	3173	2603	411
Adi1_2_Nuc	Adi1	165	95	7	253	113	114	338	262	55
Adi1_3_Nuc	Adi1	1207	589	138	778	783	923	1604	1683	155
Adi1_4_Nuc	Adi1	1746	860	297	1081	1289	2027	3526	3290	731
Adig_1_Nuc	Adig	453	226	62	377	238	460	825	546	101
Adig_2_Nuc	Adig	668	519	132	824	694	1072	2055	1731	279
Adig_3_Nuc	Adig	1735	871	251	937	1241	1807	2622	2420	321
Adk_1_Nuc	Adk	2101	882	351	1080	1393	1289	2167	1765	274
Adk_2_Nuc	Adk	2294	952	268	1322	1365	1673	3219	3259	537
Adk_3_Nuc	Adk	2541	1160	407	1241	1670	1969	3145	2837	390
Adk_4_Nuc	Adk	2871	1236	429	1461	1633	3089	4994	3894	616
Adnp_1_Nuc	Adnp	1988	884	215	1483	1353	1767	3143	2021	380
Adnp_2_Nuc	Adnp	1293	876	166	980	1048	926	1910	1267	257
Adnp_3_Nuc	Adnp	2079	952	196	1000	1416	2405	3571	3003	349
Adnp_4_Nuc	Adnp	752	432	131	406	557	824	1384	1074	135
Adnp2_1_Nuc	Adnp2	804	402	89	552	574	580	1019	856	112
Adnp2_2_Nuc	Adnp2	3914	1848	443	1446	2496	3354	4681	3795	537
Adnp2_3_Nuc	Adnp2	3058	1257	294	1406	1993	2948	3711	3748	449
Adnp2_4_Nuc	Adnp2	2312	1118	307	1044	1607	1900	3220	2874	368
Adprhl2_1_Nuc	Adprhl2	1295	724	159	1110	1185	2031	2466	2450	362
Adprhl2_2_Nuc	Adprhl2	1002	559	155	672	674	1476	2574	2465	274
Adprhl2_3_Nuc	Adprhl2	1699	855	268	831	1214	2265	2498	2440	318
Adprhl2_4_Nuc	Adprhl2	2222	907	324	1446	1211	1065	1813	1545	223
Adra1a_1_Drug	Adra1a	425	187	39	276	240	537	786	779	118
Adra1a_2_Drug	Adra1a	2073	969	229	1339	1442	2870	4519	4201	560
Adra1a_3_Drug	Adra1a	1849	787	217	1304	1256	2115	3671	3724	377
Adra1a_4_Drug	Adra1a	3134	1305	415	1567	1772	2935	4472	3898	536
Adra1b_1_Drug	Adra1b	1965	1116	246	1216	1343	2372	3489	2429	465
Adra1b_2_Drug	Adra1b	1731	874	221	1315	1265	2238	3708	2736	504
Adra1b_3_Drug	Adra1b	861	432	147	635	616	1466	1561	1670	163
Adra1b_4_Drug	Adra1b	1865	757	284	1084	1037	2344	3455	2688	428
Adrb1_1_Drug	Adrb1	3014	1450	446	1655	2028	3263	4731	3814	598
Adrb1_2_Drug	Adrb1	1703	739	227	956	1032	2166	3009	2957	385
Adrb1_3_Drug	Adrb1	1707	687	299	1045	1219	1871	3346	2692	494
Adrb1_4_Drug	Adrb1	3772	1800	601	1894	2529	5126	6808	5760	822
Adrb2_1_Drug	Adrb2	2786	1180	374	1288	1675	1920	3166	2730	427
Adrb2_2_Drug	Adrb2	813	420	68	1038	539	1689	2660	2235	295
Adrb2_3_Drug	Adrb2	1956	932	238	1285	1352	1765	2580	2250	267
Adrb2_4_Drug	Adrb2	435	268	70	594	315	489	854	573	99
Adrb3_1_Drug	Adrb3	1781	754	206	1002	1340	1651	2854	2590	411
Adrb3_2_Drug	Adrb3	806	419	154	431	728	858	1330	1079	223
Adrb3_3_Drug	Adrb3	2525	1155	309	1423	1596	3410	4916	4825	756
Adrb3_4_Drug	Adrb3	3099	1339	283	1603	1819	4031	5859	4788	744
Adrbk2_1_Nuc	Adrbk2	1494	661	244	1088	875	1354	2236	1861	264
Adrbk2_2_Nuc	Adrbk2	155	195	42	247	193	74	281	234	51
Adrbk2_3_Nuc	Adrbk2	1466	693	188	1136	1077	2089	2806	2307	346
Adrbk2_4_Nuc	Adrbk2	1506	852	276	950	1141	1548	2400	1939	280
Adrm1_1_Nuc	Adrm1	830	324	146	754	780	879	1535	1112	175
Adrm1_2_Nuc	Adrm1	1072	591	221	582	902	918	1378	1243	172
Adrm1_3_Nuc	Adrm1	1465	628	161	1550	1303	773	2108	1069	192
Adrm1_4_Nuc	Adrm1	701	455	120	1090	805	690	1693	1061	112
Aebp1_1_TF	Aebp1	2991	1599	404	2616	2267	4766	7833	7188	1092
Aebp1_2_TF	Aebp1	1749	559	226	958	1013	1844	2590	2053	341
Aebp1_3_TF	Aebp1	2084	1030	304	792	1337	1453	2643	2186	280
Aebp1_4_TF	Aebp1	2128	936	267	1692	1510	2647	4603	4216	507
Aebp2_1_Epi	Aebp2	6291	3338	992	3419	4655	8138	12173	12014	1909
Aebp2_2_Epi	Aebp2	4141	1809	640	2067	2164	4787	6672	6410	1037
Aebp2_3_Epi	Aebp2	493	310	106	183	387	767	775	701	136
Aebp2_4_Epi	Aebp2	2104	846	321	411	1177	1736	2379	2267	361
Aen_1_Nuc	Aen	1323	590	168	1511	983	1147	1756	1013	183
Aen_2_Nuc	Aen	1040	452	189	1351	907	1271	2058	2008	286
Aen_3_Nuc	Aen	1387	507	139	1186	936	944	1558	1122	233
Aen_4_Nuc	Aen	956	497	152	1223	812	1096	2437	1651	325
Aes_1_Nuc	Aes	2450	901	347	1305	1530	1732	2972	2675	323
Aes_2_Nuc	Aes	1753	1124	308	1082	1373	1540	2246	1974	375
Aes_3_Nuc	Aes	1270	613	148	754	796	1614	2280	2002	300
Aes_4_Nuc	Aes	1570	610	181	897	856	1363	1919	1236	280
Afap1l1_1_Nuc	Afap1l1	1515	561	162	809	990	1064	1527	1503	244
Afap1l1_2_Nuc	Afap1l1	1570	861	192	1089	1180	1737	2616	2215	243
Afap1l1_3_Nuc	Afap1l1	1517	571	215	693	894	1048	2297	1933	265
Afap1l1_4_Nuc	Afap1l1	1332	545	146	719	730	1301	1790	1441	263
Aff1_1_TF	Aff1	3328	1597	368	2139	2404	2883	4108	3171	445
Aff1_2_TF	Aff1	593	185	80	362	416	732	998	726	60
Aff1_3_TF	Aff1	332	146	29	131	212	70	95	158	35
Aff1_4_TF	Aff1	330	175	45	275	232	334	412	374	46
Aff2_1_Nuc	Aff2	3196	1349	383	1479	1966	3374	5618	4569	690
Aff2_2_Nuc	Aff2	1029	566	229	509	753	1205	1738	1444	221
Aff2_3_Nuc	Aff2	1990	956	320	795	1483	1394	2234	1740	250
Aff2_4_Nuc	Aff2	293	168	48	252	247	436	532	514	64
Aff3_1_TF	Aff3	1267	505	159	1005	800	1707	3686	2709	434
Aff3_2_TF	Aff3	2677	1334	376	1469	1739	2756	3952	3294	560
Aff3_3_TF	Aff3	2703	1477	447	1843	1894	4475	5075	4750	601
Aff3_4_TF	Aff3	2514	1312	374	1312	1929	1961	3085	2669	404
Afmid_1_Nuc	Afmid	1782	768	179	1143	1124	2217	3694	3354	443
Afmid_2_Nuc	Afmid	1690	791	177	1001	1140	1649	2290	1920	266
Afmid_3_Nuc	Afmid	999	572	141	1206	874	2992	3786	3331	439
Afmid_4_Nuc	Afmid	1336	653	174	1070	914	1950	3155	2666	418
Agap2_1_Nuc	Agap2	1047	403	154	543	656	1530	2201	1770	316
Agap2_2_Nuc	Agap2	994	533	158	834	607	1238	1938	1614	239
Agap2_3_Nuc	Agap2	2820	1253	312	1474	1476	2596	4888	4217	573
Agap2_4_Nuc	Agap2	2119	1018	280	849	1275	2595	3615	2796	375
Agap3_1_Nuc	Agap3	1977	851	287	1346	1219	1967	3458	3045	405
Agap3_2_Nuc	Agap3	2356	1147	340	1750	1551	2026	3842	3042	460
Agap3_3_Nuc	Agap3	1919	864	274	991	1155	2169	3157	2746	296
Agap3_4_Nuc	Agap3	1866	884	252	1106	1321	1604	3256	2859	415
Agbl5_1_Nuc	Agbl5	486	254	70	188	326	199	218	240	59
Agbl5_2_Nuc	Agbl5	3049	1463	447	1381	1942	2188	3289	2482	416
Agbl5_3_Nuc	Agbl5	2698	1066	298	1298	1528	1825	3566	3156	419
Agbl5_4_Nuc	Agbl5	1394	683	200	763	983	1332	2155	1716	244
Agfg1_1_Nuc	Agfg1	1547	978	284	1282	1318	2655	4435	3995	614
Agfg1_2_Nuc	Agfg1	2058	916	267	1093	1045	1645	2139	1993	421
Agfg1_3_Nuc	Agfg1	2651	1237	380	1444	1728	3018	4672	4278	695
Agfg1_4_Nuc	Agfg1	2989	1429	376	1427	1764	3363	5080	4463	820
Agl_1_Nuc	Agl	2228	1040	300	1083	1426	2455	4028	3467	540
Agl_2_Nuc	Agl	1746	774	276	1228	1229	1904	3078	3129	415
Agl_3_Nuc	Agl	1325	669	207	977	937	2344	4161	3470	491
Agl_4_Nuc	Agl	109	107	15	172	62	247	396	423	63
Ago2_1_Nuc	Ago2	1249	656	372	836	1047	1355	2326	2093	525
Ago2_2_Nuc	Ago2	2030	1433	611	1314	1647	1621	3486	2895	866
Ago2_3_Nuc	Ago2	1650	1092	491	1038	1384	2739	4554	4037	817
Ago2_4_Nuc	Ago2	1675	1365	563	1017	1625	2251	3946	3493	733
Ago3_4_pick	Ago3	0	0	0	0	1	0	0	0	0
Agpat3_1_Nuc	Agpat3	954	598	143	970	700	1852	2687	2417	316
Agpat3_2_Nuc	Agpat3	1869	1017	283	1269	1352	2000	3350	2871	417
Agpat3_3_Nuc	Agpat3	968	380	103	251	544	334	833	637	96
Agpat3_4_Nuc	Agpat3	631	387	87	340	507	401	556	469	79
Agpat5_1_Nuc	Agpat5	1452	624	273	604	920	1268	1585	1372	201
Agpat5_2_Nuc	Agpat5	852	411	141	475	660	423	962	984	106
Agpat5_3_Nuc	Agpat5	452	236	93	239	406	514	827	776	85
Agpat5_4_Nuc	Agpat5	936	567	120	811	501	990	1986	1325	226
Agps_1_Nuc	Agps	358	180	46	135	228	67	283	324	30
Agps_2_Nuc	Agps	544	355	38	377	412	477	962	614	90
Agps_3_Nuc	Agps	193	116	31	146	123	299	466	358	76
Agps_4_Nuc	Agps	1153	465	126	954	849	1585	2480	1869	193
Agtpbp1_1_Nuc	Agtpbp1	2485	1149	390	1102	1358	2038	3378	2989	321
Agtpbp1_2_Nuc	Agtpbp1	2523	1025	375	1252	1594	2045	2939	2355	333
Agtpbp1_3_Nuc	Agtpbp1	541	227	127	448	433	684	1732	1340	215
Agtpbp1_4_Nuc	Agtpbp1	2195	1034	340	1058	1542	2005	3446	2796	411
Ahctf1_1_TF	Ahctf1	14	24	9	87	33	29	29	4	4
Ahctf1_2_TF	Ahctf1	12	16	5	372	45	54	253	197	21
Ahctf1_3_TF	Ahctf1	55	60	22	208	57	95	50	63	2
Ahctf1_4_TF	Ahctf1	118	101	10	1017	255	74	88	50	19
Ahcy_1_Nuc	Ahcy	1358	547	89	1155	976	994	2043	1291	82
Ahcy_2_Nuc	Ahcy	1110	566	122	1691	1019	1082	3009	1601	156
Ahcy_3_Nuc	Ahcy	282	144	13	385	216	297	642	407	26
Ahcy_4_Nuc	Ahcy	1129	627	56	1151	826	1908	2819	1422	157
Ahnak_2_Nuc	Ahnak	1951	1027	261	719	1320	1900	2979	2472	344
Ahnak_4_Nuc	Ahnak	1321	623	183	819	914	913	1376	1271	204
Ahr_1_Drug	Ahr	1324	854	224	1055	1143	2456	2711	2249	356
Ahr_2_Drug	Ahr	192	119	34	223	166	97	392	353	42
Ahr_3_Drug	Ahr	406	159	27	140	249	273	589	536	116
Ahr_4_Drug	Ahr	454	188	85	310	197	564	1098	823	103
Ahrr_1_Nuc	Ahrr	2779	1280	338	1329	1886	2255	3670	4198	486
Ahrr_2_Nuc	Ahrr	2953	1565	452	2219	2233	3453	5288	4938	661
Ahrr_3_Nuc	Ahrr	2425	1129	382	1491	1630	2460	3822	2946	548
Ahrr_4_Nuc	Ahrr	2019	1024	263	1080	1447	2495	3775	2916	474
AI314180_1_Nuc	AI314180	931	543	109	741	623	623	1637	1717	185
AI314180_2_Nuc	AI314180	995	430	144	608	822	1100	1393	1090	184
AI314180_3_Nuc	AI314180	2991	1237	409	1122	1727	2086	2753	2250	367
AI314180_4_Nuc	AI314180	1359	626	136	604	897	1276	1956	1473	233
AI464131_1_Nuc	AI464131	1446	777	234	1096	1030	1565	2424	2139	281
AI464131_2_Nuc	AI464131	2231	1294	307	1180	1489	2640	3819	3322	493
AI464131_3_Nuc	AI464131	1597	818	235	1243	1161	2916	3618	2888	542
AI464131_4_Nuc	AI464131	662	429	142	442	559	812	906	893	146
AI607873_1_Nuc	AI607873	352	148	48	113	191	248	364	255	49
AI607873_2_Nuc	AI607873	1168	495	104	823	697	1119	1905	1708	174
AI607873_3_Nuc	AI607873	4327	2052	613	2026	2772	3214	4865	4444	644
AI607873_4_Nuc	AI607873	2322	1038	283	1056	1450	1771	3017	2373	266
Aicda_1_Epi	Aicda	242	225	83	276	236	629	1106	1017	112
Aicda_2_Epi	Aicda	1456	727	172	608	814	1048	1383	1499	233
Aicda_3_Epi	Aicda	2302	1293	291	1289	1523	2036	3046	2167	441
Aicda_4_Epi	Aicda	2057	870	311	1309	1327	2413	4040	3291	549
Aif1_1_Nuc	Aif1	187	64	6	119	122	283	257	182	41
Aif1_2_Nuc	Aif1	758	378	93	368	582	601	1182	930	144
Aif1_3_Nuc	Aif1	1294	677	203	1490	1012	1350	2705	1976	327
Aif1_4_Nuc	Aif1	3033	1503	441	1693	2037	2683	4461	3700	706
Aifm1_1_Nuc	Aifm1	1737	807	290	1768	1355	1451	3096	2022	342
Aifm1_2_Nuc	Aifm1	1376	640	197	1573	1156	1033	3040	1930	348
Aifm1_3_Nuc	Aifm1	525	377	90	675	521	976	1485	749	201
Aifm1_4_Nuc	Aifm1	258	202	73	648	306	440	1087	836	93
Aim2_1_Nuc	Aim2	1331	579	186	721	897	999	1590	1409	225
Aim2_2_Nuc	Aim2	2019	1154	296	767	1181	1706	2809	2392	369
Aim2_3_Nuc	Aim2	1377	611	166	919	926	1907	2657	1880	364
Aim2_4_Nuc	Aim2	1069	603	195	487	796	731	1613	1292	159
Aimp1_1_Nuc	Aimp1	1446	692	197	1085	996	1616	2443	1972	331
Aimp1_2_Nuc	Aimp1	545	145	46	467	337	326	534	308	85
Aimp1_3_Nuc	Aimp1	1273	577	148	782	758	1397	1841	1749	223
Aimp1_4_Nuc	Aimp1	2301	1168	300	1443	1705	1871	3238	2494	395
Aimp2_1_Nuc	Aimp2	1954	932	300	1322	1299	1443	3299	2824	444
Aimp2_2_Nuc	Aimp2	2898	1500	444	1361	2058	3804	5342	4332	718
Aimp2_3_Nuc	Aimp2	2560	1169	260	1579	1656	3429	5122	4749	705
Aimp2_4_Nuc	Aimp2	1012	433	197	752	677	1463	1678	1581	263
Aip_1_Nuc	Aip	1316	649	175	1032	763	2201	2977	2515	389
Aip_2_Nuc	Aip	3574	1653	484	1668	2371	3075	4735	4336	567
Aip_3_Nuc	Aip	2321	998	273	1037	1281	3144	3886	3396	510
Aip_4_Nuc	Aip	2454	1155	353	1529	1524	2037	3698	3303	535
Aipl1_1_Nuc	Aipl1	1446	619	206	941	1036	2154	2661	2221	353
Aipl1_2_Nuc	Aipl1	1878	811	261	1020	1214	2017	2989	2347	418
Aipl1_3_Nuc	Aipl1	2080	927	334	1012	1279	2284	3343	2959	408
Aipl1_4_Nuc	Aipl1	902	676	205	784	660	1688	3160	3160	490
Aire_1_Nuc	Aire	3298	1550	521	1813	2297	3803	5145	4653	620
Aire_2_Nuc	Aire	2542	1278	367	1176	1664	3146	4488	4186	540
Aire_3_Nuc	Aire	2454	1273	365	1603	1674	2606	4168	3739	493
Aire_4_Nuc	Aire	1517	659	215	885	800	1841	2467	2145	319
Ajuba_1_Nuc	Ajuba	2524	1413	195	1281	1437	2989	3880	3841	318
Ajuba_2_Nuc	Ajuba	122	91	12	92	69	111	128	254	0
Ajuba_3_Nuc	Ajuba	1017	409	67	666	558	1009	1426	1281	137
Ajuba_4_Nuc	Ajuba	1860	979	201	1143	1316	1564	2541	2438	214
Ak6_1_Nuc	Ak6	46	18	0	283	51	101	166	82	4
Ak6_2_Nuc	Ak6	1	11	0	776	87	0	60	16	2
Ak6_3_Nuc	Ak6	126	87	10	1101	118	18	97	104	2
Ak6_4_Nuc	Ak6	87	61	12	740	100	83	142	59	12
Ak7_1_Nuc	Ak7	1630	880	290	808	1216	1608	2617	2072	320
Ak7_2_Nuc	Ak7	633	359	127	453	602	441	958	703	82
Ak7_3_Nuc	Ak7	185	180	21	342	165	376	588	460	70
Ak7_4_Nuc	Ak7	1480	843	189	1136	1174	2449	3438	3019	418
Akap17b_1_Nuc	Akap17b	2015	1057	301	1401	1445	3053	4441	4187	641
Akap17b_2_Nuc	Akap17b	1291	743	156	723	938	1408	2121	1851	198
Akap17b_3_Nuc	Akap17b	457	223	58	340	405	978	1523	1573	241
Akap17b_4_Nuc	Akap17b	1472	835	171	820	990	1518	2546	1822	345
Akap3_1_Nuc	Akap3	1914	1053	266	1180	1547	2077	3525	3077	579
Akap3_2_Nuc	Akap3	1725	1007	269	884	1072	2011	3153	2878	382
Akap3_3_Nuc	Akap3	1362	678	212	1086	963	1989	3284	2514	469
Akap3_4_Nuc	Akap3	3887	1952	438	2002	2543	4442	6783	5734	870
Akap4_1_Nuc	Akap4	1075	612	142	533	730	1431	1726	1321	227
Akap4_2_Nuc	Akap4	1376	563	129	613	823	960	1807	1529	218
Akap4_3_Nuc	Akap4	3218	1599	424	1542	2080	2837	4538	3651	478
Akap4_4_Nuc	Akap4	2119	1039	334	1068	1414	1749	2368	2022	318
Akap6_1_Nuc	Akap6	1174	635	130	863	767	1528	2855	2196	331
Akap6_2_Nuc	Akap6	1874	955	315	1297	1320	1926	2985	2301	469
Akap6_3_Nuc	Akap6	630	316	136	473	394	642	1087	1136	136
Akap6_4_Nuc	Akap6	883	504	163	891	767	1412	1764	1470	215
Akap7_1_Nuc	Akap7	599	171	76	154	274	1006	1558	1471	273
Akap7_2_Nuc	Akap7	1491	942	187	998	1074	1456	1795	1722	249
Akap7_3_Nuc	Akap7	4135	1975	535	2570	2808	4300	6637	6204	935
Akap7_4_Nuc	Akap7	778	435	79	275	443	810	1214	1201	169
Akap8_1_Nuc	Akap8	641	273	92	608	478	757	1552	1047	212
Akap8_2_Nuc	Akap8	28	15	3	28	19	136	143	109	19
Akap8_3_Nuc	Akap8	777	358	64	560	543	1089	1554	1268	189
Akap8_4_Nuc	Akap8	182	59	17	48	103	88	118	109	32
Akap8l_1_Nuc	Akap8l	1822	813	294	931	1091	1065	2318	1686	290
Akap8l_2_Nuc	Akap8l	1171	494	149	775	834	1910	2942	2315	380
Akap8l_3_Nuc	Akap8l	3582	1871	511	2541	2459	3297	4728	3789	633
Akap8l_4_Nuc	Akap8l	3333	1571	459	1680	2078	4041	6513	5335	818
Akip1_1_Nuc	Akip1	3237	1539	454	1668	2321	3349	5766	4752	690
Akip1_2_Nuc	Akip1	9	22	0	161	33	190	421	375	45
Akip1_3_Nuc	Akip1	890	461	123	1584	996	1857	3425	2138	400
Akip1_4_Nuc	Akip1	1592	730	200	1623	1378	1647	3528	2350	355
Akirin1_1_Nuc	Akirin1	1613	738	154	916	930	2462	3591	2819	378
Akirin1_2_Nuc	Akirin1	509	286	83	450	392	758	1028	897	177
Akirin1_3_Nuc	Akirin1	2350	1044	316	1275	1414	2209	3575	2778	468
Akirin1_4_Nuc	Akirin1	1890	1077	231	1088	1337	2210	3266	2844	395
Akirin2_1_Nuc	Akirin2	60	20	13	116	28	155	269	219	16
Akirin2_3_Nuc	Akirin2	189	90	15	265	124	297	210	144	31
Akna_1_TF	Akna	2953	1457	358	1506	1897	2957	4237	3708	597
Akna_2_TF	Akna	578	211	101	350	362	413	894	639	67
Akna_3_TF	Akna	1306	731	192	928	885	1174	2525	2343	239
Akna_4_TF	Akna	3411	1881	495	2187	2677	4306	6290	5520	774
Akr1b3_1_Drug	Akr1b3	793	297	84	347	403	804	1416	1532	212
Akr1b3_2_Drug	Akr1b3	1715	662	190	766	869	762	1648	1206	265
Akr1b3_3_Drug	Akr1b3	935	324	81	567	592	343	942	435	104
Akr1b3_4_Drug	Akr1b3	1294	713	162	1679	982	1143	2437	1981	316
Akr1c18_1_Nuc	Akr1c18	1437	701	171	918	932	1255	2207	2211	284
Akr1c18_2_Nuc	Akr1c18	525	183	91	266	340	303	651	547	115
Akr1c18_3_Nuc	Akr1c18	2867	1360	440	1347	1777	2973	3842	3104	386
Akr1c18_4_Nuc	Akr1c18	282	138	23	80	218	363	354	236	35
Akr1c6_1_Nuc	Akr1c6	1364	616	190	942	1183	1835	3308	2762	474
Akr1c6_2_Nuc	Akr1c6	1799	844	282	916	1119	1072	2430	2075	187
Akr1c6_3_Nuc	Akr1c6	1795	901	176	1032	1236	2160	2844	2367	375
Akr1c6_4_Nuc	Akr1c6	1330	671	190	728	917	2736	4071	3467	513
Akt1_1_Drug	Akt1	1395	658	170	884	930	1551	2907	2196	305
Akt1_2_Drug	Akt1	1993	791	227	1292	1131	2213	3352	3016	439
Akt1_3_Drug	Akt1	2137	1044	311	1287	1699	1763	3551	2751	425
Akt1_4_Drug	Akt1	1144	644	158	921	831	987	2364	2179	276
Akt1s1_1_Nuc	Akt1s1	2557	1123	304	1541	1619	1996	3150	2833	428
Akt1s1_2_Nuc	Akt1s1	1927	989	253	1726	1378	1480	2596	2013	339
Akt1s1_3_Nuc	Akt1s1	703	378	107	687	561	876	1416	1083	154
Akt1s1_4_Nuc	Akt1s1	1770	1008	297	1580	1336	2142	3123	2649	513
Akt2_1_Nuc	Akt2	424	234	61	876	382	1035	1658	1009	236
Akt2_2_Nuc	Akt2	811	444	93	517	559	531	765	565	81
Akt2_3_Nuc	Akt2	1275	621	145	1267	896	1112	1955	1599	241
Akt2_4_Nuc	Akt2	473	177	41	367	333	310	661	455	50
Akt3_1_Drug	Akt3	2371	1080	433	1195	1517	1902	3493	3361	405
Akt3_2_Drug	Akt3	1511	696	215	1157	1023	1977	2973	2780	383
Akt3_3_Drug	Akt3	4563	2224	500	2011	2929	3723	6454	5413	722
Akt3_4_Drug	Akt3	1709	1051	232	1239	1272	2609	4116	3902	625
Alad_1_Drug	Alad	1383	712	214	1224	1029	2033	2920	2853	429
Alad_2_Drug	Alad	805	424	113	685	637	1024	1588	1265	218
Alad_3_Drug	Alad	1680	770	227	1092	1238	2024	3358	2884	433
Alad_4_Drug	Alad	1208	813	210	1439	984	1654	2550	2026	374
Alas1_1_Nuc	Alas1	747	308	96	563	448	949	1581	1223	237
Alas1_2_Nuc	Alas1	1280	561	198	936	861	805	1662	1323	216
Alas1_3_Nuc	Alas1	1066	456	196	866	734	1391	1696	1821	221
Alas1_4_Nuc	Alas1	2489	1422	392	1623	1920	2464	3811	3271	445
Alb_1_Nuc	Alb	1756	936	243	1372	1219	1724	2712	2436	395
Alb_2_Nuc	Alb	2241	978	297	1230	1409	1848	3000	2759	328
Alb_3_Nuc	Alb	1160	565	164	1044	745	1424	2164	1901	273
Alb_4_Nuc	Alb	311	85	33	145	174	77	128	162	60
Aldh1a1_1_Nuc	Aldh1a1	1841	919	238	1078	1247	1481	2130	1847	256
Aldh1a1_2_Nuc	Aldh1a1	3514	1467	522	1570	2394	4655	6788	6565	985
Aldh1a1_3_Nuc	Aldh1a1	1862	960	266	1113	1299	2466	3495	2908	482
Aldh1a1_4_Nuc	Aldh1a1	1796	877	246	1068	1406	1508	2615	2092	195
Aldh1b1_1_Nuc	Aldh1b1	678	286	94	366	428	965	1556	1264	168
Aldh1b1_2_Nuc	Aldh1b1	1667	801	230	680	993	1439	2683	2081	320
Aldh1b1_3_Nuc	Aldh1b1	692	377	40	457	506	1135	1576	1183	193
Aldh1b1_4_Nuc	Aldh1b1	1956	779	299	1031	1229	1535	2549	2481	343
Aldh3a2_1_Nuc	Aldh3a2	2648	1547	351	1565	1827	3361	5458	4781	817
Aldh3a2_2_Nuc	Aldh3a2	1600	818	231	719	991	1040	2340	1897	272
Aldh3a2_3_Nuc	Aldh3a2	550	194	46	217	275	787	793	573	121
Aldh3a2_4_Nuc	Aldh3a2	1945	1031	258	887	1410	2050	3339	2643	448
Aldh6a1_1_Nuc	Aldh6a1	1055	597	143	855	787	1238	2184	1967	280
Aldh6a1_2_Nuc	Aldh6a1	413	185	70	301	276	612	781	621	84
Aldh6a1_3_Nuc	Aldh6a1	2383	1058	336	1371	1568	2150	3361	2771	393
Aldh6a1_4_Nuc	Aldh6a1	2326	1025	324	1351	1577	2855	3813	3584	480
Aldh7a1_1_Drug	Aldh7a1	3037	1380	422	1156	2012	2289	3925	3386	513
Aldh7a1_2_Drug	Aldh7a1	1588	781	233	1086	954	2005	2633	2054	352
Aldh7a1_3_Drug	Aldh7a1	2197	1059	294	1251	1396	2370	3521	3000	409
Aldh7a1_4_Drug	Aldh7a1	975	477	157	664	657	1060	1877	1880	238
Aldoa_1_Nuc	Aldoa	227	107	25	830	117	77	215	236	23
Aldoa_2_Nuc	Aldoa	10	6	4	221	14	19	4	3	0
Aldob_1_Nuc	Aldob	1821	874	258	1021	1287	1644	3613	3509	440
Aldob_2_Nuc	Aldob	4417	2569	791	2189	3252	4285	6336	5230	769
Aldob_3_Nuc	Aldob	1966	1019	247	961	1390	1498	2070	1879	219
Aldob_4_Nuc	Aldob	485	258	121	306	353	380	895	738	118
Alg2_1_Nuc	Alg2	131	71	48	1938	189	168	240	218	19
Alg2_2_Nuc	Alg2	456	190	51	1001	220	825	1348	872	119
Alg2_3_Nuc	Alg2	187	69	48	1710	200	99	272	94	66
Alg2_4_Nuc	Alg2	151	100	21	1116	189	18	292	170	20
Alkbh1_1_DNAr	Alkbh1	862	480	131	881	529	1186	2188	1669	282
Alkbh1_2_DNAr	Alkbh1	613	249	100	527	369	261	768	556	112
Alkbh1_3_DNAr	Alkbh1	635	282	82	398	400	599	1112	871	140
Alkbh1_4_DNAr	Alkbh1	565	190	70	633	289	1007	1511	1164	193
Alkbh2_1_DNAr	Alkbh2	1126	750	166	821	811	2259	3434	2588	381
Alkbh2_2_DNAr	Alkbh2	1029	577	112	724	669	566	1289	1105	152
Alkbh2_3_DNAr	Alkbh2	1094	498	116	848	716	843	1685	1364	181
Alkbh2_4_DNAr	Alkbh2	1413	645	156	675	894	1371	2317	1763	310
Alkbh3_1_DNAr	Alkbh3	926	397	103	584	581	1252	1995	1345	172
Alkbh3_2_DNAr	Alkbh3	912	543	182	686	738	1196	1713	1678	259
Alkbh3_3_DNAr	Alkbh3	1077	365	119	803	668	1519	2161	1952	333
Alkbh3_4_DNAr	Alkbh3	769	415	137	538	526	904	1484	1257	201
Alkbh4_1_Nuc	Alkbh4	2335	911	239	1211	1140	1486	2750	2246	347
Alkbh4_2_Nuc	Alkbh4	1579	855	211	1125	1053	1813	2452	2274	358
Alkbh4_3_Nuc	Alkbh4	2906	1252	463	2089	1971	3033	5280	4181	657
Alkbh4_4_Nuc	Alkbh4	2765	1580	422	1694	2162	2406	3765	2893	507
Alkbh5_1_Nuc	Alkbh5	1421	625	188	857	834	1575	2303	1927	257
Alkbh5_2_Nuc	Alkbh5	1168	574	148	799	917	1086	1852	1456	182
Alkbh5_3_Nuc	Alkbh5	1372	520	197	941	891	1279	2162	1658	295
Alkbh5_4_Nuc	Alkbh5	1709	797	237	808	1058	1085	1958	1482	226
Alkbh6_1_Nuc	Alkbh6	382	242	92	150	279	121	414	241	27
Alkbh6_2_Nuc	Alkbh6	1137	549	126	1378	710	2113	3153	2567	420
Alkbh6_3_Nuc	Alkbh6	105	40	2	65	44	259	290	128	18
Alkbh6_4_Nuc	Alkbh6	3141	1743	459	1530	2146	3694	6501	5895	789
Alkbh8_1_Nuc	Alkbh8	1232	664	196	836	884	1585	2043	1683	262
Alkbh8_2_Nuc	Alkbh8	984	488	118	734	688	1202	1495	1406	195
Alkbh8_3_Nuc	Alkbh8	242	54	24	256	136	275	268	276	28
Alkbh8_4_Nuc	Alkbh8	2118	1147	347	1379	1217	1178	2358	2323	369
Alox5_1_Drug	Alox5	1169	504	92	711	899	1163	1410	994	151
Alox5_2_Drug	Alox5	1264	713	172	798	899	1641	2757	2321	327
Alox5_3_Drug	Alox5	961	340	146	370	407	627	800	809	110
Alox5_4_Drug	Alox5	954	497	159	559	610	757	1444	1237	174
Alox5ap_1_Nuc	Alox5ap	2342	1122	290	1603	1500	1505	2803	2679	327
Alox5ap_2_Nuc	Alox5ap	1709	1022	269	1470	1333	2139	2850	2998	441
Alox5ap_3_Nuc	Alox5ap	1140	659	134	731	751	1070	2017	1658	247
Alox5ap_4_Nuc	Alox5ap	1547	737	170	1086	1318	1834	3104	2394	480
Alpk2_1_Nuc	Alpk2	779	403	99	747	557	1245	1594	1604	162
Alpk2_2_Nuc	Alpk2	1841	953	293	1023	1210	1780	2898	2485	503
Alpk2_3_Nuc	Alpk2	2329	1076	304	1169	1584	3047	4800	3986	598
Alpk2_4_Nuc	Alpk2	1726	842	249	1000	1078	1702	3270	2799	396
Alpk3_1_Nuc	Alpk3	375	197	51	275	269	510	793	768	78
Alpk3_2_Nuc	Alpk3	1936	955	321	999	1293	1469	2503	2025	289
Alpk3_3_Nuc	Alpk3	1792	893	319	1263	1125	2047	2839	2319	412
Alpk3_4_Nuc	Alpk3	2100	1097	257	1431	1385	2368	3353	3078	462
Als2_1_Nuc	Als2	3228	1403	497	1412	1903	3152	4357	3808	593
Als2_2_Nuc	Als2	1860	825	317	1305	1175	1285	2301	1873	322
Als2_3_Nuc	Als2	1192	613	164	748	860	800	1549	1316	189
Als2_4_Nuc	Als2	997	516	202	621	871	992	1379	1108	149
Alx1_1_TF	Alx1	283	72	12	157	171	533	1031	720	112
Alx1_2_TF	Alx1	525	249	42	174	384	143	302	327	65
Alx1_3_TF	Alx1	2185	919	325	1138	1385	1032	1959	1542	205
Alx1_4_TF	Alx1	329	113	50	232	160	279	329	390	54
Alx3_1_TF	Alx3	2614	1166	296	1096	1545	2298	3692	2962	531
Alx3_2_TF	Alx3	1996	1082	319	1439	1463	2713	4429	4123	495
Alx3_3_TF	Alx3	4703	2257	543	2544	2826	4653	6930	6294	881
Alx3_4_TF	Alx3	933	482	125	550	561	986	1614	1286	160
Alx4_1_TF	Alx4	2786	1311	406	1829	1937	2454	4326	3378	515
Alx4_2_TF	Alx4	3000	1509	421	1935	2015	3350	4646	4110	503
Alx4_3_TF	Alx4	560	234	104	321	402	414	930	776	91
Alx4_4_TF	Alx4	4159	2131	607	2487	2852	5140	8226	7707	1092
Alyref_1_Nuc	Alyref	153	114	84	801	254	42	319	128	58
Alyref_2_Nuc	Alyref	905	486	157	1383	766	1155	1463	1275	187
Alyref_3_Nuc	Alyref	621	226	88	1345	548	399	1357	603	88
Alyref_4_Nuc	Alyref	1829	942	298	1301	1321	1862	2937	2464	331
Alyref2_1_Nuc	Alyref2	1392	774	152	1409	1044	1792	2703	2571	326
Alyref2_2_Nuc	Alyref2	714	283	90	526	412	1072	1168	1082	157
Alyref2_3_Nuc	Alyref2	1700	977	254	1095	1202	2172	3086	2668	427
Alyref2_4_Nuc	Alyref2	2825	1202	380	1645	1891	2266	3751	3015	447
Amdhd2_1_Nuc	Amdhd2	2044	1014	312	1212	1447	1812	3493	2994	586
Amdhd2_2_Nuc	Amdhd2	1471	793	244	951	1146	1198	2142	1601	278
Amdhd2_3_Nuc	Amdhd2	1854	973	280	1432	1360	2130	3471	2986	464
Amdhd2_4_Nuc	Amdhd2	1332	767	156	1011	1133	2057	3137	2741	418
Amer1_1_Nuc	Amer1	1368	758	164	827	934	1253	1827	1740	276
Amer1_2_Nuc	Amer1	1740	788	214	942	1092	1336	2981	2547	406
Amer1_3_Nuc	Amer1	846	360	128	609	546	1144	1309	968	202
Amer1_4_Nuc	Amer1	2002	960	200	1369	1269	2739	3749	3001	498
Amfr_1_Nuc	Amfr	1471	748	170	1028	995	1512	2420	2119	328
Amfr_2_Nuc	Amfr	1968	916	269	1336	1466	1564	2521	2109	307
Amfr_3_Nuc	Amfr	1353	615	195	900	900	1484	2923	2167	357
Amfr_4_Nuc	Amfr	118	84	14	51	100	157	291	245	23
Amigo2_1_Nuc	Amigo2	2179	1170	292	1387	1647	2402	3146	2790	461
Amigo2_2_Nuc	Amigo2	551	221	70	215	371	324	834	943	113
Amigo2_3_Nuc	Amigo2	1391	776	207	1013	1040	1168	1920	1673	241
Amigo2_4_Nuc	Amigo2	2000	948	350	1379	1464	3292	4940	4796	650
Amot_1_Nuc	Amot	873	405	140	323	536	976	1248	860	118
Amot_2_Nuc	Amot	1899	873	314	899	1335	2583	4092	3294	469
Amot_3_Nuc	Amot	1443	782	278	894	1054	1475	2483	1990	337
Amot_4_Nuc	Amot	178	65	41	68	122	268	444	498	50
Amotl1_1_Nuc	Amotl1	1911	900	282	1241	1215	1862	3524	2667	352
Amotl1_2_Nuc	Amotl1	2489	1205	303	1400	1467	3468	4323	3905	472
Amotl1_3_Nuc	Amotl1	1826	1022	265	844	1168	1489	2403	1699	401
Amotl1_4_Nuc	Amotl1	2395	1274	348	1217	1599	1543	2719	2376	351
Anapc1_1_Nuc	Anapc1	68	88	5	611	100	3	183	64	19
Anapc1_2_Nuc	Anapc1	143	84	44	211	101	49	91	41	11
Anapc1_3_Nuc	Anapc1	957	487	110	378	770	207	722	564	98
Anapc1_4_Nuc	Anapc1	261	141	42	1068	197	247	415	426	60
Anapc10_1_Nuc	Anapc10	6	34	0	80	44	40	120	69	6
Anapc10_2_Nuc	Anapc10	533	204	88	833	325	104	529	269	70
Anapc10_3_Nuc	Anapc10	761	321	114	732	469	953	1512	1089	180
Anapc10_4_Nuc	Anapc10	82	39	3	477	98	42	205	153	22
Anapc11_1_Nuc	Anapc11	130	65	10	966	132	72	85	28	12
Anapc11_2_Nuc	Anapc11	9	29	3	794	50	7	15	2	0
Anapc11_3_Nuc	Anapc11	647	336	122	419	481	954	2207	1435	222
Anapc11_4_Nuc	Anapc11	165	51	6	1231	89	0	50	62	4
Anapc13_1_Nuc	Anapc13	961	417	117	504	536	342	1191	737	78
Anapc13_2_Nuc	Anapc13	1223	553	118	1630	995	1265	2982	1789	246
Anapc13_3_Nuc	Anapc13	1229	583	178	1572	1049	1353	2544	1113	222
Anapc13_4_Nuc	Anapc13	1204	538	140	1147	969	768	2699	1729	290
Anapc15_1_Nuc	Anapc15	563	347	42	801	656	255	1025	459	74
Anapc15_2_Nuc	Anapc15	1754	751	207	1755	1350	1271	2827	1600	188
Anapc15_3_Nuc	Anapc15	679	268	52	1405	693	372	1120	549	40
Anapc15_4_Nuc	Anapc15	786	359	95	1270	849	473	1550	745	93
Anapc16_1_Nuc	Anapc16	1145	464	121	817	740	1118	2258	1447	226
Anapc16_2_Nuc	Anapc16	2127	868	268	1879	1378	1738	3195	2275	308
Anapc16_3_Nuc	Anapc16	788	349	108	693	546	1033	1754	1247	168
Anapc16_4_Nuc	Anapc16	1945	739	263	708	1257	1836	3144	2456	311
Anapc2_1_Nuc	Anapc2	381	181	58	714	341	152	255	206	22
Anapc2_2_Nuc	Anapc2	63	26	0	989	60	199	504	282	60
Anapc2_3_Nuc	Anapc2	200	100	28	847	149	604	821	509	108
Anapc2_4_Nuc	Anapc2	662	265	92	1264	519	482	894	709	123
Anapc4_1_Nuc	Anapc4	457	258	58	1038	277	697	729	854	137
Anapc4_2_Nuc	Anapc4	224	134	28	1338	295	367	871	394	77
Anapc4_3_Nuc	Anapc4	195	93	45	591	173	337	618	532	93
Anapc4_4_Nuc	Anapc4	0	13	0	98	9	12	73	14	0
Anapc5_1_Nuc	Anapc5	914	313	100	850	623	236	566	284	38
Anapc5_2_Nuc	Anapc5	18	13	8	50	30	51	88	59	8
Anapc5_3_Nuc	Anapc5	330	142	55	940	384	421	1094	476	63
Anapc5_4_Nuc	Anapc5	263	110	28	891	200	335	629	535	57
Anapc7_1_Nuc	Anapc7	1127	607	188	869	901	929	1507	1269	128
Anapc7_2_Nuc	Anapc7	789	471	106	776	697	846	2023	1371	226
Anapc7_3_Nuc	Anapc7	1621	561	181	1394	1140	1509	2539	2169	279
Anapc7_4_Nuc	Anapc7	717	323	158	642	505	986	1489	1151	157
Ang_1_Nuc	Ang	2912	1477	331	1729	2093	3878	5434	4657	891
Ang_2_Nuc	Ang	963	472	102	419	643	906	1770	1299	196
Ang_3_Nuc	Ang	2599	1271	337	1590	1688	2863	5013	4764	541
Ang_4_Nuc	Ang	2090	1178	319	1161	1525	2706	4619	3672	504
Ang2_1_Nuc	Ang2	1947	1142	309	1100	1474	1897	3442	2814	439
Ang2_2_Nuc	Ang2	346	167	76	161	243	153	314	227	37
Ang2_3_Nuc	Ang2	2780	1333	350	1452	1558	2726	5170	4221	790
Ang3_2_OfT	Ang3	0	0	0	1	0	1	0	0	0
Ang4_1_Nuc	Ang4	5152	2536	697	2340	3481	4850	8487	6827	1022
Ang4_2_Nuc	Ang4	1283	765	236	768	966	1061	1759	1544	242
Ang4_3_Nuc	Ang4	2222	924	274	959	1391	2271	3565	3572	503
Ang4_4_Nuc	Ang4	512	176	59	151	283	306	594	406	105
Angpt2_1_Nuc	Angpt2	2235	950	261	1565	1410	1973	2858	2461	385
Angpt2_2_Nuc	Angpt2	253	141	30	270	216	226	520	328	49
Angpt2_3_Nuc	Angpt2	2551	1404	398	1633	1779	3617	4753	3988	534
Angpt2_4_Nuc	Angpt2	746	360	141	656	543	1144	1738	1373	229
Ank1_1_Nuc	Ank1	1289	746	205	849	1136	1986	2246	2085	345
Ank1_2_Nuc	Ank1	1402	768	297	1027	1276	2250	3655	3138	490
Ank1_3_Nuc	Ank1	1075	422	169	1000	803	1757	2851	2410	362
Ank1_4_Nuc	Ank1	2654	1395	383	1569	1939	2106	3959	3437	491
Ankra2_1_Nuc	Ankra2	1237	556	136	864	846	941	1631	1337	242
Ankra2_2_Nuc	Ankra2	1859	632	189	716	1107	940	1669	1285	239
Ankra2_3_Nuc	Ankra2	1544	633	144	653	857	1672	2462	2001	362
Ankra2_4_Nuc	Ankra2	694	336	85	615	488	881	1328	925	118
Ankrd1_1_Nuc	Ankrd1	811	266	128	370	495	694	948	828	78
Ankrd1_2_Nuc	Ankrd1	35	12	20	120	17	253	336	201	39
Ankrd1_3_Nuc	Ankrd1	1865	1003	213	1150	1258	1862	3020	2386	411
Ankrd1_4_Nuc	Ankrd1	1622	853	252	1052	1158	1960	3513	3010	449
Ankrd11_1_Nuc	Ankrd11	166	90	25	896	211	326	516	313	37
Ankrd11_2_Nuc	Ankrd11	35	18	4	346	57	96	330	189	12
Ankrd11_3_Nuc	Ankrd11	390	196	123	1661	341	770	1259	835	115
Ankrd11_4_Nuc	Ankrd11	160	100	33	1326	142	162	681	462	81
Ankrd12_1_Nuc	Ankrd12	1274	637	184	507	687	997	2005	1402	217
Ankrd12_2_Nuc	Ankrd12	1491	798	254	1017	1117	1865	2862	2317	369
Ankrd12_3_Nuc	Ankrd12	296	186	41	214	267	754	1248	1254	156
Ankrd12_4_Nuc	Ankrd12	1050	438	118	1021	679	1272	2355	2123	263
Ankrd17_1_Nuc	Ankrd17	982	402	167	693	731	1476	1896	1400	166
Ankrd17_2_Nuc	Ankrd17	664	278	58	404	343	699	1235	963	129
Ankrd17_3_Nuc	Ankrd17	1162	626	98	1639	884	1725	2297	1699	256
Ankrd17_4_Nuc	Ankrd17	805	361	107	942	624	599	1182	864	101
Ankrd2_1_Nuc	Ankrd2	1866	991	269	921	1274	1851	2863	2632	536
Ankrd2_2_Nuc	Ankrd2	2415	1413	380	1675	1880	2489	3780	3090	498
Ankrd2_3_Nuc	Ankrd2	1044	459	121	691	781	1316	2351	2119	332
Ankrd2_4_Nuc	Ankrd2	3160	1544	504	1238	2316	3298	4958	3846	582
Ankrd23_1_Nuc	Ankrd23	2716	1000	259	1295	1399	2030	3399	2924	314
Ankrd23_2_Nuc	Ankrd23	3679	1678	474	1948	2270	3845	5755	5130	673
Ankrd23_3_Nuc	Ankrd23	3572	1673	535	1672	2320	3889	5664	5178	749
Ankrd23_4_Nuc	Ankrd23	1727	900	267	1093	1302	2026	3520	2986	431
Ankrd28_1_Nuc	Ankrd28	794	446	158	491	621	851	1763	1512	241
Ankrd28_2_Nuc	Ankrd28	1122	563	212	464	735	561	1157	1084	188
Ankrd28_3_Nuc	Ankrd28	1443	701	182	911	939	1498	1868	1477	320
Ankrd28_4_Nuc	Ankrd28	170	111	46	195	163	186	616	426	91
Ankrd32_1_Nuc	Ankrd32	358	240	69	323	254	338	784	650	130
Ankrd32_2_Nuc	Ankrd32	2869	1234	395	1646	1863	2003	3757	2909	378
Ankrd32_3_Nuc	Ankrd32	2122	1026	293	1444	1521	2282	4368	4387	512
Ankrd32_4_Nuc	Ankrd32	2133	1023	260	1488	1594	1443	2597	2233	355
Ankrd33_1_Nuc	Ankrd33	1879	1031	244	1378	1300	2173	3803	2935	528
Ankrd33_2_Nuc	Ankrd33	2720	1320	334	1729	1913	3437	4870	4143	661
Ankrd33_3_Nuc	Ankrd33	1585	785	218	1112	1092	1043	2548	1970	361
Ankrd33_4_Nuc	Ankrd33	813	382	140	595	640	723	1389	1221	173
Ankrd34b_1_Nuc	Ankrd34b	1337	621	131	895	852	674	1489	1239	266
Ankrd34b_2_Nuc	Ankrd34b	1445	663	190	953	785	656	1636	1265	217
Ankrd34b_3_Nuc	Ankrd34b	758	424	139	643	594	897	1690	1746	206
Ankrd34b_4_Nuc	Ankrd34b	1162	625	187	744	828	1487	2392	1982	320
Ankrd37_1_Nuc	Ankrd37	2111	976	323	1141	1244	2199	3699	3193	407
Ankrd37_2_Nuc	Ankrd37	1157	718	196	817	884	1851	2159	2032	354
Ankrd37_3_Nuc	Ankrd37	313	141	54	141	171	488	519	466	84
Ankrd37_4_Nuc	Ankrd37	615	367	35	258	419	492	586	514	166
Ankrd42_1_Nuc	Ankrd42	2748	1328	419	1540	1741	1728	3364	2740	420
Ankrd42_2_Nuc	Ankrd42	447	214	38	276	315	521	682	570	101
Ankrd42_3_Nuc	Ankrd42	357	187	63	273	284	311	301	241	32
Ankrd42_4_Nuc	Ankrd42	946	507	146	372	751	757	1045	952	171
Ankrd54_1_Nuc	Ankrd54	1592	796	224	1224	1060	2281	3486	2901	367
Ankrd54_2_Nuc	Ankrd54	1552	654	219	691	1162	1316	2304	1964	282
Ankrd54_3_Nuc	Ankrd54	2029	1097	256	1348	1402	2633	4354	3931	496
Ankrd54_4_Nuc	Ankrd54	993	375	112	903	668	1735	2900	2677	333
Ankrd6_1_Nuc	Ankrd6	1421	630	203	1087	949	1981	3173	2891	461
Ankrd6_2_Nuc	Ankrd6	1699	833	224	1165	1095	2023	2619	2134	341
Ankrd6_3_Nuc	Ankrd6	3196	1649	470	2087	2163	3127	5182	4594	740
Ankrd6_4_Nuc	Ankrd6	3163	1529	371	1335	1916	4068	5357	5056	683
Ankrd7_1_Nuc	Ankrd7	2355	860	314	997	1414	1414	2322	2348	350
Ankrd7_2_Nuc	Ankrd7	791	354	89	508	416	454	782	543	128
Ankrd7_3_Nuc	Ankrd7	174	64	29	109	116	60	84	43	13
Ankrd7_4_Nuc	Ankrd7	531	266	31	231	342	373	544	353	52
Anks1_1_Nuc	Anks1	1700	744	247	1088	1013	2182	3388	2745	359
Anks1_2_Nuc	Anks1	41	4	9	102	30	198	322	219	38
Anks1_3_Nuc	Anks1	2715	1366	329	1761	1745	2830	4529	3859	580
Anks1_4_Nuc	Anks1	2482	1111	365	1357	1709	3541	5352	4736	695
Anks1b_1_Nuc	Anks1b	1711	961	274	1047	1016	1933	3133	3040	390
Anks1b_2_Nuc	Anks1b	863	435	123	346	417	571	1030	671	90
Anks1b_3_Nuc	Anks1b	713	338	105	452	475	621	1278	1007	168
Anks1b_4_Nuc	Anks1b	1499	641	160	886	1027	1759	2913	2612	399
Anln_1_Nuc	Anln	2412	1163	290	1459	1511	2365	4662	4160	530
Anln_2_Nuc	Anln	898	460	124	996	666	853	1371	1030	175
Anln_3_Nuc	Anln	1014	713	128	1337	682	1203	1997	1952	227
Anln_4_Nuc	Anln	727	247	94	1022	500	299	976	769	82
Ano2_1_Nuc	Ano2	1669	719	233	859	1149	1464	2357	2109	394
Ano2_2_Nuc	Ano2	88	103	12	74	144	91	216	212	37
Ano2_3_Nuc	Ano2	2522	1095	253	1479	1450	2312	4328	3746	464
Ano2_4_Nuc	Ano2	2342	1098	312	1308	1349	2605	3666	3067	463
Ano7_1_Nuc	Ano7	1995	1095	315	1176	1552	2309	2994	2199	441
Ano7_2_Nuc	Ano7	584	300	47	514	446	390	1221	838	118
Ano7_3_Nuc	Ano7	1315	483	145	1030	729	997	1910	1644	235
Ano7_4_Nuc	Ano7	1146	516	211	900	725	1561	2158	1623	298
Anp32a_1_Nuc	Anp32a	1629	880	296	695	1104	1406	2152	1699	149
Anp32a_2_Nuc	Anp32a	924	362	190	603	544	1671	1997	1706	331
Anp32a_3_Nuc	Anp32a	2812	1345	311	1369	1618	2747	3748	3399	485
Anp32a_4_Nuc	Anp32a	1401	642	284	1070	1104	2027	3375	3078	398
Anp32b_1_Nuc	Anp32b	2943	1414	305	1655	1737	3408	4785	4098	388
Anp32b_2_Nuc	Anp32b	2365	1140	197	1610	1343	2132	3280	2929	263
Anp32b_3_Nuc	Anp32b	1419	739	81	936	840	2626	4420	3267	400
Anp32b_4_Nuc	Anp32b	587	272	57	612	385	791	1178	1355	96
Anp32e_1_Epi	Anp32e	989	527	170	974	725	1507	2180	1758	227
Anp32e_2_Epi	Anp32e	578	218	91	385	389	402	999	939	151
Anp32e_3_Epi	Anp32e	1085	549	104	263	634	554	1016	844	128
Anp32e_4_Epi	Anp32e	718	436	88	743	442	700	1480	1285	156
Anxa1_1_Nuc	Anxa1	1211	647	201	794	836	954	1681	1106	170
Anxa1_2_Nuc	Anxa1	1510	666	217	781	1085	1702	2641	1986	356
Anxa1_3_Nuc	Anxa1	1878	773	232	927	1002	1098	2330	1639	227
Anxa1_4_Nuc	Anxa1	2394	1158	335	1732	1815	1719	3045	2586	366
Anxa11_1_Nuc	Anxa11	3123	1533	392	1674	2127	2814	5022	4296	756
Anxa11_2_Nuc	Anxa11	1760	929	283	968	1125	1528	2557	2454	315
Anxa11_3_Nuc	Anxa11	2912	1135	326	1483	1826	2957	4964	3861	612
Anxa11_4_Nuc	Anxa11	2028	924	254	1237	1310	2733	3385	3358	475
Anxa2_1_Nuc	Anxa2	3541	1853	529	1663	2140	3439	4982	3886	608
Anxa2_2_Nuc	Anxa2	2440	1151	385	1574	1547	3503	5413	4876	820
Anxa2_3_Nuc	Anxa2	3101	1380	391	1587	1885	3953	5704	4664	749
Anxa2_4_Nuc	Anxa2	866	495	135	620	588	1353	1995	1548	290
Anxa4_1_Nuc	Anxa4	1380	552	174	902	815	1881	2614	2227	321
Anxa4_2_Nuc	Anxa4	1574	873	235	1072	1000	1919	3053	2867	512
Anxa4_3_Nuc	Anxa4	1993	969	301	943	1423	2209	3672	3297	409
Anxa4_4_Nuc	Anxa4	905	509	212	613	593	830	1349	1084	157
Anxa5_1_Nuc	Anxa5	1265	678	258	675	1065	1014	1362	1150	171
Anxa5_2_Nuc	Anxa5	1597	965	291	1268	1270	2137	3542	3100	369
Anxa5_3_Nuc	Anxa5	1038	309	116	647	546	604	1277	1187	170
Anxa5_4_Nuc	Anxa5	893	546	97	682	625	1326	1785	1475	295
Anxa7_1_Nuc	Anxa7	2309	1095	373	1820	1606	2640	4573	4048	597
Anxa7_2_Nuc	Anxa7	1672	844	239	981	1222	1607	2953	2454	407
Anxa7_3_Nuc	Anxa7	1805	948	310	1142	1360	1994	3205	2912	438
Anxa7_4_Nuc	Anxa7	1630	1069	367	1553	1421	2702	3076	2576	353
Ap1ar_1_Nuc	Ap1ar	1002	436	125	363	606	1303	1799	1773	239
Ap1ar_2_Nuc	Ap1ar	1968	1167	322	1299	1303	2092	3469	2988	492
Ap1ar_3_Nuc	Ap1ar	1400	623	201	610	940	1607	2271	1861	306
Ap1ar_4_Nuc	Ap1ar	1644	796	250	964	1257	2309	3514	3135	539
Ap3b2_1_Nuc	Ap3b2	1329	676	249	772	987	1761	3156	2902	436
Ap3b2_2_Nuc	Ap3b2	994	474	91	269	617	651	1108	961	187
Ap3b2_3_Nuc	Ap3b2	1686	902	303	949	1152	1629	2584	2253	284
Ap3b2_4_Nuc	Ap3b2	2158	944	299	1096	1307	2749	3386	2380	432
Ap5s1_1_DNAr	Ap5s1	1354	727	158	990	1001	1985	2381	2081	351
Ap5s1_2_DNAr	Ap5s1	1643	690	214	811	1183	1663	2450	2068	300
Ap5s1_3_DNAr	Ap5s1	1216	412	136	677	708	768	1607	1051	143
Ap5s1_4_DNAr	Ap5s1	1864	788	204	671	1159	1728	2250	2309	329
Ap5z1_1_DNAr	Ap5z1	1110	620	139	709	861	955	2073	1504	245
Ap5z1_2_DNAr	Ap5z1	1172	552	174	843	659	1191	1810	1513	210
Ap5z1_3_DNAr	Ap5z1	996	405	120	981	633	1687	2104	1964	325
Ap5z1_4_DNAr	Ap5z1	1147	532	184	862	798	866	1774	1694	285
Apaf1_1_Nuc	Apaf1	1836	789	275	1219	1078	1150	2436	2219	402
Apaf1_2_Nuc	Apaf1	2012	1067	375	1536	1415	2361	3381	3600	507
Apaf1_3_Nuc	Apaf1	2575	1272	451	1291	1542	2557	3533	3226	641
Apaf1_4_Nuc	Apaf1	2160	1048	298	1122	1343	1884	3079	2488	387
Apba1_1_Nuc	Apba1	1164	416	121	698	713	1218	1733	1538	199
Apba1_2_Nuc	Apba1	2360	1164	321	1644	1490	3197	4956	3881	635
Apba1_3_Nuc	Apba1	1348	835	218	979	1040	1585	2623	2297	338
Apba1_4_Nuc	Apba1	908	646	167	1030	875	1235	2847	2248	391
Apbb1_1_DNAr	Apbb1	2622	1271	362	1561	1741	2634	3708	3524	526
Apbb1_2_DNAr	Apbb1	6170	2886	760	3489	3955	5895	9026	8032	1134
Apbb1_3_DNAr	Apbb1	2422	1014	275	1754	1527	2045	3116	2743	389
Apbb1_4_DNAr	Apbb1	2144	962	305	1145	1357	2419	3116	2950	451
Apbb2_1_Nuc	Apbb2	1720	731	262	1148	1177	1588	3474	2751	319
Apbb2_2_Nuc	Apbb2	1966	1036	260	1250	1277	3531	5288	4936	665
Apbb2_3_Nuc	Apbb2	1295	582	175	780	816	1657	2900	2435	359
Apbb2_4_Nuc	Apbb2	1568	750	166	841	1116	2822	3611	3097	380
Apc_1_Drug	Apc	597	332	169	972	598	274	1186	887	228
Apc_2_Drug	Apc	553	288	114	933	508	379	710	611	265
Apc_3_Drug	Apc	399	195	57	598	408	678	874	765	124
Apc_4_Drug	Apc	1334	709	215	1554	981	1245	1794	1489	384
Apc2_3_pick	Apc2	0	0	0	3	0	0	0	0	0
Apcs_1_Nuc	Apcs	2551	1217	418	932	1671	2258	3673	2997	392
Apcs_2_Nuc	Apcs	2319	1178	317	1362	1562	1920	3695	3426	616
Apcs_3_Nuc	Apcs	1658	764	219	957	1147	1866	2529	2732	349
Apcs_4_Nuc	Apcs	890	230	53	430	511	770	1266	946	170
Apeh_1_Nuc	Apeh	1138	575	144	1118	816	1134	1754	1628	179
Apeh_2_Nuc	Apeh	1495	736	181	916	884	601	1909	1556	266
Apeh_3_Nuc	Apeh	1872	967	240	1122	1188	1459	2496	1936	278
Apeh_4_Nuc	Apeh	802	412	144	641	519	965	1300	1083	180
Apex1_1_Drug	Apex1	240	158	59	872	486	422	1610	387	50
Apex1_2_Drug	Apex1	320	179	68	702	454	354	1251	525	93
Apex1_3_Drug	Apex1	101	78	14	366	325	128	972	152	29
Apex1_4_Drug	Apex1	587	299	87	594	601	523	1311	805	108
Apex2_1_DNAr	Apex2	2366	1072	295	1608	1535	2174	3076	2567	386
Apex2_2_DNAr	Apex2	1262	501	146	646	679	1104	1936	1467	229
Apex2_3_DNAr	Apex2	470	227	50	454	320	300	606	559	79
Apex2_4_DNAr	Apex2	921	471	107	721	674	949	792	639	76
Api5_1_Nuc	Api5	1334	483	247	843	824	1010	1758	1613	302
Api5_2_Nuc	Api5	1206	555	162	1129	760	1536	2216	1847	403
Api5_3_Nuc	Api5	1980	1188	288	1397	1294	1772	2744	2261	377
Api5_4_Nuc	Api5	785	296	79	608	474	1017	1395	1198	238
Apitd1_1_DNAr	Apitd1	1306	535	170	617	780	885	1639	1137	206
Apitd1_2_DNAr	Apitd1	743	375	121	518	596	938	1446	1306	281
Apitd1_3_DNAr	Apitd1	1260	575	209	823	895	1973	2204	1773	313
Apitd1_4_DNAr	Apitd1	747	313	99	570	530	703	1900	1311	238
Aplf_1_DNAr	Aplf	460	215	66	305	229	124	407	231	27
Aplf_2_DNAr	Aplf	650	319	70	446	410	453	975	865	122
Aplf_3_DNAr	Aplf	1155	653	126	665	886	1062	1162	945	102
Aplf_4_DNAr	Aplf	531	302	108	483	431	859	1128	1017	256
Aplp2_1_Nuc	Aplp2	2376	1034	361	1369	1625	2303	3357	3345	448
Aplp2_2_Nuc	Aplp2	1594	864	270	954	1171	1619	2748	1931	261
Aplp2_3_Nuc	Aplp2	2391	1121	318	1183	1499	2846	3558	3162	458
Aplp2_4_Nuc	Aplp2	1753	845	281	964	1238	1441	2246	1954	409
Apoa1_1_Nuc	Apoa1	5132	2240	746	2554	3106	4935	6933	6575	918
Apoa1_2_Nuc	Apoa1	3179	1402	401	1363	1920	1976	3648	3063	444
Apoa1_3_Nuc	Apoa1	1870	898	351	979	1238	2452	3538	2755	594
Apoa1_4_Nuc	Apoa1	1146	544	202	797	724	934	1609	1281	191
Apobec1_1_Epi	Apobec1	1173	478	132	766	713	1035	1580	1378	255
Apobec1_2_Epi	Apobec1	912	514	81	489	809	701	1620	1354	184
Apobec1_3_Epi	Apobec1	1341	947	276	1197	1205	1730	3053	2654	420
Apobec1_4_Epi	Apobec1	1023	514	214	749	775	704	1268	1071	160
Apoe_1_Nuc	Apoe	3034	1339	333	1670	1650	2689	3959	3628	566
Apoe_2_Nuc	Apoe	945	406	186	924	715	1342	2613	1893	260
Apoe_3_Nuc	Apoe	1595	631	251	1164	908	1105	2570	1948	291
Apoe_4_Nuc	Apoe	1849	741	177	1157	1177	1416	2422	2104	235
App_1_Nuc	App	938	521	223	674	651	1775	2887	2685	373
App_2_Nuc	App	2140	1184	281	1157	1535	1380	2596	2174	309
App_3_Nuc	App	2331	1085	318	1433	1417	2102	3223	2447	366
App_4_Nuc	App	1083	414	156	660	661	1915	2513	2318	349
Appbp2_1_Nuc	Appbp2	1232	605	153	1046	810	1133	2021	1615	266
Appbp2_2_Nuc	Appbp2	293	111	27	191	177	213	462	376	40
Appbp2_3_Nuc	Appbp2	2012	911	276	1156	1041	2255	3076	2599	421
Appbp2_4_Nuc	Appbp2	1208	521	123	624	687	1578	2414	2301	336
Appl1_1_Nuc	Appl1	162	115	41	155	133	195	288	193	31
Appl1_2_Nuc	Appl1	478	311	49	197	320	321	476	347	39
Appl1_3_Nuc	Appl1	1543	687	267	1127	1180	2036	2989	2641	500
Appl1_4_Nuc	Appl1	1199	498	179	779	733	816	1321	1084	145
Appl2_1_Nuc	Appl2	2260	1138	271	1125	1469	2160	3700	2989	439
Appl2_2_Nuc	Appl2	337	118	52	90	158	200	459	569	110
Appl2_3_Nuc	Appl2	384	258	71	253	375	645	1659	1144	176
Appl2_4_Nuc	Appl2	2945	1345	443	1566	1866	3726	5476	4499	784
Aprt_1_Nuc	Aprt	628	367	67	964	448	598	1249	995	244
Aprt_2_Nuc	Aprt	610	331	96	963	440	757	1470	1078	167
Aprt_3_Nuc	Aprt	1223	488	190	1156	801	728	1416	1210	219
Aprt_4_Nuc	Aprt	549	285	59	792	365	1377	1783	1336	273
Aptx_1_DNAr	Aptx	1950	928	300	1924	1443	1820	3279	2638	357
Aptx_2_DNAr	Aptx	679	289	106	313	499	842	1084	865	144
Aptx_3_DNAr	Aptx	548	313	61	614	420	414	567	778	101
Aptx_4_DNAr	Aptx	242	104	50	134	85	230	312	196	51
Aqp1_1_Nuc	Aqp1	1288	673	176	1106	1006	1713	2390	2124	323
Aqp1_2_Nuc	Aqp1	1980	1139	293	1161	1526	1296	2549	1847	298
Aqp1_3_Nuc	Aqp1	505	342	94	330	373	643	928	708	146
Aqp1_4_Nuc	Aqp1	1810	891	248	1101	1178	1371	2294	2136	355
Aqr_1_Nuc	Aqr	704	390	78	233	515	840	1449	1182	199
Aqr_2_Nuc	Aqr	553	265	65	1928	596	339	792	461	44
Aqr_3_Nuc	Aqr	602	303	59	571	356	153	278	164	31
Aqr_4_Nuc	Aqr	913	358	103	1085	562	943	1383	1111	207
Ar_1_Drug	Ar	5446	2676	753	2781	3643	5819	8264	7090	986
Ar_2_Drug	Ar	120	143	7	113	91	135	398	315	49
Ar_3_Drug	Ar	780	326	67	207	403	394	739	877	156
Ar_4_Drug	Ar	3989	1757	496	1883	2260	3078	4528	3624	673
Areg_1_Drug	Areg	1825	866	217	1220	1224	1866	2868	2200	318
Areg_2_Drug	Areg	1343	747	156	887	856	1683	2437	1920	294
Areg_3_Drug	Areg	2721	1471	478	1632	2102	2968	4480	3796	621
Areg_4_Drug	Areg	4422	2363	615	2483	3324	4396	6294	5714	793
Arel1_1_Nuc	Arel1	1730	972	266	970	1343	1737	3307	2567	410
Arel1_2_Nuc	Arel1	569	285	103	338	543	838	1127	875	170
Arel1_3_Nuc	Arel1	655	301	72	298	418	310	588	592	138
Arel1_4_Nuc	Arel1	889	368	75	405	507	1356	1655	1146	240
Arfgap2_1_Nuc	Arfgap2	1754	735	277	1004	1135	2334	4013	3798	495
Arfgap2_2_Nuc	Arfgap2	886	498	159	643	590	1051	1480	1321	167
Arfgap2_3_Nuc	Arfgap2	2874	1537	406	1864	2157	3059	5007	3842	579
Arfgap2_4_Nuc	Arfgap2	2291	1011	224	1197	1526	1484	2655	2076	289
Arfgef1_1_Nuc	Arfgef1	140	47	42	150	103	287	506	378	117
Arfgef1_2_Nuc	Arfgef1	1450	553	177	1037	731	1362	2055	1870	250
Arfgef1_3_Nuc	Arfgef1	2552	988	272	1454	1514	2405	3613	3245	382
Arfgef1_4_Nuc	Arfgef1	229	108	8	166	160	345	464	410	57
Arg1_1_Drug	Arg1	1658	708	186	935	983	1593	2736	2475	457
Arg1_2_Drug	Arg1	3269	1581	545	2085	2342	2822	3943	3271	487
Arg1_3_Drug	Arg1	2003	1144	261	1489	1396	1735	3214	2758	425
Arg1_4_Drug	Arg1	1802	1066	225	1253	1369	2026	3713	3367	465
Arglu1_1_Nuc	Arglu1	148	64	0	809	202	170	592	238	20
Arglu1_2_Nuc	Arglu1	1302	476	98	1443	858	1477	2950	1829	213
Arglu1_3_Nuc	Arglu1	477	239	25	290	338	340	848	573	72
Arglu1_4_Nuc	Arglu1	948	364	39	780	633	907	1858	1155	142
Arhgap22_1_Nuc	Arhgap22	1727	819	224	1129	1115	1599	3199	2379	348
Arhgap22_2_Nuc	Arhgap22	1875	976	220	1020	1300	1744	2587	2272	458
Arhgap22_3_Nuc	Arhgap22	262	175	73	211	187	169	422	398	77
Arhgap22_4_Nuc	Arhgap22	1546	1020	229	1192	1168	2219	4148	3377	538
Arhgap28_1_Nuc	Arhgap28	229	95	19	153	137	322	633	347	53
Arhgap28_2_Nuc	Arhgap28	1205	650	182	1090	903	1377	2126	1960	202
Arhgap28_3_Nuc	Arhgap28	2525	1190	288	1247	1456	2989	4582	3952	602
Arhgap28_4_Nuc	Arhgap28	2249	923	284	1546	1426	2364	3770	3300	525
Arhgap35_1_Nuc	Arhgap35	518	242	99	349	309	633	887	764	84
Arhgap35_2_Nuc	Arhgap35	689	341	121	372	459	509	812	955	80
Arhgap35_3_Nuc	Arhgap35	2365	1017	360	1032	1381	2527	4467	3969	526
Arhgap35_4_Nuc	Arhgap35	1620	688	205	1171	990	1659	2429	2557	273
Arhgap39_1_Nuc	Arhgap39	1716	965	288	856	1117	1229	2484	2069	316
Arhgap39_2_Nuc	Arhgap39	2922	1382	404	1502	1944	3315	4825	4549	710
Arhgap39_3_Nuc	Arhgap39	113	41	10	109	63	82	224	227	10
Arhgap39_4_Nuc	Arhgap39	762	424	154	507	584	769	1348	676	181
Arid1a_1_Epi	Arid1a	672	420	130	527	477	527	1802	1419	366
Arid1a_2_Epi	Arid1a	324	266	58	578	416	523	1475	1020	112
Arid1a_3_Epi	Arid1a	1292	732	350	852	1097	1127	2525	1802	359
Arid1a_4_Epi	Arid1a	989	639	364	601	761	1296	1528	1463	261
Arid1b_1_Epi	Arid1b	1419	615	269	929	974	1851	2847	2451	380
Arid1b_2_Epi	Arid1b	1585	715	258	774	1078	2021	2968	2686	391
Arid1b_3_Epi	Arid1b	1503	652	210	856	852	2269	3339	2909	399
Arid1b_4_Epi	Arid1b	1541	739	207	1110	1183	2089	2727	2433	329
Arid2_1_Epi	Arid2	585	271	78	422	418	436	1043	1032	106
Arid2_2_Epi	Arid2	768	261	82	779	531	564	1142	895	85
Arid2_3_Epi	Arid2	946	392	85	749	605	555	1415	1049	205
Arid2_4_Epi	Arid2	1382	594	150	743	961	1835	2440	2145	317
Arid3a_1_TF	Arid3a	531	293	71	180	419	574	892	771	87
Arid3a_2_TF	Arid3a	848	368	94	535	486	691	958	771	114
Arid3a_3_TF	Arid3a	2724	1157	351	1476	1636	2729	4474	3754	577
Arid3a_4_TF	Arid3a	3369	1707	477	2106	2578	4483	7784	6131	931
Arid3b_1_TF	Arid3b	44	47	0	87	31	0	61	82	17
Arid3b_2_TF	Arid3b	1408	716	251	1250	1045	1455	2454	2029	260
Arid3b_3_TF	Arid3b	1537	767	240	1052	1102	2284	2705	2668	327
Arid3b_4_TF	Arid3b	3557	1539	531	1679	2235	2654	4963	4014	581
Arid3c_1_Nuc	Arid3c	1035	567	99	722	739	1096	1905	1661	223
Arid3c_2_Nuc	Arid3c	1314	603	215	1112	851	1419	2519	2441	407
Arid3c_3_Nuc	Arid3c	1445	641	172	532	778	1521	1949	2019	226
Arid3c_4_Nuc	Arid3c	1571	753	204	920	1220	1671	1935	1564	301
Arid4a_1_Drug	Arid4a	1248	581	216	870	902	1205	1940	1737	212
Arid4a_2_Drug	Arid4a	416	240	70	314	398	343	608	394	116
Arid4a_3_Drug	Arid4a	1163	583	136	1130	970	1223	2360	1911	337
Arid4a_4_Drug	Arid4a	1523	697	310	1030	1122	1533	2886	2159	427
Arid4b_1_Epi	Arid4b	1579	807	263	1075	1158	1209	2548	2242	457
Arid4b_2_Epi	Arid4b	1414	619	191	711	795	1594	2427	2097	366
Arid4b_3_Epi	Arid4b	996	387	143	425	627	1065	1431	1326	147
Arid4b_4_Epi	Arid4b	1986	988	358	1318	1603	2208	3178	2443	425
Arid5a_1_Epi	Arid5a	2097	958	294	1063	1338	1762	3133	3056	435
Arid5a_2_Epi	Arid5a	1043	609	174	863	904	1290	1810	1794	239
Arid5a_3_Epi	Arid5a	1436	612	214	1057	863	2194	2949	2479	403
Arid5a_4_Epi	Arid5a	1569	910	281	936	1040	1009	1906	1910	294
Arid5b_1_Nuc	Arid5b	601	319	82	864	622	726	1865	1217	235
Arid5b_2_Nuc	Arid5b	535	254	111	826	454	730	1486	866	220
Arid5b_3_Nuc	Arid5b	186	77	29	431	187	621	989	801	166
Arid5b_4_Nuc	Arid5b	1325	603	137	1043	924	1170	1797	1528	238
Arih2_1_Nuc	Arih2	3308	1526	453	1069	1948	5264	6698	5881	932
Arih2_2_Nuc	Arih2	4595	1969	610	1390	2237	5737	6531	7373	905
Arih2_3_Nuc	Arih2	2006	954	280	885	1074	1334	1984	1830	262
Arih2_4_Nuc	Arih2	2231	953	275	862	1232	2660	3481	3166	486
Arl2_1_Nuc	Arl2	473	160	62	1944	283	239	388	249	35
Arl2_2_Nuc	Arl2	57	68	17	1960	100	187	403	261	65
Arl2_3_Nuc	Arl2	158	30	5	1124	105	0	167	47	8
Arl2_4_Nuc	Arl2	218	96	29	702	164	134	174	107	19
Arl2bp_1_Nuc	Arl2bp	3478	1548	456	1846	2198	4114	5542	4471	762
Arl2bp_2_Nuc	Arl2bp	300	128	65	181	165	609	1029	926	147
Arl2bp_3_Nuc	Arl2bp	203	90	20	55	138	404	496	446	56
Arl2bp_4_Nuc	Arl2bp	2020	1166	356	1630	1399	2346	3890	3550	516
Arl3_1_Nuc	Arl3	1815	684	177	906	1037	1698	2579	2170	329
Arl3_2_Nuc	Arl3	898	486	128	643	618	512	1283	1242	173
Arl3_3_Nuc	Arl3	451	243	60	215	323	368	1013	551	113
Arl3_4_Nuc	Arl3	1229	751	181	953	843	1944	3470	2608	417
Arl4a_1_Nuc	Arl4a	459	172	77	251	225	81	216	254	40
Arl4a_2_Nuc	Arl4a	88	78	15	83	83	193	178	264	58
Arl4a_3_Nuc	Arl4a	242	77	32	71	96	297	270	252	53
Arl4a_4_Nuc	Arl4a	238	147	55	238	226	787	919	717	154
Arl4d_1_Nuc	Arl4d	1065	535	135	1151	721	825	1397	1227	191
Arl4d_2_Nuc	Arl4d	1476	739	157	968	969	1603	2029	1793	243
Arl4d_3_Nuc	Arl4d	1095	455	111	968	660	996	1802	1263	197
Arl4d_4_Nuc	Arl4d	1664	518	150	829	822	1929	2082	1849	264
Arl6ip4_1_Nuc	Arl6ip4	1470	652	115	743	662	2255	2699	2035	502
Arl6ip4_2_Nuc	Arl6ip4	1356	649	204	1749	1046	1169	2154	1841	306
Arl6ip4_3_Nuc	Arl6ip4	1272	551	169	927	757	961	1262	1137	222
Arl6ip4_4_Nuc	Arl6ip4	1556	846	275	1296	1193	892	2128	1531	244
Armc12_1_Nuc	Armc12	565	231	65	275	368	628	925	742	123
Armc12_2_Nuc	Armc12	1137	523	153	1020	878	2283	3163	2892	464
Armc12_3_Nuc	Armc12	2278	838	311	1755	1284	3162	4979	3733	682
Armc12_4_Nuc	Armc12	1265	693	186	955	916	1656	2350	2182	306
Armc4_1_Nuc	Armc4	2954	1471	334	1497	1713	2281	3676	2935	440
Armc4_2_Nuc	Armc4	393	176	36	218	193	170	311	175	47
Armc4_3_Nuc	Armc4	1717	696	198	537	1038	1411	2345	2017	273
Armc4_4_Nuc	Armc4	1330	506	211	852	768	953	1653	1578	240
Arnt_1_TF	Arnt	295	47	51	166	123	101	366	303	52
Arnt_2_TF	Arnt	485	250	64	246	310	433	836	595	76
Arnt_3_TF	Arnt	533	367	101	348	380	516	605	407	84
Arnt_4_TF	Arnt	1484	763	283	1079	1036	1160	1923	1537	265
Arnt2_1_TF	Arnt2	993	550	188	813	903	1175	2277	1643	344
Arnt2_2_TF	Arnt2	2139	1092	219	651	1018	1310	2314	2090	295
Arnt2_3_TF	Arnt2	1882	794	300	989	1314	2620	4474	3649	486
Arnt2_4_TF	Arnt2	1379	747	196	943	922	1923	2370	1918	278
Arntl_1_TF	Arntl	1297	649	170	789	992	1121	1822	1637	245
Arntl_2_TF	Arntl	941	578	143	722	770	1962	2855	2542	372
Arntl_3_TF	Arntl	3029	1317	467	1814	2019	3390	5119	4757	615
Arntl_4_TF	Arntl	480	259	40	327	301	866	1304	1105	125
Arntl2_1_TF	Arntl2	1192	490	122	694	797	1817	2019	1369	222
Arntl2_2_TF	Arntl2	287	206	42	198	288	380	317	326	38
Arntl2_3_TF	Arntl2	2617	1227	510	1880	1919	3391	5404	4439	543
Arntl2_4_TF	Arntl2	170	76	39	192	119	417	330	277	24
Arrb1_1_Epi	Arrb1	1199	505	139	712	902	1406	2351	1973	302
Arrb1_2_Epi	Arrb1	1856	765	218	1148	991	1108	1827	1672	220
Arrb1_3_Epi	Arrb1	1332	505	184	537	725	703	1152	814	122
Arrb1_4_Epi	Arrb1	2514	921	349	1394	1511	2556	3998	3679	512
Arrb2_1_Nuc	Arrb2	1577	782	245	881	1070	1407	2287	1707	242
Arrb2_2_Nuc	Arrb2	1940	847	222	668	1091	1277	1589	1414	204
Arrb2_3_Nuc	Arrb2	2787	1393	285	1481	1540	2773	4064	3699	514
Arrb2_4_Nuc	Arrb2	855	547	147	1004	717	1797	2625	2098	305
Arvcf_1_Nuc	Arvcf	2218	1029	310	1668	1258	1724	2733	2423	318
Arvcf_2_Nuc	Arvcf	1378	670	141	1241	1022	1469	2502	2104	274
Arvcf_3_Nuc	Arvcf	1598	856	342	1281	1117	1804	3624	3163	505
Arvcf_4_Nuc	Arvcf	2878	1492	482	1458	2051	2298	3339	2760	398
Arx_1_TF	Arx	1698	760	216	792	1095	1369	2186	1836	240
Arx_2_TF	Arx	1716	864	187	1015	1125	1948	2811	2307	337
Arx_3_TF	Arx	1766	754	151	1122	1081	1730	3106	3056	454
Arx_4_TF	Arx	3425	1771	413	1895	2351	3640	5029	4345	609
Asb10_1_Nuc	Asb10	3487	1389	433	1779	2030	3675	5203	4682	657
Asb10_2_Nuc	Asb10	1152	464	162	710	798	956	1432	1261	152
Asb10_3_Nuc	Asb10	1307	477	209	920	802	1226	1997	1484	214
Asb10_4_Nuc	Asb10	1553	851	269	990	1085	2222	3508	2672	463
Ascc3_1_DNAr	Ascc3	549	180	58	649	281	495	649	537	29
Ascc3_2_DNAr	Ascc3	580	320	94	471	419	1486	1876	1478	202
Ascc3_3_DNAr	Ascc3	388	169	43	511	355	456	1107	814	108
Ascc3_4_DNAr	Ascc3	422	171	75	307	352	221	537	345	43
Ascl1_1_TF	Ascl1	2939	1588	383	1760	2136	3241	5568	4596	757
Ascl1_2_TF	Ascl1	3558	1737	457	2069	2343	4109	6196	6361	869
Ascl1_3_TF	Ascl1	1295	708	181	837	962	1312	1877	1768	284
Ascl1_4_TF	Ascl1	1334	693	238	1202	843	1784	2728	2466	296
Ascl2_1_TF	Ascl2	1185	519	146	672	701	919	1750	1678	260
Ascl2_2_TF	Ascl2	1753	859	221	1175	1240	2034	2775	2484	485
Ascl2_3_TF	Ascl2	1946	1028	362	1230	1508	2076	3243	2419	380
Ascl2_4_TF	Ascl2	2642	1328	387	1787	1808	2940	4501	4200	536
Ascl3_1_Nuc	Ascl3	2173	1080	257	1148	1441	2158	3017	2786	373
Ascl3_2_Nuc	Ascl3	1199	551	134	645	684	825	1534	1560	185
Ascl3_3_Nuc	Ascl3	717	248	95	400	373	776	912	654	79
Ascl3_4_Nuc	Ascl3	2200	1005	372	1635	1428	1398	2711	2018	354
Asf1a_1_DNAr	Asf1a	1860	840	161	1456	1142	1091	2616	1972	222
Asf1a_2_DNAr	Asf1a	2523	1006	317	2082	1742	2372	4082	3533	485
Asf1a_3_DNAr	Asf1a	1984	925	176	1619	1551	2166	3991	3178	395
Asf1a_4_DNAr	Asf1a	2236	1062	323	1678	1672	2431	3770	3562	542
Asf1b_1_Epi	Asf1b	538	262	88	403	363	1097	1784	1481	173
Asf1b_2_Epi	Asf1b	1008	430	126	748	609	644	1031	802	151
Asf1b_3_Epi	Asf1b	692	307	99	578	542	696	800	670	109
Asf1b_4_Epi	Asf1b	1269	577	181	948	855	1873	2135	2117	237
Ash1l_1_Epi	Ash1l	1190	618	163	629	852	870	1605	1458	274
Ash1l_2_Epi	Ash1l	963	484	110	687	559	1151	1221	908	164
Ash1l_3_Epi	Ash1l	1337	472	181	588	799	1329	1707	1513	223
Ash1l_4_Epi	Ash1l	719	231	50	707	324	914	1098	964	116
Ash2l_1_Epi	Ash2l	91	45	13	278	170	12	38	17	5
Ash2l_2_Epi	Ash2l	294	123	45	706	331	313	537	295	32
Ash2l_3_Epi	Ash2l	1332	625	180	769	1073	1153	2044	1299	211
Ash2l_4_Epi	Ash2l	405	269	95	807	380	456	1228	852	173
Asl_1_Nuc	Asl	2815	1273	338	1871	1801	2948	3596	3282	598
Asl_2_Nuc	Asl	2132	1086	312	1367	1675	3085	4864	3996	618
Asl_3_Nuc	Asl	1237	518	160	1263	820	1483	2020	1685	220
Asl_4_Nuc	Asl	201	71	15	150	60	209	279	354	69
Asna1_1_Drug	Asna1	1853	922	252	1222	1163	1686	2567	2422	361
Asna1_2_Drug	Asna1	170	107	26	1254	215	66	546	156	3
Asna1_3_Drug	Asna1	364	171	52	471	353	569	1282	809	119
Asna1_4_Drug	Asna1	256	204	45	996	320	283	567	384	35
Aspa_1_Nuc	Aspa	2088	886	276	1242	1287	2260	2997	2495	359
Aspa_2_Nuc	Aspa	77	15	3	49	31	124	260	139	27
Aspa_3_Nuc	Aspa	1844	980	237	1097	1422	1531	2453	2265	362
Aspa_4_Nuc	Aspa	838	386	145	442	532	693	962	958	193
Aspm_1_Nuc	Aspm	1929	796	213	1173	1168	2807	4032	2835	443
Aspm_2_Nuc	Aspm	2048	974	266	1483	1328	1772	2882	2285	371
Aspm_3_Nuc	Aspm	1269	658	190	1164	1034	1282	2244	1613	372
Aspm_4_Nuc	Aspm	126	72	34	58	147	120	54	131	10
Aspscr1_1_Nuc	Aspscr1	1642	714	255	1106	1164	1804	4078	3179	470
Aspscr1_2_Nuc	Aspscr1	936	512	137	766	640	1537	2084	1854	270
Aspscr1_3_Nuc	Aspscr1	941	439	109	928	733	2122	3118	2226	414
Aspscr1_4_Nuc	Aspscr1	2031	672	215	771	1047	1558	2549	2013	362
Asrgl1_1_Nuc	Asrgl1	2356	1135	326	1188	1478	1373	2899	2263	279
Asrgl1_2_Nuc	Asrgl1	822	423	125	1054	636	1553	1734	1707	227
Asrgl1_3_Nuc	Asrgl1	1047	539	174	933	716	1064	1902	2047	321
Asrgl1_4_Nuc	Asrgl1	387	119	38	171	210	276	673	537	37
Ass1_1_Nuc	Ass1	2348	1036	345	1242	1541	2659	4222	3851	543
Ass1_2_Nuc	Ass1	1412	693	250	1008	871	1726	2973	2807	440
Ass1_3_Nuc	Ass1	607	312	107	441	630	520	892	768	150
Ass1_4_Nuc	Ass1	1548	716	207	1467	1079	1708	3117	2555	318
Asxl1_1_Epi	Asxl1	668	261	118	673	649	734	1381	1245	328
Asxl1_2_Epi	Asxl1	1539	691	308	1105	990	1674	3334	2666	602
Asxl1_3_Epi	Asxl1	1949	991	360	1285	1489	2488	3695	3467	790
Asxl1_4_Epi	Asxl1	864	356	142	635	471	1079	2219	1821	405
Asxl2_1_Epi	Asxl2	632	365	87	1022	499	419	1042	827	104
Asxl2_2_Epi	Asxl2	69	91	19	130	74	280	345	188	29
Asxl2_3_Epi	Asxl2	359	164	43	616	344	895	1134	936	75
Asxl2_4_Epi	Asxl2	189	127	20	413	150	261	429	363	66
Asxl3_1_Nuc	Asxl3	2739	1439	374	1710	1862	3084	4292	3821	673
Asxl3_2_Nuc	Asxl3	1234	760	218	896	945	1107	2106	1739	224
Asxl3_3_Nuc	Asxl3	884	438	152	633	671	933	1677	1344	188
Asxl3_4_Nuc	Asxl3	262	100	16	76	128	260	295	327	28
Atad2_1_Nuc	Atad2	952	612	96	1006	901	1819	2743	2263	303
Atad2_2_Nuc	Atad2	432	193	53	617	330	397	710	563	55
Atad2_3_Nuc	Atad2	342	160	51	98	219	549	883	764	98
Atad2_4_Nuc	Atad2	1022	380	119	703	617	796	1303	1324	146
Atad2b_1_Nuc	Atad2b	590	221	76	414	380	746	1005	934	134
Atad2b_2_Nuc	Atad2b	838	563	188	642	658	1244	1784	1669	311
Atad2b_3_Nuc	Atad2b	2077	988	370	1499	1307	1906	3683	3313	505
Atad2b_4_Nuc	Atad2b	18	13	9	144	40	12	183	118	14
Atad5_2_Nuc	Atad5	450	210	54	1554	358	199	361	129	19
Atad5_3_Nuc	Atad5	1357	425	189	972	859	770	1401	1164	137
Atad5_4_Nuc	Atad5	1402	578	304	1228	910	1676	2501	1957	261
Ate1_1_Nuc	Ate1	45	20	11	85	21	255	259	142	27
Ate1_2_Nuc	Ate1	658	295	88	590	458	1014	1925	1596	238
Ate1_3_Nuc	Ate1	3630	1488	352	1746	2297	2859	4516	4135	567
Ate1_4_Nuc	Ate1	1221	466	120	832	879	1176	1893	1498	268
Atf1_1_Drug	Atf1	114	34	3	194	104	0	178	174	7
Atf1_2_Drug	Atf1	600	138	70	178	131	76	351	219	56
Atf1_3_Drug	Atf1	77	43	20	170	108	258	324	221	14
Atf1_4_Drug	Atf1	453	264	73	463	381	450	805	531	85
Atf2_1_Epi	Atf2	1335	849	269	970	1191	1601	2487	2245	282
Atf2_2_Epi	Atf2	439	284	118	509	342	546	977	621	104
Atf2_3_Epi	Atf2	507	282	86	571	335	554	1085	990	107
Atf2_4_Epi	Atf2	851	416	99	531	480	869	1209	856	203
Atf3_1_TF	Atf3	203	126	57	161	160	104	343	246	35
Atf3_2_TF	Atf3	4917	2632	661	3387	3518	5788	9338	8853	1102
Atf3_3_TF	Atf3	757	304	89	470	482	292	538	372	71
Atf3_4_TF	Atf3	1308	763	235	954	965	1810	2432	2345	255
Atf4_1_TF	Atf4	1947	1125	383	2148	1595	1753	2807	1887	319
Atf4_2_TF	Atf4	163	93	25	157	139	75	77	83	20
Atf4_3_TF	Atf4	969	562	148	1894	1025	1073	2676	1507	344
Atf4_4_TF	Atf4	410	175	106	585	438	291	523	256	67
Atf5_1_TF	Atf5	2196	1164	247	1940	1684	2602	4137	3528	521
Atf5_2_TF	Atf5	2479	1175	296	1199	1691	1992	3279	2551	485
Atf5_3_TF	Atf5	3722	1742	616	2327	2383	2989	4957	4277	608
Atf5_4_TF	Atf5	465	210	82	434	329	761	1270	1189	136
Atf6_1_TF	Atf6	2559	1226	258	1721	1626	2927	4298	3603	502
Atf6_2_TF	Atf6	131	97	29	102	116	215	494	376	66
Atf6_3_TF	Atf6	288	191	37	188	274	378	728	545	64
Atf6_4_TF	Atf6	471	278	66	275	419	629	600	628	82
Atf6b_1_TF	Atf6b	1055	684	122	656	699	742	1609	1365	203
Atf6b_2_TF	Atf6b	349	133	47	180	178	301	418	280	14
Atf6b_3_TF	Atf6b	2640	1398	428	1984	1917	2317	3817	3559	410
Atf6b_4_TF	Atf6b	3812	1886	643	2789	2678	4576	6844	6025	979
Atf7_1_Nuc	Atf7	1413	608	178	1338	919	2399	3165	2397	464
Atf7_2_Nuc	Atf7	441	180	36	245	262	499	810	655	120
Atf7_3_Nuc	Atf7	1304	665	185	765	931	1347	2040	1469	210
Atf7_4_Nuc	Atf7	1193	486	136	554	651	1572	2185	2259	320
Atf7ip_1_Nuc	Atf7ip	581	246	71	736	618	925	1749	980	184
Atf7ip_2_Nuc	Atf7ip	1488	754	135	1159	1107	1869	2898	1987	313
Atf7ip_3_Nuc	Atf7ip	94	69	16	91	102	18	142	56	11
Atf7ip_4_Nuc	Atf7ip	1101	623	192	759	878	1249	2544	2185	332
Atf7ip2_1_Nuc	Atf7ip2	2224	914	327	1192	1486	2296	3975	3325	526
Atf7ip2_2_Nuc	Atf7ip2	624	281	108	392	323	1014	1475	1283	223
Atf7ip2_3_Nuc	Atf7ip2	45	46	14	126	73	79	117	149	21
Atf7ip2_4_Nuc	Atf7ip2	1490	612	181	682	997	1315	2884	2335	375
Atg14_1_Nuc	Atg14	1450	748	161	860	1070	950	1776	1456	169
Atg14_2_Nuc	Atg14	2433	994	246	1010	1264	2269	3315	3047	293
Atg14_3_Nuc	Atg14	1451	773	201	1213	1182	2251	3630	3314	397
Atg14_4_Nuc	Atg14	772	420	72	718	593	1856	2825	2635	290
Atg16l2_1_Nuc	Atg16l2	1075	369	136	829	602	1190	1614	1326	190
Atg16l2_2_Nuc	Atg16l2	2389	1232	304	1670	1593	3444	5273	4237	666
Atg16l2_3_Nuc	Atg16l2	2098	1048	287	1200	1517	2015	2903	2448	497
Atg16l2_4_Nuc	Atg16l2	1565	709	204	1169	933	1829	2527	2018	286
Atm_1_DNAr	Atm	801	435	168	752	618	1331	2210	1546	227
Atm_2_DNAr	Atm	1165	709	165	1057	1034	2007	3195	2468	351
Atm_3_DNAr	Atm	844	369	130	576	767	1512	1657	1343	173
Atm_4_DNAr	Atm	1403	795	243	1639	1206	2083	3301	2039	303
Atmin_1_Nuc	Atmin	1229	634	209	962	941	1636	2743	2196	250
Atmin_2_Nuc	Atmin	1211	653	160	598	926	1610	2737	2324	357
Atmin_3_Nuc	Atmin	1899	975	268	1185	1304	2213	3278	2710	408
Atmin_4_Nuc	Atmin	3205	1282	328	1730	1873	3385	6174	5506	675
Atn1_1_Nuc	Atn1	2179	1157	289	1711	1661	2446	3509	3408	479
Atn1_2_Nuc	Atn1	2468	1151	315	1121	1561	2624	4380	3749	471
Atn1_3_Nuc	Atn1	1870	781	242	701	1027	1728	3057	2776	351
Atn1_4_Nuc	Atn1	1412	792	166	1013	970	1688	2627	2217	387
Atoh1_1_TF	Atoh1	287	80	31	191	152	332	477	642	52
Atoh1_2_TF	Atoh1	2899	1349	420	1707	1898	3498	5538	5328	790
Atoh1_3_TF	Atoh1	2289	1079	288	1033	1510	2447	3908	3641	414
Atoh1_4_TF	Atoh1	159	72	33	104	104	277	364	378	56
Atoh7_1_Nuc	Atoh7	2479	1049	378	1343	1600	3229	4547	3946	490
Atoh7_2_Nuc	Atoh7	1585	767	230	983	952	2118	2839	2512	288
Atoh7_3_Nuc	Atoh7	1339	640	277	935	908	1014	1397	1014	167
Atoh7_4_Nuc	Atoh7	3064	1436	339	2064	1835	2822	4486	4043	533
Atoh8_1_Nuc	Atoh8	59	8	19	96	11	180	137	231	16
Atoh8_2_Nuc	Atoh8	1819	872	177	1154	1112	761	1505	1101	167
Atoh8_3_Nuc	Atoh8	1961	1130	324	1061	1542	2695	3715	3214	490
Atoh8_4_Nuc	Atoh8	1045	585	173	627	798	1628	2330	2121	323
Atp1a3_1_Nuc	Atp1a3	2399	1268	389	1718	1661	1800	3638	3403	592
Atp1a3_2_Nuc	Atp1a3	1494	583	172	898	784	1182	2202	1789	290
Atp1a3_3_Nuc	Atp1a3	2036	1143	335	1272	1534	2191	3113	3006	388
Atp1a3_4_Nuc	Atp1a3	1307	607	171	1165	819	1335	1959	1867	303
Atp1b4_1_Nuc	Atp1b4	263	120	42	156	123	206	377	238	44
Atp1b4_2_Nuc	Atp1b4	2315	1318	322	1127	1496	1989	3105	2833	389
Atp1b4_3_Nuc	Atp1b4	1888	1036	249	904	1212	1964	2716	2576	385
Atp1b4_4_Nuc	Atp1b4	1910	989	209	793	1411	1796	3022	2829	496
Atp2a3_1_Nuc	Atp2a3	1960	1038	318	1098	1452	1841	2621	2546	266
Atp2a3_2_Nuc	Atp2a3	3870	1798	562	1905	2398	3343	5313	5001	821
Atp2a3_3_Nuc	Atp2a3	852	505	145	522	694	1180	2135	1701	310
Atp2a3_4_Nuc	Atp2a3	2218	1043	242	1403	1355	2065	3317	2999	475
Atp5a1_1_Nuc	Atp5a1	125	47	32	1077	68	205	247	116	14
Atp5a1_2_Nuc	Atp5a1	67	47	8	848	94	166	330	170	38
Atp5a1_3_Nuc	Atp5a1	97	54	19	551	116	23	123	23	5
Atp5a1_4_Nuc	Atp5a1	147	106	55	824	128	31	249	264	1
Atp5b_1_Nuc	Atp5b	240	132	40	1591	244	243	691	413	69
Atp5b_2_Nuc	Atp5b	1933	806	303	902	1236	1707	3164	2452	481
Atp5b_3_Nuc	Atp5b	252	111	47	691	234	214	367	337	47
Atp5b_4_Nuc	Atp5b	562	412	100	1401	519	309	309	376	31
Atp5f1_1_Nuc	Atp5f1	0	8	0	66	23	0	79	129	11
Atp5f1_2_Nuc	Atp5f1	25	1	6	96	17	37	91	21	3
Atp5f1_3_Nuc	Atp5f1	574	325	131	1061	559	554	1042	631	65
Atp5j2_1_Nuc	Atp5j2	357	167	53	1282	302	350	995	570	90
Atp5j2_2_Nuc	Atp5j2	260	166	62	717	226	633	835	522	135
Atp5j2_3_Nuc	Atp5j2	409	183	61	1123	289	543	867	608	77
Atp5j2_4_Nuc	Atp5j2	437	269	61	998	319	180	475	220	53
Atp5o_1_Nuc	Atp5o	117	103	36	1326	176	252	326	174	7
Atp5o_2_Nuc	Atp5o	481	272	98	1094	419	292	883	487	122
Atp5o_3_Nuc	Atp5o	277	77	39	1572	234	222	694	325	37
Atp5o_4_Nuc	Atp5o	661	272	142	1263	574	780	1612	1026	128
Atp6v0a1_1_Nuc	Atp6v0a1	1428	891	248	1066	1092	1325	2222	1922	287
Atp6v0a1_2_Nuc	Atp6v0a1	2632	928	374	1209	1548	1538	2488	2560	361
Atp6v0a1_3_Nuc	Atp6v0a1	1441	669	162	868	725	1316	1736	1662	221
Atp6v0a1_4_Nuc	Atp6v0a1	1899	890	337	923	1355	2396	3747	2838	363
Atpaf2_1_Nuc	Atpaf2	549	366	93	711	455	443	1113	552	158
Atpaf2_2_Nuc	Atpaf2	135	99	14	957	176	182	427	266	45
Atpaf2_3_Nuc	Atpaf2	621	275	67	692	352	635	1089	730	183
Atpaf2_4_Nuc	Atpaf2	210	114	48	961	191	211	636	182	21
Atr_1_Drug	Atr	743	270	107	257	421	861	998	971	170
Atr_2_Drug	Atr	78	48	6	821	94	0	31	6	5
Atr_3_Drug	Atr	152	66	30	530	195	254	582	203	41
Atr_4_Drug	Atr	223	145	14	1103	220	158	542	191	29
Atraid_1_Nuc	Atraid	1144	674	177	1029	862	2901	4047	3566	616
Atraid_2_Nuc	Atraid	1240	533	188	713	843	1249	2780	2054	365
Atraid_3_Nuc	Atraid	3322	1421	432	1818	2179	4211	6332	5280	781
Atraid_4_Nuc	Atraid	959	440	141	727	673	707	955	969	168
Atrip_1_DNAr	Atrip	173	115	39	765	160	0	71	37	4
Atrip_2_DNAr	Atrip	74	76	14	525	124	29	185	130	14
Atrip_3_DNAr	Atrip	355	198	40	950	287	347	723	763	57
Atrip_4_DNAr	Atrip	1356	627	160	802	913	897	1643	1500	193
Atrx_1_DNAr	Atrx	456	232	28	904	678	70	848	247	44
Atrx_2_DNAr	Atrx	2931	1495	377	1287	2198	2404	5615	4218	492
Atrx_3_DNAr	Atrx	966	453	130	730	548	1125	2162	1505	183
Atrx_4_DNAr	Atrx	1697	793	199	1843	1871	1413	3885	2071	314
Atxn1_1_Nuc	Atxn1	2953	1275	372	1705	1899	2005	3640	2845	453
Atxn1_2_Nuc	Atxn1	1753	848	200	1123	1189	944	2090	1849	280
Atxn1_3_Nuc	Atxn1	1494	693	187	729	1132	1501	2623	2172	324
Atxn1_4_Nuc	Atxn1	2332	1095	212	1162	1603	1824	2315	1931	284
Atxn1l_1_Nuc	Atxn1l	2829	1291	255	1581	1595	3445	5371	4665	656
Atxn1l_2_Nuc	Atxn1l	2231	1056	194	1047	1251	1911	2632	2267	368
Atxn1l_3_Nuc	Atxn1l	3693	1641	498	1852	2168	4917	6670	5815	798
Atxn1l_4_Nuc	Atxn1l	1341	762	190	1374	1015	2305	3257	2760	391
Atxn2_1_Nuc	Atxn2	750	277	90	228	470	820	914	770	147
Atxn2_2_Nuc	Atxn2	2039	896	284	1430	1395	2017	2638	2204	319
Atxn2_3_Nuc	Atxn2	1071	569	133	724	763	710	1216	1248	153
Atxn2_4_Nuc	Atxn2	1542	638	214	809	1027	1291	1721	1607	251
Atxn2l_1_Nuc	Atxn2l	708	471	119	1033	848	640	1266	781	76
Atxn2l_2_Nuc	Atxn2l	1609	695	155	1046	1171	894	1941	1460	178
Atxn2l_3_Nuc	Atxn2l	570	324	51	707	594	856	1248	1050	83
Atxn2l_4_Nuc	Atxn2l	1023	491	193	671	726	392	1002	736	48
Atxn3_1_Nuc	Atxn3	1033	454	147	415	634	208	359	257	53
Atxn3_2_Nuc	Atxn3	2669	1224	296	1145	1615	2818	4808	4228	794
Atxn3_3_Nuc	Atxn3	1808	775	246	1028	1206	2960	4433	3865	503
Atxn3_4_Nuc	Atxn3	1382	499	178	720	708	1761	2482	2118	381
Atxn7_1_Epi	Atxn7	1100	633	164	736	903	996	1622	1160	208
Atxn7_2_Epi	Atxn7	1375	604	195	938	799	2194	3133	2477	420
Atxn7_3_Epi	Atxn7	1539	642	280	872	1187	1996	3070	2955	443
Atxn7_4_Epi	Atxn7	2166	1033	234	1764	1407	3664	5673	4860	818
Atxn7l3_1_Epi	Atxn7l3	427	250	62	512	429	395	807	586	48
Atxn7l3_2_Epi	Atxn7l3	284	123	49	265	338	338	580	281	37
Atxn7l3_3_Epi	Atxn7l3	497	253	51	734	445	730	1446	773	124
Atxn7l3_4_Epi	Atxn7l3	958	405	71	1147	752	1542	2640	2042	275
Aurka_1_Drug	Aurka	1061	536	171	599	748	1065	2343	2056	270
Aurka_2_Drug	Aurka	16	10	2	253	15	31	66	49	7
Aurka_3_Drug	Aurka	1906	846	285	964	1322	1185	2385	1941	295
Aurka_4_Drug	Aurka	30	28	19	626	45	33	185	245	50
Aurkaip1_1_Nuc	Aurkaip1	873	327	132	1152	624	506	829	620	70
Aurkaip1_2_Nuc	Aurkaip1	321	190	42	860	299	345	887	629	83
Aurkaip1_3_Nuc	Aurkaip1	325	98	42	391	238	435	672	380	94
Aurkaip1_4_Nuc	Aurkaip1	271	62	20	600	192	170	665	311	33
Aurkb_1_Epi	Aurkb	701	452	112	1137	727	1151	2344	1563	263
Aurkb_2_Epi	Aurkb	588	379	105	783	615	770	1205	773	108
Aurkb_3_Epi	Aurkb	378	253	54	628	553	176	858	570	63
Aurkb_4_Epi	Aurkb	589	247	35	578	473	305	642	359	64
Aurkc_1_Nuc	Aurkc	391	196	45	959	271	743	1161	977	119
Aurkc_2_Nuc	Aurkc	222	142	39	420	134	0	8	0	0
Aurkc_3_Nuc	Aurkc	287	237	56	661	224	383	725	515	71
Aurkc_4_Nuc	Aurkc	230	114	48	149	115	60	136	113	16
Axin1_1_Nuc	Axin1	1115	693	173	841	900	1478	2319	2100	318
Axin1_2_Nuc	Axin1	1545	944	268	767	1109	1096	1927	1540	306
Axin1_3_Nuc	Axin1	1108	642	169	1033	868	1921	2821	2527	351
Axin1_4_Nuc	Axin1	1166	576	152	1148	874	1997	2625	3050	455
Axin2_1_DNAr	Axin2	1107	551	150	939	859	977	1356	1362	160
Axin2_2_DNAr	Axin2	1246	704	186	776	754	1514	3009	2399	378
Axin2_3_DNAr	Axin2	648	211	82	457	426	664	705	751	123
Axin2_4_DNAr	Axin2	1488	837	178	816	909	1984	3089	2440	421
Aym1_1_Nuc	Aym1	931	648	217	930	850	1368	2931	2226	340
Aym1_2_Nuc	Aym1	1222	526	195	855	775	998	1901	1694	192
Aym1_3_Nuc	Aym1	636	357	139	949	470	1007	1173	1154	199
Aym1_4_Nuc	Aym1	2671	1295	297	1678	1827	3698	5441	4447	595
Azgp1_1_Nuc	Azgp1	1186	799	176	862	987	969	2139	1807	212
Azgp1_2_Nuc	Azgp1	1735	890	354	1128	1173	1823	2639	2437	295
Azgp1_3_Nuc	Azgp1	669	365	135	596	473	930	1559	1311	242
Azgp1_4_Nuc	Azgp1	1442	724	204	837	951	1241	2155	1671	279
Azin2_1_Nuc	Azin2	808	294	89	452	468	642	1241	864	91
Azin2_2_Nuc	Azin2	1337	689	207	1199	926	1870	2764	2498	349
Azin2_3_Nuc	Azin2	2108	1047	297	1528	1509	2273	3564	3087	432
Azin2_4_Nuc	Azin2	837	311	99	267	551	317	943	512	84
B9d2_1_Nuc	B9d2	1961	822	242	1242	1203	1621	1887	1639	269
B9d2_2_Nuc	B9d2	2392	1252	373	1772	1798	2895	4834	3996	553
B9d2_3_Nuc	B9d2	2282	1231	366	1259	1804	2617	4337	3904	597
B9d2_4_Nuc	B9d2	1450	741	204	911	1026	1614	2343	2032	278
Babam1_1_DNAr	Babam1	1599	793	370	1438	1331	1328	3257	2242	264
Babam1_2_DNAr	Babam1	849	502	140	1262	800	1446	2145	1514	221
Babam1_3_DNAr	Babam1	2320	895	332	2287	1467	1961	3313	2209	399
Babam1_4_DNAr	Babam1	1537	696	160	1145	1017	1411	2377	1650	224
Bach1_1_TF	Bach1	1745	982	250	1085	1335	1782	2750	2115	280
Bach1_2_TF	Bach1	3730	1706	399	2036	2633	3997	7142	5364	941
Bach1_3_TF	Bach1	1466	806	223	826	1125	1694	2828	2128	481
Bach1_4_TF	Bach1	190	92	52	117	136	123	213	220	12
Bach2_1_TF	Bach2	5092	2273	555	2635	3047	5669	8688	7721	1132
Bach2_2_TF	Bach2	1374	729	182	1122	866	1216	1956	1656	229
Bach2_3_TF	Bach2	263	114	52	232	188	294	406	406	70
Bach2_4_TF	Bach2	492	314	76	587	364	620	997	978	123
Bag1_1_Nuc	Bag1	1719	688	160	1078	973	1707	3336	2678	390
Bag1_2_Nuc	Bag1	746	282	70	279	342	596	822	691	124
Bag1_3_Nuc	Bag1	2208	1037	211	1131	1417	2730	4461	3943	585
Bag1_4_Nuc	Bag1	1490	524	208	1279	848	1914	2883	2668	396
Bag4_1_Nuc	Bag4	1493	816	257	1036	1056	2034	3024	2427	381
Bag4_2_Nuc	Bag4	945	612	124	1077	785	1051	1743	1686	167
Bag4_3_Nuc	Bag4	1633	795	278	1124	1214	1806	2644	2113	282
Bag4_4_Nuc	Bag4	1939	949	334	1372	1268	1440	2868	2159	326
Bag5_1_Nuc	Bag5	1561	793	187	1060	1189	1301	2955	2070	292
Bag5_2_Nuc	Bag5	405	157	41	266	274	873	1350	1060	142
Bag5_3_Nuc	Bag5	966	475	153	329	494	733	1219	978	162
Bag5_4_Nuc	Bag5	1619	902	235	944	1157	1836	2688	2449	374
Bag6_1_Epi	Bag6	2006	1190	272	1222	1487	2477	3995	3507	474
Bag6_2_Epi	Bag6	1821	936	314	747	1375	2442	4236	3464	516
Bag6_3_Epi	Bag6	1279	580	119	603	695	1045	1503	1001	219
Bag6_4_Epi	Bag6	1461	904	245	1094	1182	2845	4699	4318	546
Bahd1_1_Epi	Bahd1	1436	777	239	1469	1015	1820	3005	2410	278
Bahd1_2_Epi	Bahd1	349	202	68	725	408	367	866	682	123
Bahd1_3_Epi	Bahd1	1191	524	178	623	641	847	1399	1390	193
Bahd1_4_Epi	Bahd1	536	373	62	758	443	832	1732	1589	180
Baiap2l1_1_Nuc	Baiap2l1	246	89	30	186	119	258	359	256	54
Baiap2l1_2_Nuc	Baiap2l1	1240	572	149	650	1029	882	1415	1441	201
Baiap2l1_3_Nuc	Baiap2l1	267	121	45	135	151	179	354	340	52
Baiap2l1_4_Nuc	Baiap2l1	291	92	12	198	165	271	457	261	73
Banf1_1_Nuc	Banf1	612	294	49	1909	338	530	905	871	87
Banf1_2_Nuc	Banf1	210	169	35	785	182	229	514	225	46
Banf1_3_Nuc	Banf1	367	146	81	1567	284	298	666	375	57
Banf2_1_Nuc	Banf2	2487	1073	287	1519	1554	3129	4284	3654	578
Banf2_2_Nuc	Banf2	1168	500	147	732	695	1384	1906	1363	272
Banf2_3_Nuc	Banf2	2591	1220	393	1436	1803	3298	4526	4208	583
Banf2_4_Nuc	Banf2	1545	913	170	561	992	923	1827	1450	256
Banp_1_Epi	Banp	37	17	14	504	55	66	124	112	12
Banp_2_Epi	Banp	333	97	36	684	220	60	291	198	41
Banp_3_Epi	Banp	599	258	136	1015	341	318	429	362	54
Banp_4_Epi	Banp	15	56	11	188	44	78	223	191	43
Bap1_1_Epi	Bap1	65	30	18	489	119	91	362	83	20
Bap1_2_Epi	Bap1	193	168	71	399	303	211	451	204	42
Bap1_3_Epi	Bap1	201	111	77	944	200	119	662	334	70
Bap1_4_Epi	Bap1	631	419	143	586	744	632	1354	982	147
Bard1_1_DNAr	Bard1	80	44	7	597	146	43	262	47	13
Bard1_2_DNAr	Bard1	208	206	34	1202	338	75	311	226	20
Bard1_3_DNAr	Bard1	105	35	2	330	65	49	94	50	10
Bard1_4_DNAr	Bard1	726	252	62	774	550	259	745	360	39
Barhl1_1_TF	Barhl1	1771	1067	288	995	1250	1483	2574	2121	313
Barhl1_2_TF	Barhl1	3493	1643	492	2042	2248	4118	6722	5372	873
Barhl1_3_TF	Barhl1	1334	772	243	1109	1121	2078	2847	2875	368
Barhl1_4_TF	Barhl1	2852	1378	417	2529	1832	3682	4981	4430	651
Barhl2_1_TF	Barhl2	1151	727	125	878	854	1406	2000	1548	216
Barhl2_2_TF	Barhl2	2721	1210	329	1465	1605	3169	4375	3680	474
Barhl2_3_TF	Barhl2	1716	821	236	1214	1178	1879	2975	2337	314
Barhl2_4_TF	Barhl2	3045	1448	447	2053	2039	4069	5520	5182	674
Barx1_1_Nuc	Barx1	1737	881	278	683	1305	774	1748	1532	218
Barx1_2_Nuc	Barx1	3136	1370	440	1875	2090	4225	6441	5287	704
Barx1_3_Nuc	Barx1	1373	738	185	696	932	851	1769	1547	170
Barx1_4_Nuc	Barx1	2531	1193	364	1111	1585	2685	3868	3449	520
Barx2_1_TF	Barx2	154	71	14	137	147	320	535	394	87
Barx2_2_TF	Barx2	2014	1136	211	1306	1584	2658	3709	3094	554
Barx2_3_TF	Barx2	694	324	95	402	486	549	1192	930	135
Barx2_4_TF	Barx2	852	443	190	496	656	569	947	786	176
Basp1_1_Nuc	Basp1	1385	703	138	1116	1006	855	2339	1958	287
Basp1_2_Nuc	Basp1	1271	619	206	892	870	1665	2112	1922	292
Basp1_3_Nuc	Basp1	2586	1312	330	1593	1660	1951	3313	3084	439
Basp1_4_Nuc	Basp1	3060	1234	367	1291	1658	1817	2527	2239	381
Batf_1_TF	Batf	643	397	113	943	612	1198	1604	1582	236
Batf_2_TF	Batf	708	442	111	600	582	1394	2334	1487	283
Batf_3_TF	Batf	1635	726	212	854	905	1154	2016	1841	259
Batf_4_TF	Batf	2152	1073	258	1222	1294	1675	2629	2159	377
Batf2_1_TF	Batf2	1157	695	244	1019	1025	1576	2260	1508	350
Batf2_2_TF	Batf2	3153	1410	385	1392	2093	3414	4528	3592	507
Batf2_3_TF	Batf2	334	176	61	355	301	303	212	127	40
Batf2_4_TF	Batf2	2742	1311	262	1700	1810	1502	2822	2282	370
Batf3_1_TF	Batf3	1100	484	177	846	709	1323	2446	2601	246
Batf3_2_TF	Batf3	4709	2136	612	2294	2983	5413	8525	7118	1029
Batf3_3_TF	Batf3	1658	674	166	790	956	1542	2149	1999	265
Batf3_4_TF	Batf3	1126	647	231	876	953	1845	2802	2128	344
Bax_1_Nuc	Bax	1485	702	235	901	917	1248	1833	1454	229
Bax_2_Nuc	Bax	1758	712	179	1313	948	1449	2210	2046	302
Bax_3_Nuc	Bax	1047	441	144	829	689	1454	1765	1713	308
Bax_4_Nuc	Bax	1234	635	185	959	856	1428	1746	1854	231
Baz1a_1_Epi	Baz1a	773	400	113	650	540	1343	1531	1679	367
Baz1a_2_Epi	Baz1a	884	346	102	400	529	652	1452	1445	196
Baz1a_3_Epi	Baz1a	516	208	50	162	288	459	742	707	147
Baz1a_4_Epi	Baz1a	1388	551	179	801	872	1835	2533	2252	453
Baz1b_1_DNAr	Baz1b	1147	473	160	974	730	1193	2212	1369	125
Baz1b_2_DNAr	Baz1b	1020	544	114	1016	997	2030	3189	2037	271
Baz1b_3_DNAr	Baz1b	922	498	125	1042	897	1398	2555	1940	232
Baz1b_4_DNAr	Baz1b	1614	811	156	1142	1071	2088	3444	2812	396
Baz2a_1_Epi	Baz2a	697	244	111	511	391	426	768	581	88
Baz2a_2_Epi	Baz2a	721	369	152	1122	753	965	1863	1213	244
Baz2a_3_Epi	Baz2a	648	443	167	920	736	360	1363	947	271
Baz2a_4_Epi	Baz2a	1287	575	300	1546	1141	1082	2147	1409	303
Bbs4_1_Nuc	Bbs4	1530	745	186	483	1007	549	688	805	54
Bbs4_2_Nuc	Bbs4	1404	829	194	731	1090	1998	2565	2491	349
Bbs4_3_Nuc	Bbs4	999	578	118	458	742	1540	1992	1641	196
Bbs4_4_Nuc	Bbs4	651	221	84	464	302	522	592	435	65
Bbs7_1_Nuc	Bbs7	525	204	46	232	295	429	738	681	75
Bbs7_2_Nuc	Bbs7	2938	1408	447	1857	1764	3114	4298	3688	521
Bbs7_3_Nuc	Bbs7	894	545	96	470	720	1333	1915	1805	236
Bbs7_4_Nuc	Bbs7	270	118	32	160	128	675	715	591	66
Bbx_1_Nuc	Bbx	405	230	71	354	422	948	1193	1007	100
Bbx_2_Nuc	Bbx	2565	1117	362	1342	1527	2637	4018	3310	542
Bbx_3_Nuc	Bbx	2525	1192	342	1538	1635	2718	3404	2958	317
Bbx_4_Nuc	Bbx	1972	846	211	1089	1240	1822	2704	2465	323
BC005624_1_Nuc	BC005624	4	2	0	231	4	19	116	112	13
BC005624_2_Nuc	BC005624	759	249	89	1038	486	567	1058	555	125
BC005624_3_Nuc	BC005624	119	23	2	455	58	67	84	73	26
BC005624_4_Nuc	BC005624	202	163	19	530	220	307	370	293	30
BC027231_1_Nuc	BC027231	243	131	88	1347	242	272	462	417	91
BC027231_2_Nuc	BC027231	1293	620	140	1284	996	1136	1380	1089	209
BC027231_3_Nuc	BC027231	406	178	57	2102	462	59	315	172	6
BC027231_4_Nuc	BC027231	245	115	76	623	198	213	746	630	94
BC094916_1_Nuc	BC094916	2885	1390	377	1389	1723	2532	4460	4049	730
BC094916_2_Nuc	BC094916	1065	450	109	567	567	1390	2438	1426	296
Bcar1_1_Nuc	Bcar1	1724	841	235	1512	1377	1688	3699	2877	525
Bcar1_2_Nuc	Bcar1	1128	613	228	979	927	1481	3031	2265	583
Bcar1_3_Nuc	Bcar1	662	311	98	723	517	739	1602	1225	246
Bcar1_4_Nuc	Bcar1	1624	926	273	1506	1329	1382	3103	2429	586
Bcas3_1_Nuc	Bcas3	1790	826	277	1003	1139	2555	4061	3645	529
Bcas3_2_Nuc	Bcas3	1543	731	225	1324	1102	2077	2804	2715	299
Bcas3_3_Nuc	Bcas3	1998	1030	275	1110	1260	2582	3729	3115	420
Bcas3_4_Nuc	Bcas3	2257	1004	286	1267	1318	2360	3545	3143	473
Bcat2_1_Drug	Bcat2	1376	845	172	838	1053	1540	2127	1752	293
Bcat2_2_Drug	Bcat2	2268	1191	323	1360	1649	2179	3957	4048	488
Bcat2_3_Drug	Bcat2	3725	1673	516	2055	2217	3647	5871	5157	833
Bcat2_4_Drug	Bcat2	2769	1454	434	1946	1804	2737	4193	3398	547
Bccip_1_DNAr	Bccip	56	30	1	823	35	29	110	93	10
Bccip_2_DNAr	Bccip	101	68	13	382	69	0	183	48	27
Bccip_3_DNAr	Bccip	98	32	3	259	47	0	39	20	0
Bccip_4_DNAr	Bccip	860	327	101	564	614	645	1259	881	112
Bcdin3d_1_Nuc	Bcdin3d	513	343	45	451	422	602	1094	782	139
Bcdin3d_2_Nuc	Bcdin3d	1836	971	312	1284	1386	2530	3687	3119	443
Bcdin3d_3_Nuc	Bcdin3d	2445	1131	384	1617	1608	1530	2609	2310	345
Bcdin3d_4_Nuc	Bcdin3d	2103	985	237	1261	1271	2940	4263	3927	490
Bche_1_Nuc	Bche	69	33	27	66	82	137	121	48	18
Bche_2_Nuc	Bche	2680	1076	381	1138	1603	2660	4016	3499	510
Bche_3_Nuc	Bche	1869	759	183	900	1014	859	1773	1480	189
Bche_4_Nuc	Bche	2320	996	243	1347	1432	2196	3914	3363	505
Bcl10_1_Nuc	Bcl10	2078	1004	281	1420	1307	2237	3307	3432	421
Bcl10_2_Nuc	Bcl10	2248	1168	288	1588	1610	2811	3703	3271	532
Bcl10_3_Nuc	Bcl10	1691	819	215	1248	1196	1664	3310	2776	407
Bcl10_4_Nuc	Bcl10	430	198	65	363	351	482	659	803	88
Bcl11a_1_TF	Bcl11a	197	131	30	85	150	232	299	255	46
Bcl11a_2_TF	Bcl11a	198	107	26	84	117	302	265	226	34
Bcl11a_3_TF	Bcl11a	215	93	21	74	124	138	246	189	58
Bcl11a_4_TF	Bcl11a	1562	566	160	765	941	1491	2043	1638	248
Bcl11b_1_TF	Bcl11b	799	492	109	520	597	643	927	600	171
Bcl11b_2_TF	Bcl11b	5549	2717	892	2994	3573	5674	8791	7469	1146
Bcl11b_3_TF	Bcl11b	1304	530	176	789	906	889	1564	1236	168
Bcl11b_4_TF	Bcl11b	5441	2512	635	2751	3532	6119	9170	8320	1049
Bcl2_1_Drug	Bcl2	1741	1030	228	1148	1388	1747	2081	1943	293
Bcl2_2_Drug	Bcl2	2438	1293	308	1245	1647	2034	3541	3425	489
Bcl2_3_Drug	Bcl2	1806	697	239	1064	983	1547	2310	2318	283
Bcl2_4_Drug	Bcl2	2889	1232	468	1403	1967	3339	5547	4995	686
Bcl2l1_1_Nuc	Bcl2l1	1093	464	140	679	939	1024	2081	1175	265
Bcl2l1_2_Nuc	Bcl2l1	446	247	83	739	470	843	2537	931	181
Bcl2l1_3_Nuc	Bcl2l1	2002	977	254	1281	1698	1718	4388	2179	396
Bcl2l1_4_Nuc	Bcl2l1	1633	931	201	1370	1397	1484	3435	1806	392
Bcl2l10_1_Nuc	Bcl2l10	2395	1167	342	1693	1860	2199	3831	3720	459
Bcl2l10_2_Nuc	Bcl2l10	1559	888	153	1075	1049	2023	3214	2795	509
Bcl2l10_3_Nuc	Bcl2l10	2554	1240	400	1091	1766	2110	3831	3118	480
Bcl2l10_4_Nuc	Bcl2l10	2426	1014	281	1334	1314	2360	3088	2872	415
Bcl2l12_1_Nuc	Bcl2l12	1835	1086	267	1203	1243	2174	3919	3343	535
Bcl2l12_2_Nuc	Bcl2l12	1493	753	273	1179	1078	1661	3279	2775	323
Bcl2l12_3_Nuc	Bcl2l12	846	430	148	666	574	1489	2258	2158	230
Bcl2l12_4_Nuc	Bcl2l12	2307	1004	294	1787	1293	2440	4129	3181	502
Bcl2l15_1_Nuc	Bcl2l15	2380	870	226	992	1391	1578	2798	2453	385
Bcl2l15_2_Nuc	Bcl2l15	1194	416	158	857	833	820	1416	1259	152
Bcl2l15_3_Nuc	Bcl2l15	2832	1218	401	976	1912	2764	3717	3754	412
Bcl2l15_4_Nuc	Bcl2l15	1783	1049	244	698	1277	1412	2311	1825	300
Bcl3_1_TF	Bcl3	352	111	33	181	162	141	236	218	46
Bcl3_2_TF	Bcl3	2517	1214	311	1623	1805	2487	4501	3706	590
Bcl3_3_TF	Bcl3	660	370	44	529	433	1293	2144	1813	243
Bcl3_4_TF	Bcl3	4039	2001	420	2293	2729	3765	6350	4879	728
Bcl6_2_Epi	Bcl6	3972	2163	514	2441	2952	4871	7914	6823	808
Bcl6_4_Epi	Bcl6	3395	1909	485	2420	2580	4227	6436	5440	963
Bcl6b_1_Nuc	Bcl6b	730	408	85	810	650	1292	2178	1736	312
Bcl6b_2_Nuc	Bcl6b	1757	976	202	1014	1201	1365	2050	1829	296
Bcl6b_3_Nuc	Bcl6b	1236	556	148	675	778	758	1473	1361	152
Bcl6b_4_Nuc	Bcl6b	2125	815	233	991	1232	2062	3626	3068	492
Bcl9_1_Nuc	Bcl9	1644	806	235	1146	1291	1967	2877	2844	382
Bcl9_2_Nuc	Bcl9	1789	915	253	1296	1057	1686	2429	2074	399
Bcl9_3_Nuc	Bcl9	1114	410	84	652	649	1099	2193	1310	257
Bcl9_4_Nuc	Bcl9	1735	801	228	1088	950	1381	2097	1748	192
Bcl9l_1_Nuc	Bcl9l	1896	878	283	851	1138	1484	2543	2275	266
Bcl9l_2_Nuc	Bcl9l	590	296	74	563	409	608	976	945	137
Bcl9l_3_Nuc	Bcl9l	1386	771	164	799	1086	1473	2335	1757	229
Bcl9l_4_Nuc	Bcl9l	1454	632	238	1061	1045	1907	2798	2297	307
Bclaf1_1_Nuc	Bclaf1	438	218	59	562	349	639	1298	1026	72
Bclaf1_2_Nuc	Bclaf1	602	399	109	429	564	843	1521	1154	106
Bclaf1_3_Nuc	Bclaf1	1261	613	115	1063	927	1630	2921	2012	176
Bclaf1_4_Nuc	Bclaf1	1159	553	137	969	846	747	1511	1008	140
Bcor_1_Epi	Bcor	1616	937	157	900	1177	1721	2729	2192	191
Bcor_2_Epi	Bcor	1406	958	123	712	1320	2382	4470	2784	287
Bcor_3_Epi	Bcor	1085	489	110	468	733	1011	1798	1544	154
Bcor_4_Epi	Bcor	1696	880	173	678	1063	1053	2238	1586	128
Bcorl1_1_Epi	Bcorl1	1397	689	159	654	859	1568	2052	1762	200
Bcorl1_2_Epi	Bcorl1	1084	560	115	519	689	1301	2303	1896	171
Bcorl1_3_Epi	Bcorl1	1301	543	128	681	822	946	1377	1148	132
Bcorl1_4_Epi	Bcorl1	934	355	83	792	681	1021	1475	1149	145
Bdh1_1_Nuc	Bdh1	1216	695	221	655	771	516	1047	1041	171
Bdh1_2_Nuc	Bdh1	1707	672	297	1108	1175	965	1736	1365	207
Bdh1_3_Nuc	Bdh1	2154	914	313	1392	1376	2368	3549	3603	450
Bdh1_4_Nuc	Bdh1	3261	1467	467	1931	2092	2889	4816	3770	446
Bdp1_1_Nuc	Bdp1	88	69	20	90	75	67	59	104	15
Bdp1_2_Nuc	Bdp1	298	75	50	1014	179	171	398	312	49
Bdp1_3_Nuc	Bdp1	875	485	122	824	746	880	1056	679	105
Bdp1_4_Nuc	Bdp1	18	6	3	40	11	62	145	215	23
Becn1_1_Nuc	Becn1	758	509	113	759	643	964	1498	1176	223
Becn1_2_Nuc	Becn1	82	48	24	165	67	57	71	74	4
Becn1_3_Nuc	Becn1	115	57	2	83	81	26	103	10	14
Becn1_4_Nuc	Becn1	2033	953	304	1391	1501	2274	3297	2848	456
Bend6_1_Nuc	Bend6	1290	656	262	717	870	1107	1827	1557	302
Bend6_2_Nuc	Bend6	1309	658	184	675	914	1167	1643	1404	279
Bend6_3_Nuc	Bend6	1295	781	195	748	738	647	1304	1251	171
Bend6_4_Nuc	Bend6	971	479	164	549	693	1206	1796	1266	235
Bex1_1_Nuc	Bex1	2178	1231	267	1186	1491	2472	3588	3365	574
Bex1_2_Nuc	Bex1	1597	829	202	1019	1004	1904	3594	3121	468
Bex1_3_Nuc	Bex1	962	467	128	510	590	1116	1529	1498	218
Bex1_4_Nuc	Bex1	1736	744	200	654	1077	1253	2111	1763	229
Bex2_1_Nuc	Bex2	2237	1361	338	1442	1901	3057	4722	4258	677
Bex2_2_Nuc	Bex2	1522	688	194	1091	1011	1693	2248	1846	278
Bex2_3_Nuc	Bex2	1636	749	169	1053	1087	2189	3766	2580	450
Bex2_4_Nuc	Bex2	2623	1337	409	1581	1839	4278	6264	5530	864
Bex4_1_Nuc	Bex4	1105	426	128	1006	699	1319	2290	2038	290
Bex4_2_Nuc	Bex4	70	47	12	205	56	40	124	143	40
Bex4_3_Nuc	Bex4	393	165	37	235	238	387	623	415	119
Bex4_4_Nuc	Bex4	825	353	115	551	477	799	1072	945	132
Bhlha15_1_TF	Bhlha15	465	220	59	277	230	373	700	534	71
Bhlha15_2_TF	Bhlha15	4100	2054	452	2485	2645	4908	7464	6543	890
Bhlha15_3_TF	Bhlha15	691	284	121	417	403	1147	1271	1005	139
Bhlha15_4_TF	Bhlha15	2626	1389	389	1974	1653	3572	5760	4590	710
Bhlha9_1_Nuc	Bhlha9	2118	1038	289	1022	1502	1855	2967	2492	394
Bhlha9_2_Nuc	Bhlha9	1675	1024	281	1156	1315	2459	3976	3507	520
Bhlha9_3_Nuc	Bhlha9	1768	918	295	1133	1108	1583	2938	3042	395
Bhlha9_4_Nuc	Bhlha9	894	568	130	607	742	790	1310	1055	145
Bhlhb9_1_Nuc	Bhlhb9	1054	591	141	798	762	1093	2037	1840	199
Bhlhb9_2_Nuc	Bhlhb9	1184	728	157	681	884	1462	2273	1997	426
Bhlhb9_3_Nuc	Bhlhb9	920	560	138	726	688	1271	1653	1756	329
Bhlhb9_4_Nuc	Bhlhb9	637	306	93	328	412	989	1027	938	183
Bhlhe22_1_TF	Bhlhe22	2485	1365	404	1576	1638	3217	4232	4050	585
Bhlhe22_2_TF	Bhlhe22	657	313	104	391	418	666	642	579	109
Bhlhe22_3_TF	Bhlhe22	2132	951	260	1556	1253	3388	5354	4004	598
Bhlhe22_4_TF	Bhlhe22	2226	1122	303	1110	1669	3102	3989	3545	572
Bhlhe23_1_Nuc	Bhlhe23	1645	775	161	893	964	1582	2681	2404	358
Bhlhe23_2_Nuc	Bhlhe23	1681	758	219	893	1247	1173	1736	1786	265
Bhlhe23_3_Nuc	Bhlhe23	2968	1650	469	1540	2127	2973	5039	4477	677
Bhlhe23_4_Nuc	Bhlhe23	2960	1328	346	1727	1895	3705	4549	4315	538
Bhlhe40_1_TF	Bhlhe40	2212	1078	295	1732	1499	2952	3543	2938	530
Bhlhe40_2_TF	Bhlhe40	4656	2137	636	2221	2758	3402	5809	4962	669
Bhlhe40_3_TF	Bhlhe40	369	225	77	371	384	603	610	454	87
Bhlhe40_4_TF	Bhlhe40	1320	644	163	1112	938	1470	2153	1615	341
Bhlhe41_1_TF	Bhlhe41	288	131	38	143	140	574	574	488	66
Bhlhe41_2_TF	Bhlhe41	4474	2180	604	2189	2716	5175	6675	5849	993
Bhlhe41_3_TF	Bhlhe41	260	181	51	127	198	110	295	373	36
Bhlhe41_4_TF	Bhlhe41	2406	1234	336	1564	1886	3031	5215	4645	763
Bin1_1_Nuc	Bin1	3225	1499	410	2234	2304	4397	6073	5331	940
Bin1_2_Nuc	Bin1	3400	1429	386	2004	2451	2996	4574	3907	649
Bin1_3_Nuc	Bin1	964	474	130	685	711	2082	3430	2425	388
Bin1_4_Nuc	Bin1	1474	796	273	904	1272	1719	3059	2202	336
Birc2_1_Nuc	Birc2	907	459	188	822	691	859	1259	1153	121
Birc2_2_Nuc	Birc2	231	97	28	177	192	557	728	480	86
Birc2_3_Nuc	Birc2	970	501	146	242	572	417	740	806	77
Birc2_4_Nuc	Birc2	1594	847	301	1331	1235	1596	3253	2460	357
Birc3_1_Nuc	Birc3	2182	1065	290	1117	1386	1885	2907	2765	368
Birc3_2_Nuc	Birc3	1229	693	225	801	867	935	1902	1523	294
Birc3_3_Nuc	Birc3	1725	813	276	1146	1175	1343	2314	2026	424
Birc3_4_Nuc	Birc3	64	60	22	120	103	84	144	361	37
Birc5_1_Nuc	Birc5	120	56	2	1555	141	146	542	345	48
Birc5_2_Nuc	Birc5	253	80	13	1214	205	97	189	81	8
Birc5_3_Nuc	Birc5	79	49	0	961	97	37	155	86	16
Birc5_4_Nuc	Birc5	133	47	16	594	98	79	133	86	12
Birc7_1_Nuc	Birc7	2744	1125	350	1067	1408	1898	2993	2825	581
Birc7_2_Nuc	Birc7	2008	1009	321	1304	1334	3069	4846	4226	495
Birc7_3_Nuc	Birc7	1852	1065	296	956	1336	1978	2445	2585	476
Birc7_4_Nuc	Birc7	2399	1026	338	1322	1649	1914	3023	2814	440
Bivm_1_Nuc	Bivm	680	313	81	557	340	1284	2107	2117	282
Bivm_2_Nuc	Bivm	346	149	46	153	216	476	574	452	71
Bivm_3_Nuc	Bivm	22	38	14	28	46	14	27	8	0
Bivm_4_Nuc	Bivm	1798	920	299	913	1348	2469	3649	3182	560
Blm_1_Drug	Blm	553	243	66	360	383	575	630	433	73
Blm_2_Drug	Blm	300	222	31	749	305	740	1294	793	188
Blm_3_Drug	Blm	100	36	40	305	126	40	117	129	13
Blm_4_Drug	Blm	312	157	52	336	389	284	417	402	34
Blmh_1_Nuc	Blmh	148	72	24	109	81	81	96	112	5
Blmh_2_Nuc	Blmh	862	528	163	874	692	2068	3252	2462	430
Blmh_3_Nuc	Blmh	436	200	102	257	344	357	736	619	96
Blmh_4_Nuc	Blmh	3158	1633	455	1528	1805	2120	3909	3365	460
Bloc1s2_1_Nuc	Bloc1s2	293	90	32	85	115	31	159	124	13
Bloc1s2_2_Nuc	Bloc1s2	220	166	43	514	307	505	940	695	87
Bloc1s2_3_Nuc	Bloc1s2	496	352	87	402	418	515	504	518	111
Bloc1s2_4_Nuc	Bloc1s2	357	213	42	228	233	418	649	428	62
Blvrb_1_Nuc	Blvrb	1202	671	165	1085	917	1846	2936	2454	412
Blvrb_2_Nuc	Blvrb	2908	1546	422	1883	1984	3122	5130	4495	679
Blvrb_3_Nuc	Blvrb	1430	677	168	879	1006	1804	2419	2376	340
Blvrb_4_Nuc	Blvrb	2054	1119	266	1300	1710	2310	3939	3196	435
Blzf1_1_Nuc	Blzf1	1796	968	222	1026	1207	2003	2798	2412	427
Blzf1_2_Nuc	Blzf1	2309	1150	371	1132	1478	1794	3256	2705	370
Blzf1_3_Nuc	Blzf1	2589	1265	348	1454	1615	2539	3459	2960	431
Blzf1_4_Nuc	Blzf1	741	346	103	535	466	622	1023	869	119
Bmi1_1_Epi	Bmi1	440	227	38	331	297	1091	1484	1231	155
Bmi1_2_Epi	Bmi1	917	490	100	649	586	632	1271	747	134
Bmi1_3_Epi	Bmi1	191	84	23	141	127	401	452	476	83
Bmi1_4_Epi	Bmi1	655	362	109	861	502	514	780	657	82
Bmp2k_1_Nuc	Bmp2k	2082	893	195	1573	1344	2130	2946	2275	421
Bmp2k_2_Nuc	Bmp2k	2125	951	250	1144	1395	2745	4007	3947	674
Bmp2k_3_Nuc	Bmp2k	1168	514	190	770	816	1747	2281	2075	279
Bmp2k_4_Nuc	Bmp2k	1420	703	234	960	1003	1154	2414	1975	307
Bmpr1a_1_TF	Bmpr1a	835	317	125	367	459	640	1168	1156	167
Bmpr1a_2_TF	Bmpr1a	1635	889	247	1112	1208	1932	2065	2004	282
Bmpr1a_3_TF	Bmpr1a	391	281	55	135	321	293	462	533	64
Bmpr1a_4_TF	Bmpr1a	269	121	48	90	211	24	116	138	29
Bms1_1_Nuc	Bms1	60	47	8	608	85	0	58	21	7
Bms1_2_Nuc	Bms1	139	101	31	907	132	127	516	294	28
Bms1_3_Nuc	Bms1	360	182	50	1163	180	197	487	594	61
Bms1_4_Nuc	Bms1	395	171	35	663	241	283	913	464	86
Bmyc_1_TF	Bmyc	2725	1451	310	2169	1893	3727	6669	5947	864
Bmyc_2_TF	Bmyc	3423	1776	492	2253	2403	4143	6009	5190	811
Bmyc_3_TF	Bmyc	598	357	106	493	500	553	1007	1003	104
Bmyc_4_TF	Bmyc	2516	1134	316	1304	1544	2016	3507	2940	581
Bnc1_1_Nuc	Bnc1	1001	612	120	932	784	1972	3239	2677	357
Bnc1_2_Nuc	Bnc1	330	228	64	488	259	476	1003	881	102
Bnc1_3_Nuc	Bnc1	3640	1857	493	2166	2333	3546	6069	5327	690
Bnc1_4_Nuc	Bnc1	2015	1008	219	928	1203	1403	2307	1981	300
Bnc2_1_Nuc	Bnc2	2256	1076	279	969	1227	2280	3265	3086	584
Bnc2_2_Nuc	Bnc2	1226	632	230	720	809	1328	2630	2802	483
Bnc2_3_Nuc	Bnc2	2763	1468	509	1311	1975	3008	4738	4188	611
Bnc2_4_Nuc	Bnc2	1754	865	276	863	1086	1730	2507	2130	351
Bnip1_1_Nuc	Bnip1	390	168	54	1122	405	244	554	403	37
Bnip1_2_Nuc	Bnip1	920	326	116	1003	592	470	1085	659	108
Bnip1_3_Nuc	Bnip1	415	99	37	264	154	372	546	546	50
Bnip1_4_Nuc	Bnip1	135	113	27	708	163	426	792	599	66
Bnip2_1_Nuc	Bnip2	239	120	57	161	206	489	676	622	101
Bnip2_2_Nuc	Bnip2	98	36	12	119	91	234	153	137	26
Bnip2_3_Nuc	Bnip2	1104	548	125	760	707	1017	1849	1385	266
Bnip2_4_Nuc	Bnip2	1678	919	291	1158	1267	1360	2316	2027	335
Bnip3_1_Nuc	Bnip3	175	95	32	103	109	187	389	269	22
Bnip3_2_Nuc	Bnip3	1294	567	215	738	830	1563	2409	2089	306
Bnip3_3_Nuc	Bnip3	1991	1112	316	1394	1486	2655	4355	3698	522
Bnip3_4_Nuc	Bnip3	1060	443	179	1194	763	899	1584	961	148
Bnip3l_1_Nuc	Bnip3l	2174	987	341	1000	1502	2368	3572	3411	533
Bnip3l_2_Nuc	Bnip3l	1967	916	209	926	1259	1708	3197	2793	380
Bnip3l_3_Nuc	Bnip3l	1108	573	155	818	934	2179	2723	1936	350
Bnip3l_4_Nuc	Bnip3l	1055	446	115	741	647	1235	1793	1538	264
Bnipl_1_Nuc	Bnipl	1153	658	143	659	854	1144	1881	1509	244
Bnipl_2_Nuc	Bnipl	1510	697	193	1505	985	2535	3702	3315	551
Bnipl_3_Nuc	Bnipl	750	444	123	461	481	684	1078	1008	157
Bnipl_4_Nuc	Bnipl	859	454	151	913	678	2006	2158	1954	325
Bod1l_1_Nuc	Bod1l	8	27	8	992	116	50	426	236	47
Bod1l_2_Nuc	Bod1l	58	38	11	81	67	56	64	70	2
Bod1l_3_Nuc	Bod1l	239	175	58	670	366	109	410	238	27
Bod1l_4_Nuc	Bod1l	1208	687	158	1139	838	2018	3159	2409	411
Bok_1_Nuc	Bok	1980	969	277	1376	1426	2198	3955	3644	516
Bok_2_Nuc	Bok	2496	1267	411	1694	1623	3061	4424	3590	417
Bok_3_Nuc	Bok	1583	662	196	807	935	1617	2299	2112	318
Bok_4_Nuc	Bok	1752	912	254	1139	1211	2092	3850	3314	502
Bop1_1_Nuc	Bop1	100	37	10	1326	45	19	51	21	0
Bop1_2_Nuc	Bop1	49	27	4	853	89	1	257	97	13
Bop1_3_Nuc	Bop1	855	502	169	2154	967	827	1225	878	183
Bop1_4_Nuc	Bop1	152	80	23	1421	116	46	191	133	9
Bptf_1_Epi	Bptf	298	254	50	642	415	976	2183	1546	124
Bptf_2_Epi	Bptf	214	25	2	467	106	116	404	201	12
Bptf_3_Epi	Bptf	1167	441	45	493	539	755	1414	965	94
Bptf_4_Epi	Bptf	470	211	43	990	372	781	1191	1063	68
Braf_1_Drug	Braf	149	38	14	107	99	219	342	163	64
Braf_2_Drug	Braf	129	77	24	162	120	148	258	265	40
Braf_3_Drug	Braf	1695	799	187	1309	1124	2025	2924	2438	276
Braf_4_Drug	Braf	2125	1063	356	1831	1787	1485	3049	2377	364
Brap_1_Nuc	Brap	739	331	80	1478	1099	550	1702	519	94
Brap_2_Nuc	Brap	323	135	40	830	528	247	600	276	35
Brap_3_Nuc	Brap	332	284	62	1070	782	741	2237	903	133
Brap_4_Nuc	Brap	230	131	6	686	465	254	911	190	26
Brat1_1_Nuc	Brat1	95	26	6	627	192	324	905	234	47
Brat1_2_Nuc	Brat1	632	326	69	1158	596	803	1542	812	137
Brat1_3_Nuc	Brat1	324	210	61	1285	583	375	1451	491	88
Brat1_4_Nuc	Brat1	152	206	50	1312	374	300	938	451	84
Brca1_1_Drug	Brca1	297	162	49	580	266	91	373	59	17
Brca1_2_Drug	Brca1	759	395	132	1039	700	1179	2705	1426	228
Brca1_3_Drug	Brca1	2566	1257	369	1440	1769	1365	2604	1826	305
Brca1_4_Drug	Brca1	217	66	10	820	201	137	523	223	28
Brca2_1_Drug	Brca2	610	239	101	1338	483	312	755	432	78
Brca2_2_Drug	Brca2	450	241	40	1331	458	250	732	371	48
Brca2_3_Drug	Brca2	267	78	24	1432	287	487	1339	541	118
Brca2_4_Drug	Brca2	842	511	94	1096	665	871	1215	1079	154
Brcc3_1_DNAr	Brcc3	1055	641	158	1762	1070	1059	1907	1406	275
Brcc3_2_DNAr	Brcc3	1922	854	271	1525	1520	2493	4344	2972	554
Brcc3_3_DNAr	Brcc3	2271	1176	270	1859	1715	2309	4495	2843	445
Brcc3_4_DNAr	Brcc3	1246	628	252	1260	1083	1242	2747	1704	270
Brd1_1_Epi	Brd1	470	168	57	665	246	745	1468	865	147
Brd1_2_Epi	Brd1	633	259	92	636	479	794	1025	677	119
Brd1_3_Epi	Brd1	915	408	103	652	604	536	976	733	90
Brd1_4_Epi	Brd1	636	303	55	429	477	524	973	748	105
Brd2_1_Epi	Brd2	213	105	22	247	172	41	227	117	53
Brd2_2_Epi	Brd2	758	391	186	737	779	585	1907	1326	314
Brd2_3_Epi	Brd2	640	316	135	875	544	1223	2291	1509	197
Brd2_4_Epi	Brd2	432	192	96	679	341	343	916	552	218
Brd3_1_Epi	Brd3	1515	743	207	729	902	2440	3692	2860	449
Brd3_2_Epi	Brd3	1628	711	189	1002	983	2460	2938	2519	370
Brd3_3_Epi	Brd3	562	302	66	302	364	1131	1248	839	122
Brd3_4_Epi	Brd3	584	285	75	425	406	1332	1809	1779	217
Brd4_1_Epi	Brd4	75	42	11	240	116	219	313	247	54
Brd4_2_Epi	Brd4	117	76	17	571	205	42	762	351	36
Brd4_3_Epi	Brd4	1367	986	153	883	1124	1079	1914	1773	254
Brd4_4_Epi	Brd4	572	443	82	406	535	756	1592	1732	162
Brd7_1_Epi	Brd7	386	226	103	249	247	312	494	558	75
Brd7_2_Epi	Brd7	486	208	39	364	303	410	665	666	98
Brd7_3_Epi	Brd7	276	95	43	122	104	244	335	310	35
Brd7_4_Epi	Brd7	715	322	131	678	477	1250	1599	1349	210
Brd8_1_Epi	Brd8	201	54	4	131	101	163	329	242	44
Brd8_2_Epi	Brd8	534	192	111	704	366	566	1172	786	130
Brd8_3_Epi	Brd8	385	250	84	578	355	417	782	628	158
Brd8_4_Epi	Brd8	264	85	13	572	148	108	400	108	18
Brd9_1_Epi	Brd9	536	263	108	555	422	329	956	687	140
Brd9_2_Epi	Brd9	1069	546	234	819	916	946	1860	1661	287
Brd9_3_Epi	Brd9	1074	677	114	1090	891	1062	1823	1505	337
Brd9_4_Epi	Brd9	662	363	130	697	653	545	910	709	175
Brdt_1_Epi	Brdt	408	305	86	637	405	1312	1946	1886	262
Brdt_2_Epi	Brdt	1372	622	137	459	842	692	882	788	83
Brdt_3_Epi	Brdt	422	277	132	276	358	608	983	744	122
Brdt_4_Epi	Brdt	1205	506	138	697	731	737	1440	1351	176
Bre_1_DNAr	Bre	1803	931	208	1578	1427	1403	3169	2071	316
Bre_2_DNAr	Bre	2979	1391	383	1867	2174	2556	4826	3412	580
Bre_3_DNAr	Bre	2244	1126	311	1432	1647	1560	3360	2326	319
Bre_4_DNAr	Bre	3123	1464	550	2770	2171	2928	5447	3946	599
Brf1_1_Nuc	Brf1	1678	798	243	1147	1049	1887	2876	2419	356
Brf1_2_Nuc	Brf1	497	253	58	1006	423	427	976	612	123
Brf1_3_Nuc	Brf1	478	212	94	1195	414	664	1396	960	174
Brf1_4_Nuc	Brf1	67	89	2	382	51	61	36	9	1
Brf2_1_Nuc	Brf2	339	224	17	1827	412	379	1012	396	61
Brf2_2_Nuc	Brf2	224	202	28	1076	176	126	300	257	53
Brf2_3_Nuc	Brf2	612	251	66	878	405	751	935	906	130
Brf2_4_Nuc	Brf2	1668	888	195	1416	1042	1511	2249	1556	255
Brip1_1_DNAr	Brip1	368	164	66	629	405	511	1362	880	110
Brip1_2_DNAr	Brip1	542	242	80	744	504	357	786	465	63
Brip1_3_DNAr	Brip1	1553	861	155	789	1132	1193	2440	2137	213
Brip1_4_DNAr	Brip1	208	79	30	136	92	176	296	62	49
Brix1_1_Nuc	Brix1	135	77	10	587	106	241	198	335	17
Brix1_2_Nuc	Brix1	117	96	36	274	153	0	34	15	1
Brix1_3_Nuc	Brix1	118	24	16	298	106	151	185	125	18
Brix1_4_Nuc	Brix1	459	260	46	1549	411	420	492	245	28
Brms1_1_Nuc	Brms1	1550	585	185	843	958	1778	2602	2076	331
Brms1_2_Nuc	Brms1	460	253	58	360	412	536	1158	694	91
Brms1_3_Nuc	Brms1	2352	1017	281	1485	1478	2267	2942	2605	277
Brms1_4_Nuc	Brms1	2022	1266	257	1672	1853	2014	3146	2370	368
Brms1l_1_Nuc	Brms1l	2221	1090	387	1617	1792	2400	3629	3049	529
Brms1l_2_Nuc	Brms1l	515	202	77	269	293	513	658	576	68
Brms1l_3_Nuc	Brms1l	1061	612	148	676	857	1150	1858	1745	267
Brms1l_4_Nuc	Brms1l	1174	547	134	537	731	937	1647	1313	114
Brpf1_1_Epi	Brpf1	749	357	98	888	757	1110	1950	1637	226
Brpf1_2_Epi	Brpf1	471	295	66	579	359	373	731	450	61
Brpf1_3_Epi	Brpf1	391	167	46	490	341	568	1577	1124	209
Brpf1_4_Epi	Brpf1	322	138	46	357	183	99	329	240	29
Brpf3_1_Epi	Brpf3	2639	1158	263	1367	1579	1916	3556	2880	404
Brpf3_2_Epi	Brpf3	2363	1174	329	1438	1694	3006	4137	3793	438
Brpf3_3_Epi	Brpf3	1848	985	287	743	1112	1623	2124	1758	252
Brpf3_4_Epi	Brpf3	2085	913	203	1502	1202	2154	3132	2588	398
Brsk1_1_Nuc	Brsk1	1643	857	188	969	1186	1770	2707	2370	285
Brsk1_2_Nuc	Brsk1	2125	1245	300	1050	1572	2848	4482	4042	558
Brsk1_3_Nuc	Brsk1	1467	851	225	1351	1040	2081	3874	3235	421
Brsk1_4_Nuc	Brsk1	2780	1372	364	1994	2072	4241	6638	5525	802
Brwd1_1_Nuc	Brwd1	3383	1653	525	1855	2288	2597	3484	2857	388
Brwd1_2_Nuc	Brwd1	4734	2274	776	2423	3381	5916	8716	7740	1110
Brwd1_3_Nuc	Brwd1	1537	749	210	870	963	2235	2886	2324	438
Brwd1_4_Nuc	Brwd1	1819	743	288	1092	1098	1940	2890	2496	350
Bsx_1_TF	Bsx	4216	2036	623	2467	2541	3803	5527	4365	649
Bsx_2_TF	Bsx	1554	720	224	747	1073	1166	1737	1678	203
Bsx_3_TF	Bsx	1448	702	284	1024	1165	1857	3020	2730	361
Bsx_4_TF	Bsx	970	432	95	752	613	1422	2387	1851	292
Btbd10_1_Nuc	Btbd10	398	138	39	71	243	344	358	306	52
Btbd10_2_Nuc	Btbd10	2885	1350	451	1732	1992	2405	3628	3523	455
Btbd10_3_Nuc	Btbd10	1102	616	243	738	971	1586	2015	1374	254
Btbd10_4_Nuc	Btbd10	2227	1153	295	1071	1209	2315	3677	3087	444
Btbd3_1_Nuc	Btbd3	2228	1005	322	1216	1532	2499	4030	3583	621
Btbd3_2_Nuc	Btbd3	1578	674	214	992	1047	1247	2045	1971	327
Btbd3_3_Nuc	Btbd3	1983	1123	270	1320	1254	2210	3554	3080	419
Btbd3_4_Nuc	Btbd3	1734	959	250	1294	1095	1897	2964	2195	340
Btbd7_1_Nuc	Btbd7	1259	815	168	940	819	1647	2664	2094	329
Btbd7_2_Nuc	Btbd7	979	573	141	604	643	1243	1780	1137	200
Btbd7_3_Nuc	Btbd7	357	182	24	124	229	119	173	237	89
Btbd7_4_Nuc	Btbd7	1351	680	148	686	908	782	1379	1032	143
Btbd8_1_Nuc	Btbd8	116	103	10	87	118	102	196	269	24
Btbd8_2_Nuc	Btbd8	2451	1062	346	1450	1523	2979	5031	4065	595
Btbd8_3_Nuc	Btbd8	472	215	83	454	378	571	1332	1371	164
Btbd8_4_Nuc	Btbd8	3674	1886	535	1927	2300	2944	5765	4982	790
Btd_1_Nuc	Btd	1442	847	183	1187	1179	2271	3568	2903	330
[truncated: 20,052 more rows]
