# Supplementary material for: Transient upregulation of IRF1 during exit from naive pluripotency confers viral protection
Source: EMBO Rep. 2022 Jul 19;23(9):e55375. doi: 10.15252/embr.202255375 (PMC9442322; doi:10.15252/embr.202255375)
Supplement: Supplementary file 5 — Dataset EV3 [file EMBR-23-e55375-s001.zip › EMBOR-2022-55375V1_DatasetEV3/README_3.txt]

Dataset EV3 mageck counttable for guide abundance in CRISR screen
Shown are raw counts per guide for all analysed populations: two biological replicates for ESCs, unsorted EpiLCs, EpiLCs FACS sorted as differentiation impaired, EpiLC sorted as differentiation unimpaired; one replicate for library composition in ESCs not expression CAS9. BC indicated used barcode from the CRISPR-UMI protocol used to demultiplex this sample.
