# Supplementary material for: Transient upregulation of IRF1 during exit from naive pluripotency confers viral protection
Source: EMBO Rep. 2022 Jul 19;23(9):e55375. doi: 10.15252/embr.202255375 (PMC9442322; doi:10.15252/embr.202255375)
Supplement: Supplementary file 6 — Dataset EV4 [file EMBR-23-e55375-s009.zip › EMBOR-2022-55375V1_DatasetEV4/EMBOR-2022-55375V1_DatasetEV4.xlsx]

## Sheet: ESC +Cas9 vs ESC - Cas9
id	num	neg|score	neg|p-value	neg|fdr	neg|rank	neg|goodsgrna	neg|lfc	pos|score	pos|p-value	pos|fdr	pos|rank	pos|goodsgrna	pos|lfc
Rps6	4	4.3102e-09	8.7095e-07	0.000291	1	4	-4.9189	1	1	0.999999	5684	0	-4.9189
Rps8	4	5.5741e-08	8.7095e-07	0.000291	2	4	-4.1594	1	1	0.999999	5683	0	-4.1594
Pou5f1	4	1.5697e-07	8.7095e-07	0.000291	3	4	-4.1168	1	1	0.999999	5682	0	-4.1168
Hcfc1	4	3.351e-07	8.7095e-07	0.000291	4	4	-4.0921	0.99999	0.99999	0.999999	5660	0	-4.0921
Polr3e	4	5.7069e-07	8.7095e-07	0.000291	5	4	-3.5513	1	1	0.999999	5681	0	-3.5513
Uba1	4	7.4628e-07	8.7095e-07	0.000291	6	4	-4.109	1	1	0.999999	5680	0	-4.109
Snrpd2	4	7.983e-07	8.7095e-07	0.000291	7	4	-3.9406	1	1	0.999999	5679	0	-3.9406
Tbca	4	8.2778e-07	8.7095e-07	0.000291	8	4	-4.7232	0.99951	0.99947	0.999999	5333	0	-4.7232
Exosc10	4	8.6323e-07	8.7095e-07	0.000291	9	4	-3.8695	1	1	0.999999	5678	0	-3.8695
Ddx54	4	8.6838e-07	8.7095e-07	0.000291	10	4	-3.574	1	1	0.999999	5677	0	-3.574
Rps2	3	8.7239e-07	2.6129e-06	0.000743	11	3	-4.7458	1	1	0.999999	5676	0	-4.7458
Rpl18	4	9.9341e-07	8.7095e-07	0.000291	12	4	-4.0697	1	1	0.999999	5675	0	-4.0697
Snrpf	4	1.0548e-06	8.7095e-07	0.000291	13	4	-3.9455	0.99998	0.99997	0.999999	5627	0	-3.9455
Krr1	4	1.1003e-06	8.7095e-07	0.000291	14	4	-4.3084	1	1	0.999999	5674	0	-4.3084
Polr2e	4	1.1252e-06	8.7095e-07	0.000291	15	4	-3.4805	1	1	0.999999	5673	0	-3.4805
Rps14	4	1.1467e-06	8.7095e-07	0.000291	16	4	-5.2955	0.99999	0.99999	0.999999	5650	0	-5.2955
Rpl37a	4	1.4817e-06	8.7095e-07	0.000291	17	4	-4.4382	0.99997	0.99996	0.999999	5614	0	-4.4382
Nfs1	4	1.6495e-06	8.7095e-07	0.000291	18	4	-3.9676	1	1	0.999999	5672	0	-3.9676
Rpl17	4	1.8231e-06	2.6129e-06	0.000743	19	4	-3.7995	1	1	0.999999	5671	0	-3.7995
Prelid1	4	2.634e-06	2.6129e-06	0.000743	20	4	-3.7671	1	1	0.999999	5670	0	-3.7671
Snrpd3	4	3.0398e-06	6.0967e-06	0.001575	21	4	-4.9942	0.99941	0.99936	0.999999	5313	0	-4.9942
Rps25	4	3.0881e-06	6.0967e-06	0.001575	22	4	-3.5955	1	1	0.999999	5669	0	-3.5955
Rpl4	4	3.5985e-06	7.8386e-06	0.001856	23	4	-3.8499	1	1	0.999999	5668	0	-3.8499
Rps27a	4	3.6894e-06	7.8386e-06	0.001856	24	4	-3.6146	1	1	0.999999	5667	0	-3.6146
Yars	4	3.8209e-06	9.5805e-06	0.002094	25	4	-4.0122	0.99973	0.99967	0.999999	5420	0	-4.0122
Csnk1a1	4	4.021e-06	9.5805e-06	0.002094	26	4	-3.5324	1	1	0.999999	5666	0	-3.5324
Bub3	4	4.5866e-06	1.1322e-05	0.002298	27	4	-3.3829	1	0.99999	0.999999	5665	0	-3.3829
Rpl30	4	4.6408e-06	1.1322e-05	0.002298	28	4	-3.651	1	0.99999	0.999999	5664	0	-3.651
Polr2l	4	5.2896e-06	1.3064e-05	0.002561	29	4	-3.6882	0.99999	0.99999	0.999999	5663	0	-3.6882
Skiv2l2	4	5.873e-06	1.829e-05	0.003354	30	4	-3.51	0.99999	0.99999	0.999999	5662	0	-3.51
Diexf	4	6.0704e-06	1.829e-05	0.003354	31	4	-3.3951	0.99999	0.99999	0.999999	5661	0	-3.3951
Sp110	4	6.2273e-06	2.0032e-05	0.003438	32	4	-3.4198	0.99999	0.99999	0.999999	5659	0	-3.4198
Birc5	4	6.6211e-06	2.1774e-05	0.003438	33	4	-3.0959	0.99999	0.99999	0.999999	5658	0	-3.0959
Gnb2l1	4	6.6687e-06	2.1774e-05	0.003438	34	4	-3.1687	0.99999	0.99999	0.999999	5657	0	-3.1687
Rpl15	4	6.837e-06	2.1774e-05	0.003438	35	4	-3.6148	0.99999	0.99999	0.999999	5656	0	-3.6148
Polr2c	4	6.8613e-06	2.1774e-05	0.003438	36	4	-3.1077	0.99999	0.99999	0.999999	5655	0	-3.1077
Cdc16	4	7.108e-06	2.3516e-05	0.003613	37	4	-3.3387	0.99999	0.99999	0.999999	5654	0	-3.3387
Polr3k	4	7.8341e-06	2.5258e-05	0.003681	38	4	-3.2003	0.99999	0.99999	0.999999	5653	0	-3.2003
Nrf1	4	8.0789e-06	2.5258e-05	0.003681	39	4	-3.4204	0.99999	0.99999	0.999999	5652	0	-3.4204
Phb	4	8.178e-06	2.7e-05	0.003743	40	3	-3.4785	0.99241	0.99245	0.999999	4904	0	-3.4785
Rpl19	4	8.2733e-06	2.7e-05	0.003743	41	4	-4.7863	0.99999	0.99999	0.999999	5651	0	-4.7863
Hspa9	4	9.9891e-06	3.3967e-05	0.004388	42	4	-3.139	0.99999	0.99999	0.999999	5649	0	-3.139
Eif2b5	4	1.0086e-05	3.3967e-05	0.004388	43	4	-2.841	0.99999	0.99999	0.999999	5648	0	-2.841
Dhx16	4	1.0549e-05	3.5709e-05	0.00451	44	4	-3.1364	0.99999	0.99999	0.999999	5647	0	-3.1364
Tubg1	4	1.065e-05	3.7451e-05	0.004628	45	4	-2.7066	0.99999	0.99999	0.999999	5646	0	-2.7066
Eif1ad	4	1.1308e-05	4.0935e-05	0.004748	46	4	-3.1981	0.99999	0.99999	0.999999	5645	0	-3.1981
Rad51	4	1.1379e-05	4.0935e-05	0.004748	47	4	-3.0047	0.99999	0.99999	0.999999	5644	0	-3.0047
Timm50	4	1.1775e-05	4.0935e-05	0.004748	48	4	-3.1139	0.99999	0.99999	0.999999	5643	0	-3.1139
Magoh	4	1.2753e-05	4.2677e-05	0.004756	49	4	-2.8773	0.99999	0.99999	0.999999	5642	0	-2.8773
Fdps	4	1.2792e-05	4.2677e-05	0.004756	50	4	-3.7682	0.99999	0.99999	0.999999	5641	0	-3.7682
Psma6	4	1.3385e-05	4.4419e-05	0.004855	51	4	-3.6473	0.99999	0.99999	0.999999	5640	0	-3.6473
Max	3	1.3419e-05	2.8741e-05	0.00389	52	3	-3.4442	0.99999	0.99999	0.999999	5639	0	-3.4442
Atp5a1	4	1.3832e-05	4.9644e-05	0.005324	53	4	-2.858	0.99999	0.99999	0.999999	5638	0	-2.858
Arl2	4	1.4092e-05	5.1386e-05	0.005409	54	4	-3.4084	0.99998	0.99999	0.999999	5637	0	-3.4084
Bysl	4	1.5117e-05	5.8354e-05	0.005923	55	4	-3.7745	0.99998	0.99998	0.999999	5632	0	-3.7745
Rps3	4	1.5331e-05	5.8354e-05	0.005923	56	4	-3.5684	0.99998	0.99999	0.999999	5636	0	-3.5684
Cdk11b	4	1.5735e-05	6.0096e-05	0.005993	57	4	-3.628	0.99998	0.99999	0.999999	5635	0	-3.628
Bop1	4	1.8898e-05	6.7063e-05	0.006461	58	4	-3.4938	0.99998	0.99998	0.999999	5634	0	-3.4938
Rpl21	4	1.9583e-05	7.2289e-05	0.006848	59	4	-3.796	0.99998	0.99998	0.999999	5633	0	-3.796
Gtf3a	4	2.0508e-05	7.7515e-05	0.007223	60	4	-2.4903	0.99998	0.99998	0.999999	5631	0	-2.4903
Taf2	4	2.1067e-05	7.9257e-05	0.007266	61	4	-2.794	0.99998	0.99998	0.999999	5630	0	-2.794
Rrm2	4	2.3114e-05	8.6224e-05	0.007779	62	4	-3.4476	0.99998	0.99997	0.999999	5629	0	-3.4476
Polr2f	4	2.4411e-05	9.145e-05	0.008122	63	4	-3.194	0.99998	0.99997	0.999999	5628	0	-3.194
Exosc8	4	2.6425e-05	0.0001019	0.008699	64	4	-3.7672	0.99997	0.99997	0.999999	5626	0	-3.7672
Polr1c	4	2.6897e-05	0.00010364	0.008699	65	4	-2.6785	0.99997	0.99997	0.999999	5625	0	-2.6785
Sf3b2	4	2.7033e-05	0.00010539	0.008699	66	4	-4.1234	0.99997	0.99997	0.999999	5624	0	-4.1234
Srsf1	4	2.7375e-05	0.00010713	0.008699	67	4	-2.9766	0.99997	0.99997	0.999999	5623	0	-2.9766
Utp23	4	2.7444e-05	0.00010713	0.008699	68	4	-3.1724	0.99997	0.99997	0.999999	5622	0	-3.1724
Utp15	4	2.7512e-05	0.00010713	0.008699	69	4	-2.6041	0.99997	0.99997	0.999999	5621	0	-2.6041
Wdr3	4	2.9714e-05	0.00011235	0.008995	70	4	-3.1031	0.99997	0.99996	0.999999	5620	0	-3.1031
Txnl4a	3	2.9997e-05	6.7063e-05	0.006461	71	3	-3.1006	0.99997	0.99996	0.999999	5619	0	-3.1006
Cdk9	4	3.0451e-05	0.00011584	0.009145	72	4	-2.4739	0.99997	0.99996	0.999999	5618	0	-2.4739
Rpl7	4	3.1278e-05	0.00012106	0.009245	73	4	-3.8076	0.99997	0.99996	0.999999	5617	0	-3.8076
Fam96b	4	3.2277e-05	0.0001228	0.009245	74	4	-2.661	0.99997	0.99996	0.999999	5616	0	-2.661
Rpl13	4	3.236e-05	0.0001228	0.009245	75	4	-4.054	0.99995	0.99994	0.999999	5597	0	-4.054
Tut1	4	3.2746e-05	0.00012455	0.009245	76	4	-2.4356	0.99997	0.99996	0.999999	5615	0	-2.4356
Vps72	4	3.5335e-05	0.00013326	0.009245	77	4	-2.6923	0.99996	0.99995	0.999999	5613	0	-2.6923
Ube2d3	4	3.5669e-05	0.00013326	0.009245	78	4	-3.7564	0.99996	0.99995	0.999999	5612	0	-3.7564
Rad54l2	4	3.5753e-05	0.00013326	0.009245	79	4	-2.2257	0.99996	0.99995	0.999999	5611	0	-2.2257
Kat5	4	3.6174e-05	0.00013326	0.009245	80	4	-1.9369	0.99996	0.99995	0.999999	5610	0	-1.9369
Ruvbl1	4	3.6514e-05	0.000135	0.009245	81	4	-2.7347	0.99996	0.99995	0.999999	5609	0	-2.7347
Ddx56	4	3.6902e-05	0.000135	0.009245	82	4	-4.1774	0.99983	0.99977	0.999999	5488	0	-4.1774
Ssu72	4	3.7811e-05	0.000135	0.009245	83	4	-2.8415	0.99996	0.99995	0.999999	5608	0	-2.8415
Dmap1	4	4.0414e-05	0.00014197	0.009606	84	4	-2.8204	0.99996	0.99995	0.999999	5607	0	-2.8204
Pafah1b1	4	4.0691e-05	0.00014371	0.00961	85	4	-2.7156	0.99996	0.99995	0.999999	5606	0	-2.7156
Ddb1	4	4.1907e-05	0.00014545	0.009613	86	4	-2.139	0.99996	0.99995	0.999999	5605	0	-2.139
Phb2	4	4.2382e-05	0.00015416	0.009956	87	4	-3.4541	0.99996	0.99995	0.999999	5604	0	-3.4541
Exosc2	4	4.2669e-05	0.0001559	0.009956	88	4	-2.6306	0.99996	0.99995	0.999999	5603	0	-2.6306
Rrp1	4	4.3053e-05	0.00015764	0.009956	89	4	-2.5199	0.99996	0.99995	0.999999	5602	0	-2.5199
Cenpm	4	4.3247e-05	0.00015764	0.009956	90	4	-2.7208	0.99996	0.99995	0.999999	5601	0	-2.7208
Anapc11	4	4.3943e-05	0.00016113	0.010064	91	3	-3.9939	0.22822	0.22785	0.999999	1213	0	-3.9939
Rps13	4	4.5016e-05	0.00016461	0.01017	92	3	-4.3231	0.45912	0.45929	0.999999	2331	0	-4.3231
Rrm1	4	4.6328e-05	0.00017332	0.01048	93	4	-3.1907	0.99995	0.99994	0.999999	5600	0	-3.1907
Pop7	4	4.6634e-05	0.00017332	0.01048	94	4	-2.8617	0.99995	0.99994	0.999999	5599	0	-2.8617
Nanog	4	4.7149e-05	0.00017855	0.010667	95	4	-2.6569	0.99995	0.99994	0.999999	5598	0	-2.6569
Ddx19a	4	4.7772e-05	0.00018203	0.010667	96	4	-2.7434	0.99995	0.99994	0.999999	5596	0	-2.7434
Kat8	4	4.7981e-05	0.00018203	0.010667	97	4	-2.5154	0.99995	0.99994	0.999999	5595	0	-2.5154
Ell	4	4.8506e-05	0.00018551	0.01076	98	4	-1.972	0.99995	0.99994	0.999999	5594	0	-1.972
Sympk	4	5.0543e-05	0.00019074	0.010791	99	4	-2.384	0.99995	0.99994	0.999999	5593	0	-2.384
Rcl1	4	5.1419e-05	0.00019422	0.010791	100	4	-2.8754	0.99995	0.99993	0.999999	5592	0	-2.8754
Pold2	4	5.2119e-05	0.00019771	0.010791	101	4	-3.8406	0.99994	0.99992	0.999999	5585	0	-3.8406
Utp6	4	5.2195e-05	0.00019771	0.010791	102	4	-2.8035	0.99995	0.99993	0.999999	5591	0	-2.8035
Psmc5	4	5.2307e-05	0.00019771	0.010791	103	4	-2.4329	0.99995	0.99993	0.999999	5590	0	-2.4329
Pole	4	5.3432e-05	0.00020467	0.010791	104	4	-2.607	0.99995	0.99993	0.999999	5589	0	-2.607
Chd4	4	5.4461e-05	0.00021164	0.010791	105	4	-2.712	0.99995	0.99993	0.999999	5588	0	-2.712
Polr1b	4	5.4576e-05	0.00021164	0.010791	106	4	-3.2588	0.99995	0.99993	0.999999	5587	0	-3.2588
Zfp574	4	5.5621e-05	0.00021687	0.010791	107	4	-2.4699	0.99994	0.99992	0.999999	5586	0	-2.4699
Ak6	4	5.7636e-05	0.00022035	0.010791	108	4	-3.4954	0.99994	0.99992	0.999999	5584	0	-3.4954
Ahctf1	4	5.8239e-05	0.00022209	0.010791	109	4	-2.3585	0.99994	0.99992	0.999999	5583	0	-2.3585
Ncl	4	5.836e-05	0.00022209	0.010791	110	4	-2.2196	0.99994	0.99992	0.999999	5582	0	-2.2196
Zpr1	4	6.0076e-05	0.00022906	0.010791	111	4	-2.4352	0.99994	0.99992	0.999999	5581	0	-2.4352
Wdr43	4	6.0914e-05	0.0002308	0.010791	112	4	-3.6867	0.99847	0.99844	0.999999	5151	0	-3.6867
Psmb1	4	6.1829e-05	0.0002308	0.010791	113	4	-2.6012	0.99994	0.99992	0.999999	5580	0	-2.6012
Tsen2	4	6.388e-05	0.00023429	0.010791	114	4	-2.4352	0.99994	0.99991	0.999999	5579	0	-2.4352
Psma5	4	6.401e-05	0.00023429	0.010791	115	4	-2.7931	0.99994	0.99991	0.999999	5578	0	-2.7931
Taf6	4	6.414e-05	0.00023429	0.010791	116	4	-2.9089	0.99994	0.99991	0.999999	5577	0	-2.9089
Lsg1	4	6.427e-05	0.00023429	0.010791	117	4	-3.3505	0.99994	0.99991	0.999999	5576	0	-3.3505
Rpl3	4	6.4924e-05	0.00023777	0.010791	118	4	-3.399	0.99994	0.99991	0.999999	5575	0	-3.399
Dnaja3	4	6.5716e-05	0.00023951	0.010791	119	4	-3.3013	0.99993	0.99991	0.999999	5574	0	-3.3013
Naa15	4	6.6114e-05	0.00023951	0.010791	120	4	-3.1163	0.99993	0.99991	0.999999	5573	0	-3.1163
Mcrs1	4	6.7591e-05	0.00024474	0.010791	121	4	-1.9678	0.99993	0.9999	0.999999	5572	0	-1.9678
Rps3a1	4	6.7726e-05	0.00024474	0.010791	122	4	-4.0462	0.99993	0.9999	0.999999	5571	0	-4.0462
Nup85	4	6.8134e-05	0.00024648	0.010791	123	4	-2.6511	0.99993	0.9999	0.999999	5570	0	-2.6511
Twistnb	4	6.827e-05	0.00024648	0.010791	124	4	-2.3879	0.99993	0.9999	0.999999	5569	0	-2.3879
Isy1	4	6.9506e-05	0.00025345	0.010791	125	4	-3.353	0.99993	0.99989	0.999999	5568	0	-3.353
Sf3b3	4	6.9913e-05	0.00025519	0.010791	126	4	-4.0205	0.99974	0.99968	0.999999	5428	0	-4.0205
Rtel1	4	6.9922e-05	0.00025519	0.010791	127	4	-2.0961	0.99993	0.99989	0.999999	5567	0	-2.0961
Ints9	4	7.0618e-05	0.00025693	0.010791	128	4	-2.4894	0.99993	0.99989	0.999999	5566	0	-2.4894
Polr2b	4	7.0758e-05	0.00025867	0.010791	129	4	-2.6175	0.99993	0.99989	0.999999	5565	0	-2.6175
Dkc1	4	7.1179e-05	0.00026041	0.010791	130	4	-2.0252	0.99993	0.99989	0.999999	5564	0	-2.0252
Nsa2	4	7.1739e-05	0.00026041	0.010791	131	4	-3.5666	0.99906	0.99901	0.999999	5235	0	-3.5666
Prkrir	4	7.1744e-05	0.00026041	0.010791	132	4	-2.2962	0.99993	0.99989	0.999999	5563	0	-2.2962
Mars	4	7.1886e-05	0.00026216	0.010791	133	4	-2.5667	0.99993	0.99989	0.999999	5562	0	-2.5667
Rangap1	4	7.317e-05	0.0002639	0.010791	134	4	-2.8129	0.99993	0.99989	0.999999	5561	0	-2.8129
Flcn	4	7.3602e-05	0.0002639	0.010791	135	4	-2.7412	0.99993	0.99989	0.999999	5560	0	-2.7412
Wdr92	4	7.3746e-05	0.0002639	0.010791	136	4	-2.2481	0.99993	0.99989	0.999999	5559	0	-2.2481
Rps4x	4	7.3891e-05	0.0002639	0.010791	137	4	-3.8236	0.99993	0.99989	0.999999	5558	0	-3.8236
Usp7	4	7.4617e-05	0.00026912	0.010926	138	4	-3.3084	0.99993	0.99988	0.999999	5557	0	-3.3084
Rsl1d1	4	7.6382e-05	0.00027609	0.01113	139	4	-2.894	0.99992	0.99988	0.999999	5556	0	-2.894
Dhx15	4	7.6977e-05	0.00027958	0.011191	140	4	-2.659	0.99992	0.99988	0.999999	5555	0	-2.659
Pop1	4	7.8027e-05	0.00028306	0.011251	141	4	-2.4122	0.99992	0.99988	0.999999	5554	0	-2.4122
Rpl6	3	7.9812e-05	0.00020119	0.010791	142	3	-3.9753	0.99992	0.9999	0.999999	5553	0	-3.9753
Mak16	4	8.0159e-05	0.00028829	0.011379	143	4	-2.4095	0.99992	0.99988	0.999999	5552	0	-2.4095
Mis18a	4	8.1552e-05	0.00029177	0.011437	144	4	-3.3804	0.99992	0.99988	0.999999	5551	0	-3.3804
Chaf1a	4	8.3121e-05	0.00029699	0.011551	145	4	-1.8494	0.99992	0.99987	0.999999	5550	0	-1.8494
Ercc2	4	8.3755e-05	0.00029874	0.011551	146	4	-2.1441	0.99992	0.99987	0.999999	5549	0	-2.1441
Tcp1	4	8.4393e-05	0.0003057	0.011572	147	4	-2.4929	0.99992	0.99987	0.999999	5548	0	-2.4929
Ddx23	4	8.4713e-05	0.00030745	0.011572	148	4	-2.4777	0.99992	0.99987	0.999999	5547	0	-2.4777
Tsr1	4	8.5034e-05	0.00031093	0.011572	149	4	-2.3568	0.99991	0.99987	0.999999	5546	0	-2.3568
Rpl7a	4	8.5409e-05	0.00031267	0.011572	150	4	-3.5954	0.99979	0.99972	0.999999	5455	0	-3.5954
Sumo2	4	8.5841e-05	0.00031267	0.011572	151	4	-2.6953	0.99991	0.99987	0.999999	5545	0	-2.6953
Psma4	4	8.6654e-05	0.00031441	0.011572	152	4	-3.7506	0.99991	0.99987	0.999999	5544	0	-3.7506
Ddx21	4	8.8296e-05	0.00031964	0.011572	153	4	-2.6397	0.99991	0.99987	0.999999	5543	0	-2.6397
Lsm6	3	8.8436e-05	0.00023254	0.010791	154	3	-3.7697	0.99991	0.99989	0.999999	5542	0	-3.7697
Exosc4	4	8.8627e-05	0.00031964	0.011572	155	4	-2.5388	0.99991	0.99987	0.999999	5541	0	-2.5388
Rps7	4	8.8758e-05	0.00031964	0.011572	156	3	-3.867	0.99759	0.99761	0.999999	5084	0	-3.867
Dhx8	4	8.9126e-05	0.00032312	0.011624	157	4	-2.231	0.99991	0.99987	0.999999	5540	0	-2.231
Psmc1	4	9.1141e-05	0.00033532	0.011987	158	4	-3.3728	0.99991	0.99986	0.999999	5539	0	-3.3728
Exosc3	4	9.1821e-05	0.00034054	0.012098	159	4	-2.9543	0.99991	0.99986	0.999999	5538	0	-2.9543
Psma1	4	9.8466e-05	0.00036667	0.012945	160	4	-3.7475	0.9999	0.99985	0.999999	5537	0	-3.7475
Rpa1	4	9.9185e-05	0.00037015	0.012987	161	4	-3.47	0.9999	0.99985	0.999999	5536	0	-3.47
Sod1	4	0.00010064	0.00037712	0.013151	162	4	-2.3711	0.9999	0.99985	0.999999	5535	0	-2.3711
Rrp12	4	0.00010137	0.00038061	0.013171	163	4	-3.3661	0.9999	0.99985	0.999999	5534	0	-3.3661
Rad9a	4	0.00010229	0.00038235	0.013171	164	4	-2.559	0.9999	0.99985	0.999999	5533	0	-2.559
Psmb6	4	0.00010293	0.00038583	0.013211	165	4	-3.6086	0.9998	0.99974	0.999999	5472	0	-3.6086
Ncbp1	4	0.00010471	0.00039628	0.013425	166	4	-2.3682	0.9999	0.99985	0.999999	5532	0	-2.3682
Thoc3	4	0.00010852	0.00039977	0.013425	167	4	-2.1339	0.99989	0.99985	0.999999	5531	0	-2.1339
Phax	4	0.0001091	0.00039977	0.013425	168	4	-3.2865	0.99989	0.99985	0.999999	5530	0	-3.2865
Ppan	4	0.00011145	0.0004137	0.013729	169	4	-2.5351	0.99989	0.99985	0.999999	5529	0	-2.5351
Snapc3	4	0.00011243	0.00041544	0.013729	170	4	-2.8687	0.99989	0.99985	0.999999	5528	0	-2.8687
Nudt21	3	0.00011378	0.00030919	0.011572	171	3	-3.1755	0.99989	0.99987	0.999999	5527	0	-3.1755
Thap11	4	0.00011503	0.00042764	0.01405	172	4	-2.7225	0.99988	0.99984	0.999999	5526	0	-2.7225
Pold1	4	0.00011686	0.00043286	0.014059	173	4	-3.3625	0.99988	0.99984	0.999999	5525	0	-3.3625
Tsen54	4	0.00011747	0.00043286	0.014059	174	4	-2.308	0.99988	0.99984	0.999999	5524	0	-2.308
Gnl2	4	0.00011891	0.00044331	0.014292	175	4	-2.8117	0.99988	0.99984	0.999999	5523	0	-2.8117
Ruvbl2	4	0.00011923	0.00044506	0.014292	176	3	-2.2035	0.017586	0.030686	0.782598	208	1	-2.2035
Fbxo5	4	0.00012016	0.00045028	0.014379	177	4	-2.5912	0.99988	0.99984	0.999999	5522	0	-2.5912
Cpsf6	4	0.00012099	0.00045725	0.014498	178	4	-1.8788	0.99988	0.99984	0.999999	5521	0	-1.8788
Cct4	4	0.00012183	0.00046248	0.014498	179	4	-2.6372	0.99988	0.99984	0.999999	5520	0	-2.6372
Gins3	4	0.00012247	0.00046248	0.014498	180	4	-1.9597	0.99988	0.99984	0.999999	5519	0	-1.9597
Cpsf3l	4	0.00012395	0.00046422	0.014498	181	4	-2.6287	0.99988	0.99983	0.999999	5518	0	-2.6287
Ddx46	4	0.00012567	0.00047119	0.014635	182	4	-2.5933	0.99987	0.99983	0.999999	5517	0	-2.5933
Rps18	4	0.00012632	0.00047467	0.014663	183	4	-4.028	0.99987	0.99983	0.999999	5516	0	-4.028
Abt1	4	0.0001266	0.00047815	0.014691	184	4	-3.2847	0.99984	0.99978	0.999999	5493	0	-3.2847
Srebf2	4	0.00012762	0.00048686	0.014878	185	4	-2.1824	0.99987	0.99983	0.999999	5515	0	-2.1824
Hmgcs1	4	0.00012806	0.00049035	0.014904	186	4	-1.9689	0.99987	0.99983	0.999999	5514	0	-1.9689
Polr1a	4	0.0001293	0.00049731	0.015009	187	4	-3.5748	0.99956	0.99951	0.999999	5348	0	-3.5748
Pcgf6	4	0.00013004	0.00049906	0.015009	188	4	-1.9864	0.99987	0.99983	0.999999	5513	0	-1.9864
Wdr61	4	0.00013181	0.00051125	0.015294	189	4	-2.5116	0.99987	0.99983	0.999999	5512	0	-2.5116
Kpna2	4	0.00013271	0.00051647	0.015304	190	4	-2.458	0.99987	0.99983	0.999999	5511	0	-2.458
Haus7	4	0.00013293	0.00051822	0.015304	191	4	-2.0103	0.99987	0.99983	0.999999	5510	0	-2.0103
Ppp2ca	4	0.00013426	0.0005217	0.015304	192	4	-3.3564	0.9998	0.99973	0.999999	5465	0	-3.3564
Ube2i	4	0.0001352	0.00052693	0.015304	193	4	-2.9707	0.99986	0.99982	0.999999	5509	0	-2.9707
Ankrd11	4	0.00013657	0.00052867	0.015304	194	4	-2.0195	0.99986	0.99982	0.999999	5508	0	-2.0195
Pola2	4	0.0001368	0.00053041	0.015304	195	4	-2.1658	0.99986	0.99982	0.999999	5507	0	-2.1658
Ppil2	4	0.00013749	0.00053041	0.015304	196	4	-2.7977	0.99986	0.99982	0.999999	5506	0	-2.7977
L3mbtl2	4	0.00014216	0.00054435	0.015627	197	4	-2.35	0.99986	0.99982	0.999999	5505	0	-2.35
Rpl5	4	0.00014396	0.00055305	0.015797	198	3	-3.5681	0.50788	0.50843	0.999999	2586	0	-3.5681
H2afz	4	0.00014454	0.00055828	0.015866	199	4	-3.6726	0.9996	0.99954	0.999999	5366	0	-3.6726
Gins2	3	0.0001458	0.00040151	0.013425	200	3	-3.4483	0.99985	0.99985	0.999999	5504	0	-3.4483
Nol6	4	0.00014767	0.00057744	0.016248	201	4	-2.7019	0.99985	0.9998	0.999999	5503	0	-2.7019
Plk1	4	0.00014791	0.00057744	0.016248	202	4	-3.0076	0.99985	0.9998	0.999999	5502	0	-3.0076
Gtf3c1	4	0.00015061	0.00058789	0.016461	203	4	-2.3348	0.99985	0.9998	0.999999	5501	0	-2.3348
Polr2i	4	0.00015285	0.0005966	0.016542	204	4	-2.0641	0.99985	0.9998	0.999999	5500	0	-2.0641
Wdhd1	4	0.00015309	0.0005966	0.016542	205	4	-2.1548	0.99985	0.9998	0.999999	5499	0	-2.1548
1110004E09Rik	4	0.00015435	0.00060183	0.016606	206	4	-1.93	0.99985	0.99979	0.999999	5498	0	-1.93
Anapc2	4	0.00015485	0.00060531	0.016621	207	4	-1.7397	0.99985	0.99979	0.999999	5497	0	-1.7397
Snw1	4	0.00015764	0.00061576	0.016827	208	4	-2.6383	0.99984	0.99979	0.999999	5496	0	-2.6383
Nup155	4	0.0001597	0.00062447	0.016983	209	4	-2.8864	0.99984	0.99978	0.999999	5495	0	-2.8864
Trim28	4	0.00016151	0.00063318	0.01707	210	4	-1.5712	0.99984	0.99978	0.999999	5494	0	-1.5712
Eaf1	4	0.00016281	0.00063492	0.01707	211	4	-3.083	0.99984	0.99978	0.999999	5492	0	-3.083
Cnot3	4	0.0001636	0.00063667	0.01707	212	4	-2.3475	0.99984	0.99978	0.999999	5491	0	-2.3475
Rif1	4	0.00016386	0.00064015	0.017083	213	4	-2.3655	0.99984	0.99978	0.999999	5490	0	-2.3655
Psmc3	4	0.00016571	0.00064712	0.017188	214	4	-1.9618	0.99983	0.99977	0.999999	5489	0	-1.9618
Rybp	4	0.00016664	0.00065409	0.017258	215	3	-3.2605	0.99734	0.99735	0.999999	5065	0	-3.2605
Gtf2e1	4	0.00016784	0.00065583	0.017258	216	4	-1.7993	0.99983	0.99977	0.999999	5487	0	-1.7993
Rps10	4	0.00017	0.00066628	0.017371	217	4	-3.203	0.99983	0.99977	0.999999	5486	0	-3.203
Top3a	4	0.00017409	0.00067673	0.017371	218	4	-2.495	0.99983	0.99977	0.999999	5485	0	-2.495
Ints3	4	0.00017464	0.00067847	0.017371	219	4	-3.2075	0.99983	0.99977	0.999999	5484	0	-3.2075
Tbcb	4	0.00017491	0.00067847	0.017371	220	4	-2.0299	0.99983	0.99977	0.999999	5483	0	-2.0299
Nmd3	4	0.00017519	0.00067847	0.017371	221	4	-2.4045	0.99982	0.99977	0.999999	5482	0	-2.4045
Brix1	4	0.00017769	0.00068544	0.017471	222	4	-2.0197	0.99982	0.99977	0.999999	5481	0	-2.0197
Aatf	4	0.00017938	0.00069415	0.017614	223	4	-2.2234	0.99982	0.99976	0.999999	5480	0	-2.2234
Snrnp25	4	0.00018421	0.00070983	0.017705	224	4	-2.8748	0.99982	0.99976	0.999999	5479	0	-2.8748
Dpy30	4	0.00018739	0.00071331	0.017705	225	4	-1.7984	0.99981	0.99975	0.999999	5478	0	-1.7984
Nle1	4	0.00018797	0.00071331	0.017705	226	4	-2.8227	0.99981	0.99975	0.999999	5477	0	-2.8227
Psmd8	4	0.00018826	0.00071331	0.017705	227	4	-3.3116	0.99981	0.99975	0.999999	5476	0	-3.3116
Spc24	4	0.00018884	0.00071331	0.017705	228	4	-1.667	0.99981	0.99975	0.999999	5475	0	-1.667
Rpp30	4	0.00019387	0.00074118	0.018317	229	4	-2.1101	0.99981	0.99974	0.999999	5474	0	-2.1101
Telo2	4	0.00019476	0.00074466	0.018323	230	4	-1.7537	0.99981	0.99974	0.999999	5473	0	-1.7537
Pfdn6	4	0.00019626	0.00075337	0.018355	231	4	-2.3096	0.9998	0.99974	0.999999	5471	0	-2.3096
Rpl11	4	0.00019632	0.00075512	0.018355	232	4	-3.947	0.99957	0.99951	0.999999	5350	0	-3.947
Huwe1	4	0.00019656	0.00075686	0.018355	233	4	-1.7855	0.9998	0.99974	0.999999	5470	0	-1.7855
Supv3l1	4	0.00019808	0.00076208	0.018355	234	4	-2.2477	0.9998	0.99974	0.999999	5469	0	-2.2477
Ufd1l	4	0.00019838	0.00076208	0.018355	235	4	-2.2867	0.9998	0.99974	0.999999	5468	0	-2.2867
Alg2	4	0.00019943	0.00076905	0.018444	236	4	-3.149	0.99978	0.99971	0.999999	5448	0	-3.149
Dhx9	4	0.00020051	0.00077602	0.018533	237	4	-1.8882	0.9998	0.99974	0.999999	5467	0	-1.8882
Gemin6	4	0.00020235	0.00078124	0.018554	238	4	-2.2764	0.9998	0.99973	0.999999	5466	0	-2.2764
Psmc4	4	0.00020359	0.00078821	0.018554	239	4	-2.4602	0.9998	0.99973	0.999999	5464	0	-2.4602
Psmd11	4	0.00020514	0.00078995	0.018554	240	4	-2.2495	0.99979	0.99973	0.999999	5463	0	-2.2495
Prpf8	4	0.00020545	0.00078995	0.018554	241	4	-2.8083	0.99979	0.99973	0.999999	5462	0	-2.8083
Hnrnpf	4	0.00020639	0.00079518	0.018564	242	4	-2.2166	0.99979	0.99973	0.999999	5461	0	-2.2166
Hnrnpk	4	0.0002067	0.00079692	0.018564	243	4	-1.7711	0.99979	0.99973	0.999999	5460	0	-1.7711
Rars	4	0.00020702	0.00080041	0.018569	244	4	-2.447	0.99979	0.99973	0.999999	5459	0	-2.447
Trrap	4	0.00020796	0.00080389	0.018574	245	4	-2.1408	0.99979	0.99973	0.999999	5458	0	-2.1408
Xpo1	4	0.0002089	0.0008126	0.018624	246	4	-2.5521	0.99979	0.99973	0.999999	5457	0	-2.5521
Imp4	4	0.00021176	0.00083176	0.018987	247	4	-3.1502	0.99979	0.99972	0.999999	5456	0	-3.1502
Polr3f	4	0.00021335	0.00084221	0.019072	248	4	-2.0499	0.99979	0.99972	0.999999	5454	0	-2.0499
Dhx33	4	0.00021367	0.00084221	0.019072	249	4	-1.835	0.99979	0.99972	0.999999	5453	0	-1.835
Nxt1	4	0.00021723	0.00086486	0.019507	250	4	-1.7637	0.99978	0.99972	0.999999	5452	0	-1.7637
Pomp	4	0.00021951	0.00087531	0.019627	251	4	-2.7708	0.99978	0.99971	0.999999	5451	0	-2.7708
Psma7	4	0.00022082	0.00088053	0.019627	252	4	-2.8002	0.99978	0.99971	0.999999	5450	0	-2.8002
Cdc7	4	0.0002228	0.0008875	0.019705	253	4	-2.0242	0.99978	0.99971	0.999999	5449	0	-2.0242
Gemin7	4	0.00022546	0.00089098	0.019706	254	4	-2.4271	0.99977	0.99971	0.999999	5447	0	-2.4271
Rpl10a	4	0.00022901	0.00090144	0.019783	255	3	-3.5294	0.94715	0.94668	0.999999	4552	0	-3.5294
Elp3	4	0.00023052	0.0009084	0.019783	256	4	-1.7679	0.99977	0.9997	0.999999	5446	0	-1.7679
Nup160	4	0.00023086	0.0009084	0.019783	257	4	-1.8603	0.99977	0.9997	0.999999	5445	0	-1.8603
Cxxc1	4	0.0002312	0.0009084	0.019783	258	4	-2.5538	0.99977	0.9997	0.999999	5444	0	-2.5538
Vezt	4	0.00023359	0.00091363	0.019783	259	4	-2.4414	0.99977	0.9997	0.999999	5443	0	-2.4414
Smc4	4	0.00023393	0.00091537	0.019783	260	4	-1.9436	0.99977	0.9997	0.999999	5442	0	-1.9436
Cul4b	4	0.00023565	0.0009206	0.019783	261	4	-1.375	0.99976	0.9997	0.999999	5441	0	-1.375
Banp	4	0.000236	0.00092234	0.019783	262	4	-1.9879	0.99976	0.9997	0.999999	5440	0	-1.9879
Uba2	4	0.00023808	0.00093279	0.019932	263	4	-2.3858	0.99976	0.9997	0.999999	5439	0	-2.3858
Mybbp1a	4	0.00024193	0.00095021	0.020228	264	4	-2.1263	0.99976	0.9997	0.999999	5438	0	-2.1263
Rps9	4	0.00024441	0.0009624	0.020412	265	4	-1.8881	0.99976	0.9997	0.999999	5437	0	-1.8881
Luc7l3	4	0.0002469	0.00097808	0.020627	266	4	-2.1157	0.99975	0.99969	0.999999	5436	0	-2.1157
Gtf3c5	4	0.00024762	0.00097982	0.020627	267	4	-2.908	0.99975	0.99969	0.999999	5435	0	-2.908
Dut	3	0.00025146	0.00067499	0.017371	268	3	-2.7518	0.99975	0.99975	0.999999	5434	0	-2.7518
Stx5a	4	0.00025158	0.00099898	0.020912	269	4	-2.0483	0.99975	0.99968	0.999999	5433	0	-2.0483
Cdan1	4	0.00025195	0.0010007	0.020912	270	4	-2.8313	0.99975	0.99968	0.999999	5432	0	-2.8313
Supt6	4	0.00025523	0.0010164	0.021044	271	4	-2.2093	0.99974	0.99968	0.999999	5431	0	-2.2093
Las1l	4	0.00025589	0.0010181	0.021044	272	3	-2.892	0.44548	0.44566	0.999999	2263	0	-2.892
Ddx1	4	0.00025596	0.0010181	0.021044	273	4	-1.6428	0.99974	0.99968	0.999999	5430	0	-1.6428
Cenpn	4	0.00025929	0.0010303	0.021219	274	4	-2.1557	0.99974	0.99968	0.999999	5429	0	-2.1557
Prpf38b	4	0.00026339	0.0010504	0.021303	275	4	-2.6538	0.99974	0.99968	0.999999	5427	0	-2.6538
Rrp36	4	0.00026414	0.0010565	0.021303	276	4	-2.1677	0.99974	0.99968	0.999999	5426	0	-2.1677
Anapc4	4	0.00026452	0.0010582	0.021303	277	4	-1.9435	0.99974	0.99968	0.999999	5425	0	-1.9435
Rbm28	4	0.0002649	0.0010599	0.021303	278	4	-2.0021	0.99974	0.99967	0.999999	5424	0	-2.0021
Usp39	4	0.00026527	0.0010599	0.021303	279	4	-2.1152	0.99973	0.99967	0.999999	5423	0	-2.1152
Ints2	4	0.00026717	0.0010687	0.021303	280	4	-2.2522	0.99973	0.99967	0.999999	5422	0	-2.2522
Nup107	4	0.00026755	0.0010687	0.021303	281	4	-1.5571	0.99973	0.99967	0.999999	5421	0	-1.5571
Fbl	4	0.00026832	0.0010704	0.021303	282	3	-3.4723	0.99657	0.99655	0.999999	5023	0	-3.4723
Polr2j	4	0.00026907	0.0010704	0.021303	283	4	-2.4182	0.99973	0.99967	0.999999	5419	0	-2.4182
Ccna2	4	0.00026983	0.0010739	0.021303	284	4	-1.7648	0.99973	0.99967	0.999999	5418	0	-1.7648
Ilf3	4	0.00027021	0.0010756	0.021303	285	4	-1.4506	0.99973	0.99967	0.999999	5417	0	-1.4506
Pcna	4	0.00027252	0.0010861	0.021435	286	4	-2.4178	0.99973	0.99966	0.999999	5416	0	-2.4178
Zbtb11	4	0.00027561	0.001093	0.021498	287	4	-1.6241	0.99972	0.99966	0.999999	5415	0	-1.6241
Gtf2h4	4	0.0002803	0.0011122	0.021692	288	4	-2.7617	0.99972	0.99966	0.999999	5414	0	-2.7617
Ndufs2	4	0.00028227	0.0011192	0.021692	289	4	-1.6202	0.99972	0.99965	0.999999	5413	0	-1.6202
Clspn	4	0.00028346	0.0011227	0.021692	290	4	-1.7795	0.99972	0.99965	0.999999	5412	0	-1.7795
Cct5	4	0.00028357	0.0011227	0.021692	291	3	-3.3315	0.10783	0.111	0.999999	614	1	-3.3315
Rpl13a	4	0.00028386	0.0011227	0.021692	292	4	-2.2638	0.99972	0.99965	0.999999	5411	0	-2.2638
Sbds	4	0.00028625	0.0011279	0.021692	293	4	-2.273	0.99971	0.99965	0.999999	5410	0	-2.273
Fcf1	4	0.00028665	0.0011296	0.021692	294	4	-2.8996	0.99971	0.99965	0.999999	5409	0	-2.8996
Cdk7	4	0.00028785	0.0011366	0.021752	295	4	-3.136	0.99971	0.99965	0.999999	5408	0	-3.136
Tinf2	4	0.00028906	0.0011418	0.021779	296	4	-1.7031	0.99971	0.99965	0.999999	5407	0	-1.7031
Otub1	4	0.00029067	0.0011505	0.021825	297	4	-1.9851	0.99971	0.99964	0.999999	5406	0	-1.9851
Psma3	4	0.00029094	0.0011523	0.021825	298	3	-3.1176	0.59985	0.59992	0.999999	3015	0	-3.1176
Wee1	4	0.00029187	0.0011558	0.021825	299	4	-3.0781	0.99913	0.99906	0.999999	5248	0	-3.0781
Tsfm	4	0.00029351	0.0011645	0.021903	300	4	-1.4339	0.99971	0.99964	0.999999	5405	0	-1.4339
Rps19	4	0.00029596	0.0011714	0.021903	301	4	-2.2138	0.9997	0.99964	0.999999	5404	0	-2.2138
Aco2	4	0.00029719	0.0011714	0.021903	302	4	-2.0292	0.9997	0.99964	0.999999	5403	0	-2.0292
Rfc1	4	0.00029884	0.0011784	0.021961	303	4	-1.8024	0.9997	0.99963	0.999999	5402	0	-1.8024
Ndc80	4	0.00030382	0.0011889	0.022043	304	4	-2.0331	0.9997	0.99963	0.999999	5401	0	-2.0331
Cirh1a	3	0.00030413	0.00080912	0.018619	305	3	-2.8207	0.9997	0.99967	0.999999	5400	0	-2.8207
Ppm1g	4	0.00030508	0.0011906	0.022043	306	4	-1.5295	0.99969	0.99963	0.999999	5399	0	-1.5295
Xab2	4	0.00030634	0.0011976	0.022093	307	4	-2.0024	0.99969	0.99963	0.999999	5398	0	-2.0024
Zfat	4	0.00030718	0.001201	0.022093	308	4	-2.2937	0.99969	0.99963	0.999999	5397	0	-2.2937
Top1	4	0.00030929	0.0012132	0.022215	309	4	-2.3159	0.99969	0.99963	0.999999	5396	0	-2.3159
Eif5a	4	0.00031184	0.0012219	0.022215	310	4	-2.4221	0.99969	0.99963	0.999999	5395	0	-2.4221
Polr1d	4	0.00031282	0.0012237	0.022215	311	3	-3.1572	0.32982	0.32942	0.999999	1711	0	-3.1572
Mcm5	4	0.00031526	0.0012254	0.022215	312	4	-2.6041	0.99968	0.99963	0.999999	5394	0	-2.6041
Pabpn1	4	0.00031958	0.001235	0.022215	313	4	-3.0118	0.99968	0.99963	0.999999	5393	0	-3.0118
Preb	4	0.00032132	0.0012376	0.022215	314	4	-2.4032	0.99968	0.99962	0.999999	5392	0	-2.4032
Atp5j2	4	0.00032219	0.0012394	0.022215	315	4	-1.8278	0.99968	0.99962	0.999999	5391	0	-1.8278
Srsf3	4	0.00032266	0.0012411	0.022215	316	4	-3.2675	0.99893	0.99889	0.999999	5210	0	-3.2675
Ints7	4	0.00032394	0.0012516	0.022301	317	4	-1.5703	0.99968	0.99962	0.999999	5390	0	-1.5703
Nop56	4	0.00033146	0.0012777	0.022615	318	4	-2.8404	0.99967	0.99962	0.999999	5389	0	-2.8404
Srcap	4	0.00033169	0.0012777	0.022615	319	4	-2.8211	0.99966	0.99961	0.999999	5386	0	-2.8211
Incenp	4	0.0003328	0.0012812	0.022615	320	4	-2.7337	0.99967	0.99961	0.999999	5388	0	-2.7337
Actl6a	4	0.00033414	0.0012881	0.022668	321	4	-2.4909	0.99967	0.99961	0.999999	5387	0	-2.4909
Timeless	4	0.00033781	0.0013021	0.022843	322	3	-3.2541	0.12306	0.12518	0.999999	689	1	-3.2541
Ube2t	4	0.00033911	0.001309	0.022894	323	4	-2.0058	0.99966	0.99961	0.999999	5385	0	-2.0058
Rpl27	4	0.00035246	0.0013543	0.023614	324	4	-2.7834	0.99965	0.99959	0.999999	5384	0	-2.7834
Lyrm4	4	0.00035386	0.0013648	0.023699	325	4	-2.0517	0.99965	0.99959	0.999999	5383	0	-2.0517
Rps26	4	0.00035447	0.0013683	0.023699	326	4	-3.5699	0.99955	0.9995	0.999999	5343	0	-3.5699
Nelfcd	4	0.00035621	0.0013718	0.023699	327	4	-1.5387	0.99964	0.99959	0.999999	5382	0	-1.5387
BC005624	4	0.00035762	0.001377	0.023717	328	4	-2.3227	0.99964	0.99958	0.999999	5381	0	-2.3227
Nfya	4	0.00036085	0.0013839	0.023765	329	4	-2.6677	0.9982	0.99817	0.999999	5127	0	-2.6677
Rplp0	4	0.00036731	0.0014101	0.024098	330	4	-3.2439	0.99962	0.99956	0.999999	5372	0	-3.2439
Cse1l	4	0.00036813	0.0014118	0.024098	331	4	-2.6248	0.99963	0.99957	0.999999	5380	0	-2.6248
Glrx5	4	0.00037054	0.0014205	0.024132	332	4	-1.7374	0.99963	0.99957	0.999999	5379	0	-1.7374
C1d	4	0.00037151	0.0014223	0.024132	333	4	-1.7155	0.99963	0.99957	0.999999	5378	0	-1.7155
Smc6	4	0.00037836	0.0014379	0.024282	334	4	-1.4125	0.99962	0.99956	0.999999	5377	0	-1.4125
Pak1ip1	4	0.00037886	0.0014397	0.024282	335	4	-1.5566	0.99962	0.99956	0.999999	5376	0	-1.5566
Dna2	4	0.00037984	0.0014467	0.024328	336	4	-2.008	0.99962	0.99956	0.999999	5375	0	-2.008
Dld	4	0.00038381	0.0014658	0.024534	337	4	-2.4131	0.99962	0.99956	0.999999	5374	0	-2.4131
Rnf20	4	0.00038431	0.0014676	0.024534	338	4	-2.0981	0.99962	0.99956	0.999999	5373	0	-2.0981
Nxf1	4	0.00038531	0.0014745	0.024578	339	4	-2.5028	0.99961	0.99956	0.999999	5371	0	-2.5028
Snap23	4	0.00038781	0.001485	0.024608	340	4	-1.8191	0.99961	0.99956	0.999999	5370	0	-1.8191
Gtf3c3	4	0.00038831	0.001485	0.024608	341	4	-1.6676	0.99961	0.99955	0.999999	5369	0	-1.6676
Shq1	4	0.00039032	0.0014919	0.024638	342	4	-2.9962	0.99961	0.99955	0.999999	5368	0	-2.9962
Sf3b4	4	0.00039391	0.0014954	0.024638	343	3	-3.5028	0.97917	0.97911	0.999999	4750	0	-3.5028
Utp18	4	0.00039846	0.0015128	0.024853	344	4	-1.7391	0.9996	0.99955	0.999999	5367	0	-1.7391
Mapk1	4	0.00040412	0.0015425	0.025121	345	4	-1.2631	0.9996	0.99954	0.999999	5365	0	-1.2631
Snrpa1	4	0.00040421	0.0015425	0.025121	346	3	-3.3919	0.31299	0.31258	0.999999	1627	0	-3.3919
Trmt61a	4	0.00040723	0.0015547	0.025173	347	4	-1.1831	0.99959	0.99954	0.999999	5364	0	-1.1831
Polr3c	4	0.00041141	0.0015599	0.025173	348	4	-2.1122	0.99959	0.99954	0.999999	5363	0	-2.1122
Crcp	4	0.00041246	0.0015616	0.025173	349	4	-2.0117	0.99959	0.99954	0.999999	5362	0	-2.0117
Ints4	4	0.00041299	0.0015634	0.025173	350	4	-2.2778	0.99959	0.99954	0.999999	5361	0	-2.2778
Rpain	4	0.00041562	0.0015703	0.025214	351	4	-1.9721	0.99958	0.99953	0.999999	5360	0	-1.9721
Nubp2	4	0.0004204	0.0015877	0.02535	352	4	-2.7802	0.99958	0.99953	0.999999	5359	0	-2.7802
Ncapd3	4	0.00042093	0.0015877	0.02535	353	4	-1.5175	0.99958	0.99953	0.999999	5358	0	-1.5175
Rpl23	4	0.00042413	0.0015947	0.02539	354	4	-2.9319	0.99936	0.99931	0.999999	5301	0	-2.9319
Rpl12	4	0.00042522	0.0016017	0.02543	355	4	-2.734	0.99957	0.99953	0.999999	5357	0	-2.734
Taf12	2	0.00042751	0.00087705	0.019627	356	2	-3.3479	0.99957	0.99956	0.999999	5356	0	-3.3479
Tipin	4	0.00042791	0.0016139	0.025552	357	4	-2.5268	0.99957	0.99952	0.999999	5355	0	-2.5268
Chp1	4	0.00042954	0.0016191	0.025564	358	4	-1.2871	0.99957	0.99952	0.999999	5354	0	-1.2871
Nol9	4	0.00043171	0.0016278	0.025614	359	4	-2.2754	0.99957	0.99952	0.999999	5353	0	-2.2754
Eif3e	4	0.00043225	0.0016313	0.025614	360	4	-1.6349	0.99957	0.99952	0.999999	5352	0	-1.6349
Atp5o	4	0.00043334	0.0016365	0.025625	361	4	-2.0427	0.99957	0.99951	0.999999	5351	0	-2.0427
Uspl1	4	0.00043608	0.0016522	0.0258	362	4	-2.806	0.99956	0.99951	0.999999	5349	0	-2.806
Chek1	4	0.00043979	0.0016696	0.026	363	3	-3.1668	0.27267	0.27252	0.999999	1426	0	-3.1668
Eif3g	4	0.00044269	0.0016801	0.026014	364	4	-2.3498	0.99956	0.9995	0.999999	5347	0	-2.3498
Osbp	4	0.00044546	0.0016853	0.026014	365	4	-2.3426	0.99955	0.9995	0.999999	5346	0	-2.3426
Mrps18b	4	0.00044714	0.001687	0.026014	366	4	-1.4129	0.99955	0.9995	0.999999	5345	0	-1.4129
Utp3	4	0.0004477	0.0016888	0.026014	367	4	-1.8212	0.99955	0.9995	0.999999	5344	0	-1.8212
Npm1	4	0.00045275	0.0017114	0.026274	368	4	-2.059	0.99955	0.9995	0.999999	5342	0	-2.059
Ndor1	4	0.00045501	0.0017149	0.026274	369	4	-2.874	0.99954	0.99949	0.999999	5341	0	-2.874
Mre11a	4	0.00045614	0.0017201	0.026283	370	4	-1.9406	0.99954	0.99949	0.999999	5340	0	-1.9406
Bud31	4	0.00046183	0.001748	0.026637	371	4	-1.7729	0.99954	0.99948	0.999999	5339	0	-1.7729
Rfwd3	4	0.00046758	0.0017672	0.026838	372	4	-1.6762	0.99953	0.99948	0.999999	5338	0	-1.6762
Polr2g	4	0.00046873	0.0017706	0.026838	373	4	-2.457	0.99953	0.99948	0.999999	5337	0	-2.457
Cebpz	4	0.00046989	0.0017759	0.026846	374	4	-2.4152	0.99953	0.99948	0.999999	5336	0	-2.4152
Eef1a1	3	0.0004722	0.0012428	0.022215	375	3	-3.3018	0.99953	0.99953	0.999999	5335	0	-3.3018
Cops6	4	0.00047571	0.0018055	0.027221	376	4	-2.27	0.99952	0.99948	0.999999	5334	0	-2.27
Donson	4	0.00048752	0.0018525	0.027856	377	4	-1.8027	0.99951	0.99947	0.999999	5332	0	-1.8027
Cops3	4	0.00049591	0.0018769	0.028149	378	4	-1.6195	0.9995	0.99946	0.999999	5331	0	-1.6195
Noc3l	4	0.00051241	0.001964	0.0293	379	4	-1.8152	0.99949	0.99945	0.999999	5330	0	-1.8152
Mms22l	4	0.00051426	0.001971	0.029327	380	4	-1.8914	0.99949	0.99945	0.999999	5329	0	-1.8914
Utp14a	4	0.00051613	0.0019797	0.02938	381	4	-1.4711	0.99948	0.99945	0.999999	5328	0	-1.4711
Ice1	4	0.00053312	0.0020476	0.030177	382	4	-1.5859	0.99947	0.99943	0.999999	5327	0	-1.5859
Nip7	4	0.00053485	0.0020494	0.030177	383	3	-2.9365	0.99758	0.99759	0.999999	5082	0	-2.9365
Paxbp1	4	0.00053952	0.0020685	0.030198	384	4	-1.4723	0.99946	0.99942	0.999999	5326	0	-1.4723
Sart1	4	0.00054016	0.0020703	0.030198	385	4	-1.2582	0.99946	0.99942	0.999999	5325	0	-1.2582
Polr2k	4	0.00054145	0.002072	0.030198	386	4	-1.7006	0.99946	0.99942	0.999999	5324	0	-1.7006
Hic2	4	0.00054468	0.0020807	0.030247	387	4	-1.3807	0.99946	0.99942	0.999999	5323	0	-1.3807
Gpkow	4	0.00054727	0.0020929	0.030347	388	4	-2.3986	0.99945	0.99941	0.999999	5322	0	-2.3986
Rfc3	4	0.00055053	0.0021068	0.030471	389	4	-1.9548	0.99945	0.99941	0.999999	5321	0	-1.9548
Rbm8a	4	0.00055308	0.0021155	0.03052	390	3	-2.9431	0.99436	0.99434	0.999999	4942	0	-2.9431
Wbscr22	4	0.00056503	0.0021678	0.031141	391	4	-1.4163	0.99943	0.99939	0.999999	5320	0	-1.4163
Gnl3l	4	0.00056569	0.0021695	0.031141	392	4	-1.3268	0.99943	0.99939	0.999999	5319	0	-1.3268
Bms1	4	0.00056769	0.0021835	0.031262	393	4	-2.5063	0.99943	0.99939	0.999999	5318	0	-2.5063
Rae1	4	0.00057606	0.0022096	0.031556	394	3	-2.7734	0.99088	0.99085	0.999999	4877	0	-2.7734
Naa20	4	0.00058049	0.0022201	0.031626	395	4	-2.7247	0.99942	0.99938	0.999999	5317	0	-2.7247
Wac	4	0.00058389	0.0022323	0.031627	396	4	-2.223	0.99942	0.99938	0.999999	5316	0	-2.223
Clasrp	4	0.00058457	0.0022323	0.031627	397	4	-1.4317	0.99942	0.99938	0.999999	5315	0	-1.4317
Sfpq	4	0.00058731	0.002241	0.031627	398	4	-2.0332	0.99941	0.99937	0.999999	5314	0	-2.0332
Gapdh	4	0.00058927	0.0022462	0.031627	399	4	-3.3218	0.99917	0.9991	0.999999	5255	0	-3.3218
Pabpc1	4	0.00059626	0.0022601	0.031698	400	4	-1.3015	0.9994	0.99936	0.999999	5312	0	-1.3015
Ecd	4	0.00059973	0.0022653	0.031698	401	4	-1.5993	0.9994	0.99936	0.999999	5311	0	-1.5993
Ncapd2	4	0.00060043	0.0022697	0.031698	402	4	-1.6495	0.9994	0.99936	0.999999	5310	0	-1.6495
Ddx3x	4	0.00060322	0.0022775	0.031729	403	4	-2.5771	0.9994	0.99935	0.999999	5309	0	-2.5771
Polr3b	4	0.00061171	0.0023193	0.032077	404	3	-2.9155	0.99779	0.9978	0.999999	5092	0	-2.9155
Mcmbp	4	0.00061322	0.0023228	0.032077	405	4	-2.5712	0.99842	0.99838	0.999999	5147	0	-2.5712
Ndufs3	4	0.00061732	0.0023315	0.032077	406	4	-1.8217	0.99938	0.99934	0.999999	5308	0	-1.8217
Znrd1	4	0.00061803	0.0023315	0.032077	407	4	-1.6535	0.99938	0.99934	0.999999	5307	0	-1.6535
Hdac3	4	0.00061946	0.0023368	0.032077	408	4	-1.5008	0.99938	0.99933	0.999999	5306	0	-1.5008
Rad1	4	0.00062088	0.002342	0.032077	409	4	-1.4588	0.99938	0.99933	0.999999	5305	0	-1.4588
Mrps14	4	0.00062734	0.0023751	0.032452	410	4	-1.4985	0.99937	0.99933	0.999999	5304	0	-1.4985
Tubgcp5	4	0.00062878	0.0023873	0.032534	411	4	-1.7113	0.99937	0.99933	0.999999	5303	0	-1.7113
Polr3a	4	0.0006295	0.0023925	0.032534	412	4	-2.1964	0.99937	0.99932	0.999999	5302	0	-2.1964
Ikbkap	4	0.00064332	0.002443	0.033141	413	4	-1.3527	0.99936	0.99931	0.999999	5300	0	-1.3527
Ppp2r4	4	0.00064847	0.002457	0.033251	414	4	-1.1844	0.99935	0.9993	0.999999	5299	0	-1.1844
Utp20	4	0.00065365	0.0024726	0.033384	415	4	-1.9925	0.99935	0.9993	0.999999	5298	0	-1.9925
Nup93	4	0.00065439	0.0024796	0.033398	416	4	-1.977	0.99935	0.9993	0.999999	5297	0	-1.977
Cdca8	4	0.00065886	0.0024988	0.033489	417	4	-1.0968	0.99934	0.99929	0.999999	5296	0	-1.0968
Brat1	4	0.00065961	0.0025005	0.033489	418	4	-1.1423	0.99934	0.99929	0.999999	5295	0	-1.1423
Cenpk	4	0.00066036	0.002504	0.033489	419	4	-1.6291	0.99934	0.99929	0.999999	5294	0	-1.6291
Emg1	4	0.00066785	0.0025162	0.033532	420	3	-3.0396	0.98491	0.98491	0.999999	4808	0	-3.0396
Pdcd2	4	0.00066862	0.0025214	0.033532	421	4	-1.558	0.99933	0.99928	0.999999	5293	0	-1.558
Pola1	4	0.00066938	0.0025249	0.033532	422	4	-2.3895	0.99933	0.99928	0.999999	5292	0	-2.3895
Psmc2	4	0.00067165	0.0025319	0.033546	423	4	-1.5286	0.99933	0.99927	0.999999	5291	0	-1.5286
Smarca5	4	0.00067468	0.0025388	0.03356	424	4	-2.2962	0.99933	0.99927	0.999999	5290	0	-2.2962
Anapc5	4	0.00068232	0.0025632	0.033725	425	4	-1.0823	0.99932	0.99926	0.999999	5289	0	-1.0823
Terf2	4	0.0006877	0.0025876	0.033967	426	4	-1.1012	0.99931	0.99926	0.999999	5288	0	-1.1012
Cdc73	4	0.00069234	0.0026102	0.03417	427	4	-2.1035	0.99931	0.99925	0.999999	5287	0	-2.1035
Tsg101	4	0.00069622	0.0026224	0.03417	428	4	-1.2066	0.9993	0.99925	0.999999	5286	0	-1.2066
Nup205	4	0.00069856	0.0026277	0.03417	429	4	-1.8542	0.9993	0.99925	0.999999	5285	0	-1.8542
Ythdc1	4	0.00069934	0.0026294	0.03417	430	4	-2.0082	0.9993	0.99924	0.999999	5284	0	-2.0082
Brca2	4	0.0007009	0.0026346	0.03417	431	4	-1.7666	0.9993	0.99924	0.999999	5283	0	-1.7666
Heatr1	4	0.00070325	0.0026451	0.03417	432	4	-2.0977	0.9993	0.99924	0.999999	5282	0	-2.0977
C1qbp	4	0.00070403	0.0026451	0.03417	433	4	-1.3273	0.9993	0.99924	0.999999	5281	0	-1.3273
Znhit1	4	0.00070797	0.0026608	0.034294	434	4	-2.3793	0.99929	0.99923	0.999999	5280	0	-2.3793
Uba3	4	0.00071191	0.0026782	0.034441	435	4	-1.725	0.99929	0.99923	0.999999	5279	0	-1.725
Pisd	4	0.0007135	0.0026851	0.034452	436	4	-2.0848	0.99929	0.99922	0.999999	5278	0	-2.0848
Mcm4	4	0.00071667	0.0026991	0.034553	437	4	-1.5862	0.99928	0.99922	0.999999	5277	0	-1.5862
Wdr75	4	0.00071906	0.002706	0.034564	438	4	-1.9527	0.99928	0.99922	0.999999	5276	0	-1.9527
Banf1	3	0.00072109	0.0019466	0.029117	439	3	-2.4289	0.99928	0.9993	0.999999	5275	0	-2.4289
Sox2	4	0.00073677	0.0027844	0.035381	440	4	-1.4478	0.99926	0.9992	0.999999	5274	0	-1.4478
Wdr33	4	0.00073749	0.0027844	0.035381	441	4	-2.8967	0.9982	0.99817	0.999999	5128	0	-2.8967
Lsm4	3	0.0007386	0.0020041	0.029664	442	3	-3.8215	0.99847	0.99849	0.999999	5152	0	-3.8215
Aurkc	4	0.00074002	0.0027949	0.035381	443	4	-1.3533	0.99926	0.99919	0.999999	5273	0	-1.3533
Tubb5	4	0.00074083	0.0027949	0.035381	444	4	-1.2652	0.99926	0.99919	0.999999	5272	0	-1.2652
Ercc3	4	0.00075231	0.0028245	0.035677	445	4	-2.3266	0.99925	0.99918	0.999999	5271	0	-2.3266
Nol8	4	0.00075645	0.0028419	0.035817	446	4	-1.5238	0.99924	0.99918	0.999999	5270	0	-1.5238
Btf3	3	0.0007601	0.0020633	0.030198	447	3	-2.5491	0.99924	0.99926	0.999999	5269	0	-2.5491
Ddx24	4	0.0007656	0.002882	0.036242	448	4	-2.7865	0.99923	0.99918	0.999999	5268	0	-2.7865
Cenpo	4	0.00077062	0.0028977	0.036358	449	4	-1.1309	0.99923	0.99918	0.999999	5267	0	-1.1309
Snapc1	4	0.00077821	0.0029151	0.036496	450	4	-1.8008	0.99922	0.99917	0.999999	5266	0	-1.8008
Nploc4	4	0.00079184	0.0029499	0.03677	451	4	-2.0001	0.99921	0.99914	0.999999	5265	0	-2.0001
Lsm2	4	0.00079184	0.0029499	0.03677	452	3	-2.9751	0.99308	0.99312	0.999999	4918	0	-2.9751
Snrpe	4	0.00079527	0.0029673	0.036823	453	4	-1.7805	0.9992	0.99914	0.999999	5264	0	-1.7805
Ints8	4	0.00080044	0.0029795	0.036823	454	4	-1.9529	0.9992	0.99914	0.999999	5263	0	-1.9529
Tceb1	4	0.00080217	0.002983	0.036823	455	4	-1.5843	0.9992	0.99914	0.999999	5262	0	-1.5843
Ppp6r3	4	0.00080304	0.0029848	0.036823	456	4	-1.3319	0.9992	0.99914	0.999999	5261	0	-1.3319
Med14	4	0.0008039	0.0029865	0.036823	457	4	-1.6433	0.9992	0.99914	0.999999	5260	0	-1.6433
Cenpe	4	0.00081086	0.0030144	0.037086	458	4	-2.5749	0.99919	0.99913	0.999999	5259	0	-2.5749
Ndufb4	4	0.00081436	0.0030266	0.037155	459	4	-1.3321	0.99919	0.99913	0.999999	5258	0	-1.3321
Ciao1	4	0.00081611	0.0030353	0.037166	460	4	-1.4949	0.99918	0.99913	0.999999	5257	0	-1.4949
Ebna1bp2	4	0.00081682	0.0030405	0.037166	461	3	-1.5606	0.94955	0.94908	0.999999	4568	0	-1.5606
Snrpd1	3	0.0008254	0.0022479	0.031627	462	3	-3.1868	0.99917	0.99919	0.999999	5256	0	-3.1868
Txn1	3	0.00083502	0.002288	0.031797	463	3	-2.7956	0.99916	0.99918	0.999999	5254	0	-2.7956
Rnf2	4	0.00084004	0.0031189	0.037961	464	4	-2.5346	0.99916	0.99909	0.999999	5253	0	-2.5346
Orc6	4	0.00084687	0.0031502	0.038261	465	3	-2.7609	0.046642	0.056033	0.925341	339	1	-2.7609
Umps	4	0.00084813	0.0031589	0.038266	466	4	-1.4914	0.99915	0.99909	0.999999	5252	0	-1.4914
Kdm2a	4	0.00084903	0.0031642	0.038266	467	4	-1.3106	0.99915	0.99909	0.999999	5251	0	-1.3106
Cops5	4	0.00085063	0.0031711	0.038269	468	4	-3.0024	0.99909	0.99903	0.999999	5242	0	-3.0024
Sec13	4	0.00085628	0.0031903	0.038419	469	4	-2.161	0.99914	0.99907	0.999999	5250	0	-2.161
Mdm2	4	0.00086357	0.0032095	0.038568	470	4	-1.8688	0.99914	0.99906	0.999999	5249	0	-1.8688
Sco2	4	0.00088574	0.0032774	0.039038	471	4	-1.1005	0.99911	0.99905	0.999999	5247	0	-1.1005
Tex10	4	0.0008876	0.0032791	0.039038	472	4	-2.158	0.99911	0.99905	0.999999	5246	0	-2.158
Prpf19	4	0.0008951	0.0032913	0.039038	473	4	-2.27	0.9991	0.99904	0.999999	5245	0	-2.27
Isg20l2	4	0.0008985	0.0033018	0.039038	474	3	-3.206	0.5192	0.5196	0.999999	2634	0	-3.206
Gtf2h2	4	0.00089886	0.0033035	0.039038	475	4	-1.4087	0.9991	0.99904	0.999999	5244	0	-1.4087
Ptpn11	4	0.00090548	0.0033244	0.039203	476	4	-1.1947	0.99909	0.99903	0.999999	5243	0	-1.1947
Wdr74	4	0.00091213	0.0033436	0.039348	477	4	-2.0591	0.99909	0.99903	0.999999	5241	0	-2.0591
Sfswap	4	0.00091404	0.0033506	0.039348	478	4	-1.5268	0.99909	0.99903	0.999999	5240	0	-1.5268
Dnttip2	4	0.00091978	0.0033697	0.039492	479	4	-1.4964	0.99908	0.99903	0.999999	5239	0	-1.4964
Imp3	3	0.00092631	0.002551	0.033643	480	3	-2.6237	0.99907	0.99911	0.999999	5238	0	-2.6237
Tnpo3	4	0.00092844	0.0033889	0.039573	481	4	-1.9306	0.99907	0.99902	0.999999	5237	0	-1.9306
Slc7a6os	4	0.0009294	0.0033906	0.039573	482	4	-1.9715	0.99907	0.99902	0.999999	5236	0	-1.9715
Rexo2	4	0.00093813	0.0034255	0.039817	483	4	-1.5721	0.99906	0.99901	0.999999	5234	0	-1.5721
Ncapg2	4	0.00094281	0.0034481	0.039998	484	3	-3.322	0.84488	0.84466	0.999999	4094	0	-3.322
Prpf4	4	0.00094497	0.0034568	0.040017	485	4	-1.6773	0.99906	0.99901	0.999999	5233	0	-1.6773
Lsm10	4	0.0009538	0.0034899	0.040318	486	4	-1.4264	0.99905	0.999	0.999999	5232	0	-1.4264
Grwd1	4	0.00096568	0.0035369	0.040779	487	4	-1.7013	0.99903	0.99898	0.999999	5231	0	-1.7013
Nop58	4	0.00096867	0.0035613	0.040977	488	4	-2.5373	0.99903	0.99898	0.999999	5230	0	-2.5373
Xrcc3	4	0.0009817	0.0036153	0.041514	489	4	-1.8184	0.99902	0.99897	0.999999	5229	0	-1.8184
Ipo7	4	0.00098371	0.003624	0.04153	490	4	-1.2368	0.99902	0.99897	0.999999	5228	0	-1.2368
Prc1	4	0.00099282	0.0036589	0.041845	491	4	-1.1583	0.99901	0.99896	0.999999	5227	0	-1.1583
Taf1c	4	0.0010015	0.0036937	0.042089	492	4	-2.6025	0.99898	0.99894	0.999999	5221	0	-2.6025
Gtf3c4	4	0.001003	0.0037007	0.042089	493	4	-1.3485	0.999	0.99896	0.999999	5226	0	-1.3485
Mcm6	4	0.001004	0.0037024	0.042089	494	4	-2.2757	0.999	0.99896	0.999999	5225	0	-2.2757
Smc3	4	0.0010112	0.0037198	0.042198	495	4	-2.4821	0.99899	0.99895	0.999999	5224	0	-2.4821
Ppp1r7	4	0.0010143	0.0037268	0.042198	496	4	-1.2528	0.99899	0.99895	0.999999	5223	0	-1.2528
Supt16	4	0.0010185	0.0037373	0.042232	497	4	-2.363	0.99898	0.99895	0.999999	5222	0	-2.363
Dis3	4	0.0010226	0.0037477	0.042266	498	4	-1.0529	0.99898	0.99894	0.999999	5220	0	-1.0529
E2f4	4	0.0010257	0.0037599	0.042284	499	4	-1.0569	0.99897	0.99894	0.999999	5219	0	-1.0569
Cdca5	4	0.0010299	0.0037721	0.042284	500	4	-1.2007	0.99897	0.99893	0.999999	5218	0	-1.2007
Bard1	4	0.0010309	0.0037756	0.042284	501	4	-2.2966	0.99897	0.99893	0.999999	5217	0	-2.2966
Clp1	4	0.0010321	0.0037791	0.042284	502	3	-3.2334	0.99736	0.99738	0.999999	5069	0	-3.2334
Ngdn	4	0.0010397	0.0038	0.042409	503	3	-3.2943	0.98949	0.98953	0.999999	4853	0	-3.2943
Mafg	4	0.0010404	0.0038052	0.042409	504	4	-0.89588	0.99896	0.99893	0.999999	5216	0	-0.89588
Rbm19	4	0.0010456	0.0038174	0.042462	505	4	-1.187	0.99895	0.99892	0.999999	5215	0	-1.187
Rbm17	4	0.0010509	0.0038313	0.042528	506	4	-1.8839	0.99895	0.99891	0.999999	5214	0	-1.8839
Foxk2	4	0.001052	0.0038383	0.042528	507	4	-0.86303	0.99895	0.99891	0.999999	5213	0	-0.86303
Cox4i1	4	0.0010573	0.0038609	0.042684	508	4	-1.0771	0.99894	0.99891	0.999999	5212	0	-1.0771
Uxt	4	0.0010591	0.0038696	0.042684	509	3	-2.889	0.79178	0.79206	0.999999	3885	0	-2.889
Tfip11	4	0.0010605	0.0038749	0.042684	510	4	-1.4165	0.99894	0.9989	0.999999	5211	0	-1.4165
Lsm8	4	0.0010656	0.003894	0.042812	511	4	-2.5173	0.99822	0.99818	0.999999	5129	0	-2.5173
Shoc2	4	0.0010723	0.0039219	0.042984	512	4	-1.2796	0.99893	0.99889	0.999999	5209	0	-1.2796
Cdc20	4	0.0010744	0.0039324	0.042984	513	4	-1.9036	0.99893	0.99889	0.999999	5208	0	-1.9036
Mdn1	4	0.0010746	0.0039324	0.042984	514	3	-2.6331	0.9972	0.99717	0.999999	5058	0	-2.6331
Rpp40	4	0.0010777	0.003948	0.043047	515	4	-1.3853	0.99892	0.99889	0.999999	5207	0	-1.3853
Rcc1	4	0.0010788	0.0039533	0.043047	516	4	-3.0164	0.99792	0.99794	0.999999	5100	0	-3.0164
Ctdp1	4	0.0010853	0.0039759	0.04321	517	4	-1.5092	0.99891	0.99889	0.999999	5206	0	-1.5092
Pdcd7	4	0.001094	0.0039985	0.043374	518	4	-1.7307	0.99891	0.99888	0.999999	5205	0	-1.7307
Kri1	4	0.0011138	0.0040647	0.044008	519	4	-1.2298	0.99889	0.99886	0.999999	5204	0	-1.2298
Vcp	4	0.0011171	0.0040822	0.044112	520	4	-2.716	0.99888	0.99885	0.999999	5203	0	-2.716
Grb2	4	0.0011282	0.0041083	0.04431	521	4	-1.0155	0.99887	0.99884	0.999999	5202	0	-1.0155
Fance	4	0.0011305	0.0041222	0.044376	522	4	-1.6166	0.99887	0.99884	0.999999	5201	0	-1.6166
Lin9	4	0.0011372	0.0041414	0.044498	523	4	-1.3661	0.99886	0.99883	0.999999	5200	0	-1.3661
Actb	4	0.001146	0.004164	0.044657	524	3	-2.7841	0.98384	0.98389	0.999999	4796	0	-2.7841
Vprbp	4	0.0011485	0.0041745	0.044657	525	4	-2.2907	0.99885	0.99881	0.999999	5199	0	-2.2907
Atf4	4	0.0011507	0.0041797	0.044657	526	4	-0.839	0.99885	0.99881	0.999999	5198	0	-0.839
Ssrp1	4	0.0011587	0.0042041	0.044833	527	4	-1.7486	0.99884	0.99881	0.999999	5197	0	-1.7486
BC027231	4	0.0011644	0.0042163	0.044879	528	4	-1.9735	0.99884	0.9988	0.999999	5196	0	-1.9735
Rtf1	4	0.0011736	0.0042546	0.045202	529	4	-2.4058	0.99883	0.99879	0.999999	5195	0	-2.4058
Ticrr	4	0.0011771	0.0042738	0.045234	530	4	-2.2561	0.99882	0.99879	0.999999	5194	0	-2.2561
Pelo	4	0.0011782	0.0042772	0.045234	531	4	-1.3014	0.99882	0.99879	0.999999	5193	0	-1.3014
Ssb	4	0.0011797	0.004286	0.045234	532	3	-1.6534	0.98605	0.98602	0.999999	4819	0	-1.6534
Pop5	4	0.0011817	0.0042894	0.045234	533	4	-1.8362	0.99882	0.99879	0.999999	5192	0	-1.8362
Kansl3	4	0.0011898	0.0043103	0.04537	534	4	-1.7387	0.99881	0.99878	0.999999	5191	0	-1.7387
Srp72	4	0.001198	0.0043295	0.045488	535	4	-1.4326	0.9988	0.99877	0.999999	5190	0	-1.4326
Hinfp	4	0.0012017	0.0043434	0.045521	536	3	-2.3136	0.96228	0.962	0.999999	4628	0	-2.3136
Rbbp6	4	0.0012038	0.0043487	0.045521	537	4	-1.5435	0.9988	0.99877	0.999999	5189	0	-1.5435
Dbr1	4	0.0012132	0.0043783	0.045747	538	4	-3.0017	0.99879	0.99875	0.999999	5188	0	-3.0017
Rpa3	3	0.0012265	0.003415	0.039776	539	3	-3.4969	0.99792	0.99787	0.999999	5099	0	-3.4969
Thoc5	4	0.0012346	0.0044462	0.046371	540	4	-2.1002	0.99877	0.99872	0.999999	5187	0	-2.1002
Sart3	4	0.0012394	0.0044654	0.046486	541	4	-1.8398	0.99876	0.99872	0.999999	5186	0	-1.8398
Zeb1	4	0.0012684	0.0045716	0.047505	542	4	-1.5399	0.99873	0.99867	0.999999	5185	0	-1.5399
Ccdc86	4	0.0012733	0.0045908	0.047591	543	4	-1.8076	0.99873	0.99866	0.999999	5184	0	-1.8076
Zc3h3	4	0.0012758	0.0045978	0.047591	544	4	-1.0356	0.99872	0.99866	0.999999	5183	0	-1.0356
Pdpk1	4	0.0012782	0.0046082	0.047591	545	4	-0.9611	0.99872	0.99866	0.999999	5182	0	-0.9611
Snrnp27	4	0.0012795	0.0046134	0.047591	546	4	-1.399	0.99872	0.99866	0.999999	5181	0	-1.399
Hypk	4	0.0012861	0.0046309	0.047652	547	3	-2.2807	0.99754	0.99755	0.999999	5079	0	-2.2807
Wdr48	4	0.0012881	0.0046361	0.047652	548	4	-1.3055	0.99871	0.99865	0.999999	5180	0	-1.3055
Recql4	4	0.001303	0.0046918	0.048125	549	4	-1.0813	0.9987	0.99863	0.999999	5179	0	-1.0813
Ppp4c	4	0.0013055	0.004704	0.048125	550	4	-2.0109	0.99869	0.99862	0.999999	5178	0	-2.0109
Polr3d	4	0.0013092	0.0047075	0.048125	551	4	-2.6019	0.99869	0.99862	0.999999	5177	0	-2.6019
Sae1	4	0.0013192	0.0047389	0.048307	552	4	-2.0206	0.99868	0.99862	0.999999	5176	0	-2.0206
Rnf8	4	0.0013205	0.0047423	0.048307	553	4	-1.1003	0.99868	0.99862	0.999999	5175	0	-1.1003
Smc5	4	0.0013318	0.0047929	0.048734	554	4	-1.3318	0.99867	0.99861	0.999999	5174	0	-1.3318
Surf6	4	0.0013369	0.0048085	0.048807	555	4	-1.3542	0.99866	0.99861	0.999999	5173	0	-1.3542
Mycn	4	0.0013638	0.0049043	0.049672	556	4	-0.80963	0.99864	0.99858	0.999999	5172	0	-0.80963
Snapc5	4	0.0013651	0.0049113	0.049672	557	4	-0.55454	0.99863	0.99858	0.999999	5171	0	-0.55454
Orc3	4	0.0013754	0.0049514	0.049847	558	4	-1.4261	0.99862	0.99858	0.999999	5170	0	-1.4261
Gtf2h3	4	0.0013767	0.0049548	0.049847	559	4	-2.2141	0.99862	0.99858	0.999999	5169	0	-2.2141
Nuf2	4	0.0013769	0.0049548	0.049847	560	3	-2.7965	0.43986	0.4399	0.999999	2234	0	-2.7965
Plrg1	4	0.0013845	0.0049827	0.050038	561	4	-1.7048	0.99862	0.99857	0.999999	5168	0	-1.7048
Nsun5	4	0.0013963	0.0050176	0.050299	562	4	-1.0059	0.9986	0.99856	0.999999	5167	0	-1.0059
Kif23	4	0.0014042	0.005035	0.050385	563	4	-1.5644	0.9986	0.99855	0.999999	5166	0	-1.5644
Ppwd1	4	0.0014108	0.0050541	0.050488	564	4	-1.3597	0.99859	0.99855	0.999999	5165	0	-1.3597
Rpp14	4	0.001416	0.0050663	0.050521	565	4	-2.306	0.99858	0.99854	0.999999	5164	0	-2.306
Ctbp2	4	0.0014253	0.0051047	0.05074	566	4	-1.361	0.99857	0.99853	0.999999	5163	0	-1.361
Med17	4	0.0014267	0.0051099	0.05074	567	4	-1.6332	0.99857	0.99853	0.999999	5162	0	-1.6332
Rad50	4	0.001428	0.0051151	0.05074	568	4	-1.9817	0.99857	0.99853	0.999999	5161	0	-1.9817
Srsf10	4	0.0014414	0.0051517	0.050957	569	4	-0.7701	0.99856	0.99852	0.999999	5160	0	-0.7701
Pgd	4	0.0014427	0.0051552	0.050957	570	4	-0.84338	0.99856	0.99852	0.999999	5159	0	-0.84338
Senp6	4	0.0014454	0.0051639	0.050957	571	4	-1.8558	0.99855	0.99852	0.999999	5158	0	-1.8558
Lage3	4	0.0014739	0.0052701	0.05186	572	4	-2.7547	0.99853	0.9985	0.999999	5157	0	-2.7547
Rngtt	4	0.0014753	0.0052736	0.05186	573	4	-1.451	0.99852	0.99849	0.999999	5156	0	-1.451
Pole2	4	0.001489	0.0053241	0.052267	574	4	-1.8251	0.99851	0.99848	0.999999	5155	0	-1.8251
Gins4	4	0.0015111	0.0054043	0.052962	575	4	-1.9362	0.99849	0.99846	0.999999	5154	0	-1.9362
Pdcd11	4	0.0015153	0.0054165	0.05299	576	4	-1.6759	0.99848	0.99845	0.999999	5153	0	-1.6759
Polr2m	4	0.0015349	0.0055053	0.053766	577	4	-1.2246	0.99847	0.99843	0.999999	5150	0	-1.2246
Med7	4	0.001559	0.0055802	0.054404	578	4	-0.95858	0.99844	0.99841	0.999999	5149	0	-0.95858
Nup43	4	0.0015733	0.0056499	0.054989	579	4	-1.0164	0.99843	0.9984	0.999999	5148	0	-1.0164
Cnot10	4	0.0015964	0.0057544	0.055911	580	4	-1.7532	0.9984	0.99838	0.999999	5146	0	-1.7532
Phf5a	2	0.0016011	0.0031154	0.037961	581	2	-3.2799	0.9984	0.99834	0.999999	5145	0	-3.2799
Cpeb4	1	0.0016114	0.0015216	0.024924	582	1	-4.1147	0.99839	0.99845	0.999999	5144	0	-4.1147
Polr2d	4	0.0016449	0.0059268	0.05739	583	3	-2.5255	0.33639	0.33617	0.999999	1741	0	-2.5255
Slbp	4	0.0016716	0.0060157	0.058055	584	4	-2.279	0.99833	0.99831	0.999999	5143	0	-2.279
Nup133	4	0.0016746	0.0060226	0.058055	585	4	-0.92343	0.99833	0.99831	0.999999	5142	0	-0.92343
Stip1	4	0.0016761	0.0060261	0.058055	586	4	-1.1096	0.99832	0.9983	0.999999	5141	0	-1.1096
Mcm3ap	4	0.0016886	0.0060627	0.058296	587	3	-2.4908	0.99728	0.99729	0.999999	5061	0	-2.4908
Xrn2	4	0.0016927	0.0060732	0.058296	588	4	-1.0918	0.99831	0.99828	0.999999	5140	0	-1.0918
Aldoa	2	0.0016932	0.0032948	0.039038	589	2	-3.8498	0.99831	0.99825	0.999999	5139	0	-3.8498
Fam50a	4	0.0016958	0.0060819	0.058296	590	4	-2.1842	0.9983	0.99828	0.999999	5138	0	-2.1842
Gtf2e2	4	0.0017003	0.0060993	0.058299	591	4	-1.9422	0.9983	0.99828	0.999999	5137	0	-1.9422
Fancl	4	0.0017018	0.0061028	0.058299	592	4	-1.1672	0.9983	0.99828	0.999999	5136	0	-1.1672
Dhx38	4	0.0017093	0.0061376	0.058485	593	3	-2.6403	0.12717	0.12892	0.999999	714	1	-2.6403
Cops2	4	0.001711	0.0061428	0.058485	594	4	-0.87216	0.99829	0.99826	0.999999	5135	0	-0.87216
U2surp	4	0.0017248	0.0061777	0.058719	595	4	-1.5578	0.99828	0.99825	0.999999	5134	0	-1.5578
Mcm9	4	0.0017279	0.0061916	0.058753	596	4	-1.2861	0.99827	0.99825	0.999999	5133	0	-1.2861
Mgea5	4	0.0017433	0.0062334	0.059051	597	4	-0.93224	0.99826	0.99824	0.999999	5132	0	-0.93224
Mtch2	4	0.0017573	0.0062648	0.059249	598	4	-1.4042	0.99824	0.99822	0.999999	5131	0	-1.4042
Pop4	4	0.0017713	0.0063135	0.059612	599	4	-1.6716	0.99823	0.99821	0.999999	5130	0	-1.6716
Nae1	4	0.0018077	0.0064198	0.06038	600	4	-1.7058	0.99819	0.99817	0.999999	5126	0	-1.7058
Racgap1	4	0.0018122	0.0064268	0.06038	601	3	-2.1774	0.99472	0.99472	0.999999	4951	0	-2.1774
Wars	4	0.001822	0.0064581	0.06043	602	4	-1.4802	0.99818	0.99815	0.999999	5125	0	-1.4802
Tyms	4	0.0018237	0.0064633	0.06043	603	4	-0.79959	0.99818	0.99815	0.999999	5124	0	-0.79959
Bccip	4	0.0018277	0.0064773	0.06043	604	3	-2.703	0.94984	0.9494	0.999999	4571	0	-2.703
Raf1	4	0.0018317	0.0064947	0.06043	605	4	-0.81752	0.99817	0.99814	0.999999	5123	0	-0.81752
Hnrnpa3	4	0.0018339	0.0065034	0.06043	606	3	-2.8233	0.89827	0.89784	0.999999	4315	0	-2.8233
Pkm	4	0.001837	0.0065104	0.06043	607	3	-2.5509	0.9874	0.98735	0.999999	4831	0	-2.5509
Rbbp8	4	0.0018397	0.0065191	0.06043	608	4	-0.79772	0.99816	0.99814	0.999999	5122	0	-0.79772
Mastl	4	0.001841	0.0065208	0.06043	609	3	-2.4058	0.20661	0.20627	0.999999	1101	0	-2.4058
Sf3a3	4	0.0018446	0.0065278	0.06043	610	4	-2.2879	0.99816	0.99813	0.999999	5121	0	-2.2879
Mdm4	4	0.001851	0.0065504	0.060507	611	4	-1.8568	0.99815	0.99813	0.999999	5120	0	-1.8568
Taf3	4	0.0018527	0.0065574	0.060507	612	4	-0.79634	0.99815	0.99813	0.999999	5119	0	-0.79634
Hspa5	4	0.0018904	0.0066933	0.061557	613	3	-2.5164	0.97798	0.97782	0.999999	4740	0	-2.5164
Exosc5	4	0.0018935	0.0066968	0.061557	614	3	-2.5018	0.36074	0.3605	0.999999	1860	0	-2.5018
E4f1	4	0.0018952	0.0067037	0.061557	615	4	-1.8999	0.9981	0.9981	0.999999	5118	0	-1.8999
Med30	4	0.0019234	0.0067995	0.062336	616	4	-0.82408	0.99808	0.99808	0.999999	5117	0	-0.82408
Atpaf2	4	0.0019401	0.0068344	0.062555	617	4	-1.4421	0.99806	0.99806	0.999999	5116	0	-1.4421
Psmd14	4	0.0019468	0.006857	0.062587	618	4	-2.1925	0.99805	0.99806	0.999999	5115	0	-2.1925
Ecsit	4	0.0019485	0.0068622	0.062587	619	4	-1.3837	0.99805	0.99806	0.999999	5114	0	-1.3837
Cdk1	4	0.0019519	0.0068709	0.062587	620	4	-2.328	0.99805	0.99805	0.999999	5113	0	-2.328
Ncaph2	4	0.001962	0.006904	0.062788	621	4	-2.0905	0.99804	0.99804	0.999999	5112	0	-2.0905
Orc1	4	0.0019637	0.0069162	0.062799	622	4	-0.92782	0.99804	0.99803	0.999999	5111	0	-0.92782
Apc	4	0.0019688	0.0069389	0.062803	623	4	-0.84965	0.99803	0.99803	0.999999	5110	0	-0.84965
Polr1e	4	0.0019805	0.0069807	0.063076	624	3	-2.2648	0.47955	0.47983	0.999999	2427	0	-2.2648
Aurkaip1	4	0.0019824	0.0069911	0.063076	625	4	-1.3125	0.99802	0.99802	0.999999	5109	0	-1.3125
Prmt5	4	0.001987	0.007012	0.063164	626	3	-2.3321	0.75862	0.75915	0.999999	3738	0	-2.3321
Ddx51	4	0.0019936	0.0070295	0.063221	627	3	-2.2603	0.92301	0.92265	0.999999	4439	0	-2.2603
Wrap53	4	0.002003	0.0070591	0.063327	628	4	-1.0698	0.998	0.998	0.999999	5108	0	-1.0698
Rrn3	4	0.0020047	0.0070643	0.063327	629	4	-1.1856	0.998	0.998	0.999999	5107	0	-1.1856
Slx4	4	0.0020098	0.0070904	0.063362	630	4	-1.2993	0.99799	0.998	0.999999	5106	0	-1.2993
Nfe2l2	4	0.002015	0.0071009	0.063362	631	4	-1.1136	0.99798	0.99799	0.999999	5105	0	-1.1136
Eapp	4	0.0020271	0.0071618	0.063683	632	4	-1.4269	0.99797	0.99799	0.999999	5104	0	-1.4269
Nelfb	4	0.0020289	0.0071671	0.063683	633	4	-1.9705	0.99797	0.99798	0.999999	5103	0	-1.9705
Tada2a	4	0.0020306	0.0071706	0.063683	634	4	-0.95207	0.99797	0.99798	0.999999	5102	0	-0.95207
Med26	4	0.0020515	0.0072472	0.064125	635	4	-1.6986	0.99795	0.99796	0.999999	5101	0	-1.6986
Nipbl	4	0.0020532	0.0072542	0.064125	636	3	-2.3559	0.96328	0.96299	0.999999	4634	0	-2.3559
Prpf38a	4	0.0020864	0.0073761	0.065102	637	3	-1.7287	0.94004	0.93955	0.999999	4525	0	-1.7287
Cenpw	3	0.0021686	0.0058833	0.057066	638	3	-1.8172	0.99783	0.9978	0.999999	5096	0	-1.8172
Nol11	4	0.0022422	0.0078081	0.068702	639	3	-2.9877	0.9971	0.99708	0.999999	5052	0	-2.9877
Ipo13	4	0.0022603	0.0078447	0.068917	640	3	-1.9969	0.97809	0.97793	0.999999	4744	0	-1.9969
Utp11l	4	0.0023142	0.0079823	0.070017	641	3	-2.3141	0.9971	0.99707	0.999999	5050	0	-2.3141
Htatsf1	4	0.0023541	0.0081199	0.071115	642	3	-2.2507	0.92124	0.9209	0.999999	4430	0	-2.2507
Ccnb1	4	0.0024317	0.0083202	0.072625	643	3	-2.2356	0.40461	0.40426	0.999999	2068	0	-2.2356
Tbp	4	0.0024355	0.0083307	0.072625	644	3	-2.5256	0.7069	0.70695	0.999999	3503	0	-2.5256
Nedd8	4	0.0024655	0.0084265	0.073236	645	3	-2.3261	0.45453	0.45461	0.999999	2311	0	-2.3261
Txnl4b	3	0.0025903	0.0070747	0.063327	646	3	-2.1171	0.99741	0.99742	0.999999	5072	0	-2.1171
Cenph	3	0.002642	0.0072246	0.064063	647	3	-1.5045	0.99736	0.99737	0.999999	5068	0	-1.5045
Sf3a1	4	0.0026706	0.0089351	0.077538	648	3	-2.7353	0.9949	0.99488	0.999999	4957	0	-2.7353
Kif18b	4	0.0027184	0.0090483	0.0784	649	3	-2.5774	0.99657	0.99654	0.999999	5022	0	-2.5774
Hmgb1	4	0.0027506	0.0091267	0.07893	650	3	-2.271	0.93179	0.93149	0.999999	4483	0	-2.271
Clns1a	4	0.0027547	0.0091372	0.07893	651	3	-1.8742	0.99016	0.99018	0.999999	4863	0	-1.8742
Gltscr2	4	0.0029334	0.0095901	0.082716	652	3	-2.1479	0.99663	0.99661	0.999999	5026	0	-2.1479
Urb1	4	0.0029408	0.0096075	0.082741	653	3	-1.9554	0.97283	0.9726	0.999999	4699	0	-1.9554
Atp5f1	3	0.0029696	0.0082122	0.071813	654	3	-1.2345	0.99703	0.99703	0.999999	5044	0	-1.2345
Cstf3	4	0.0030046	0.0097695	0.084009	655	3	-1.9373	0.91837	0.9179	0.999999	4418	0	-1.9373
Mga	4	0.0030347	0.0098461	0.08454	656	3	-1.9449	0.99672	0.99669	0.999999	5031	0	-1.9449
Ints1	4	0.0030824	0.0099576	0.085368	657	3	-1.9574	0.99765	0.99766	0.999999	5087	0	-1.9574
Smc2	4	0.0031349	0.010085	0.086328	658	3	-2.5131	0.99635	0.99633	0.999999	5012	0	-2.5131
Gtf2a2	4	0.0032238	0.01033	0.088297	659	3	-2.3163	0.8964	0.89591	0.999999	4307	0	-2.3163
Hist1h2bc	1	0.0033591	0.0032931	0.039038	660	1	-3.3954	0.99664	0.9967	0.999999	5027	0	-3.3954
Myo9b	1	0.0033591	0.0032931	0.039038	661	1	-3.3954	0.99664	0.9967	0.999999	5028	0	-3.3954
Pold3	4	0.0034062	0.010775	0.091755	662	3	-2.8017	0.99105	0.99102	0.999999	4882	0	-2.8017
Prkrip1	4	0.003411	0.010783	0.091755	663	3	-2.0947	0.97515	0.97495	0.999999	4717	0	-2.0947
Tgs1	4	0.0034718	0.010937	0.09292	664	3	-2.4276	0.99644	0.99641	0.999999	5017	0	-2.4276
Eef1g	4	0.0034813	0.010956	0.092944	665	3	-2.4104	0.81136	0.81168	0.999999	3960	0	-2.4104
Tardbp	4	0.0035381	0.011125	0.094236	666	3	-1.9183	0.68725	0.68725	0.999999	3421	0	-1.9183
Rpf2	2	0.0035875	0.0069371	0.062803	667	2	-3.3403	0.99641	0.99649	0.999999	5016	0	-3.3403
Ran	4	0.0036004	0.011287	0.095466	668	3	-1.9896	0.98397	0.984	0.999999	4800	0	-1.9896
Ddx52	4	0.0036197	0.011339	0.095766	669	3	-1.7785	0.14054	0.14177	0.999999	771	1	-1.7785
Cd3eap	4	0.003717	0.011607	0.097741	670	3	-0.70763	0.065939	0.07294	0.955274	431	1	-0.70763
Zc3h8	4	0.003732	0.011644	0.097904	671	3	-2.053	0.010039	0.019082	0.706913	142	1	-2.053
Cdc45	4	0.0037914	0.011773	0.098842	672	3	-2.3665	0.97006	0.96972	0.999999	4684	0	-2.3665
Ctr9	4	0.0038164	0.011848	0.099294	673	3	-2.048	0.9733	0.97307	0.999999	4702	0	-2.048
Psmb2	4	0.0038214	0.011862	0.099294	674	3	-2.294	0.72019	0.72045	0.999999	3561	0	-2.294
Srp14	3	0.0038793	0.010708	0.091391	675	3	-1.2962	0.99612	0.99614	0.999999	5004	0	-1.2962
Atrip	4	0.003953	0.012172	0.101591	676	3	-2.0439	0.95898	0.9586	0.999999	4614	0	-2.0439
Atp5b	4	0.0039786	0.012231	0.101935	677	3	-1.9768	0.29542	0.29537	0.999999	1540	0	-1.9768
Rfc4	4	0.0040927	0.012509	0.103801	678	3	-1.7681	0.38012	0.37994	0.999999	1946	0	-1.7681
Hmgb2	3	0.0041564	0.011463	0.096667	679	2	-2.2824	0.84077	0.8402	0.999999	4080	0	-2.2824
Spdl1	4	0.0043816	0.01326	0.109711	680	3	-1.953	0.9201	0.91971	0.999999	4424	0	-1.953
Orc4	3	0.0043838	0.012027	0.100531	681	3	-1.4686	0.99562	0.99565	0.999999	4983	0	-1.4686
Upf2	4	0.0044255	0.013375	0.110501	682	3	-1.8455	0.99383	0.99384	0.999999	4930	0	-1.8455
Nop14	4	0.0044586	0.013447	0.11093	683	3	-2.0947	0.98832	0.98831	0.999999	4836	0	-2.0947
Wdr5	4	0.0044974	0.013523	0.1114	684	3	-2.0032	0.99169	0.9917	0.999999	4894	0	-2.0032
Espl1	3	0.0045092	0.012346	0.102743	685	2	-3.3136	0.96936	0.96941	0.999999	4678	0	-3.3136
Snupn	3	0.0045314	0.012395	0.102998	686	3	-1.2329	0.99547	0.99549	0.999999	4977	0	-1.2329
Psmc6	4	0.004672	0.013978	0.114761	687	3	-2.3171	0.75887	0.75942	0.999999	3740	0	-2.3171
Elp2	4	0.0046777	0.013992	0.114761	688	3	-1.3833	0.37592	0.37571	0.999999	1926	0	-1.3833
Fam188a	4	0.0048029	0.014291	0.11705	689	1	-0.25998	0.89436	0.89396	0.999999	4296	0	-0.25998
Elac2	4	0.0048684	0.014457	0.118235	690	3	-2.0631	0.22687	0.22649	0.999999	1206	0	-2.0631
Ccnd2	5	0.0048702	0.016685	0.13395	691	1	0.057516	0.20981	0.2092	0.999999	1117	1	0.057516
Rbx1	4	0.0048918	0.014527	0.118634	692	3	-1.9894	0.31135	0.311	0.999999	1619	0	-1.9894
Ccnk	4	0.0049389	0.01464	0.119387	693	3	-2.0429	0.99267	0.99271	0.999999	4911	0	-2.0429
Cdt1	4	0.005064	0.014966	0.121869	694	3	-1.7928	0.98392	0.98396	0.999999	4798	0	-1.7928
Naf1	4	0.0051303	0.015142	0.123125	695	3	-1.7303	0.99769	0.99771	0.999999	5090	0	-1.7303
Rpap2	3	0.0051505	0.013967	0.114761	696	3	-1.8196	0.99485	0.99489	0.999999	4955	0	-1.8196
Srp68	4	0.0051607	0.015209	0.123501	697	3	-1.7507	0.9172	0.91679	0.999999	4411	0	-1.7507
Cdc6	4	0.0053078	0.015563	0.126192	698	3	-1.8317	0.99714	0.99712	0.999999	5053	0	-1.8317
Snrpb	4	0.005335	0.015641	0.126647	699	3	-2.344	0.91338	0.91287	0.999999	4394	0	-2.344
Rfc2	4	0.0054325	0.015861	0.128241	700	3	-2.04	0.99201	0.99201	0.999999	4896	0	-2.04
Actr6	4	0.0054703	0.015943	0.12872	701	3	-1.6381	0.83425	0.83422	0.999999	4044	0	-1.6381
Tbl3	4	0.0055337	0.016131	0.130054	702	3	-1.8316	0.038734	0.048835	0.892538	300	1	-1.8316
Ddx20	4	0.0056103	0.016324	0.131427	703	3	-2.0716	0.99735	0.99737	0.999999	5066	0	-2.0716
Taf5	4	0.005733	0.016601	0.133467	704	3	-2.1398	0.9959	0.99591	0.999999	4994	0	-2.1398
Polr3h	4	0.0058508	0.016897	0.135465	705	3	-2.0974	0.22747	0.22712	0.999999	1210	0	-2.0974
Rnf40	4	0.0058706	0.016962	0.13579	706	3	-1.6295	0.99132	0.99136	0.999999	4885	0	-1.6295
Rnpc3	4	0.0059969	0.017291	0.138231	707	3	-2.13	0.92938	0.92905	0.999999	4475	0	-2.13
Anapc1	4	0.0060237	0.017355	0.138551	708	3	-2.0671	0.55198	0.55209	0.999999	2793	0	-2.0671
Pwp2	4	0.0060688	0.01746	0.13919	709	3	-1.7772	0.15535	0.15595	0.999999	843	1	-1.7772
1110037F02Rik	4	0.0061522	0.017692	0.14084	710	3	-1.522	0.93988	0.93939	0.999999	4523	0	-1.522
Wdr18	4	0.0061748	0.017747	0.141086	711	3	-1.872	0.96902	0.96869	0.999999	4676	0	-1.872
Tsen15	4	0.0062273	0.017866	0.141829	712	3	-1.6516	0.8887	0.88828	0.999999	4273	0	-1.6516
Parg	4	0.0064352	0.018341	0.145198	713	3	-1.8945	0.88179	0.88141	0.999999	4241	0	-1.8945
1700019D03Rik	1	0.0064685	0.0063745	0.060087	714	1	-2.6874	0.99353	0.99362	0.999999	4927	0	-2.6874
Nelfa	4	0.0064844	0.018458	0.145919	715	3	-1.4868	0.92873	0.92842	0.999999	4468	0	-1.4868
Sugp1	4	0.0067266	0.019029	0.150227	716	3	-1.892	0.99669	0.99666	0.999999	5030	0	-1.892
Gars	4	0.0067554	0.019101	0.150373	717	3	-1.627	0.91349	0.913	0.999999	4396	0	-1.627
Osgep	4	0.0067554	0.019101	0.150373	718	2	-1.7698	0.35932	0.35906	0.999999	1853	0	-1.7698
Nol10	4	0.0068279	0.019291	0.151658	719	3	-1.7858	0.9971	0.99707	0.999999	5049	0	-1.7858
Ice2	4	0.0068717	0.019407	0.152332	720	3	-1.5662	0.7884	0.78862	0.999999	3869	0	-1.5662
Ube2n	4	0.006879	0.01943	0.152332	721	3	-1.9572	0.99742	0.99744	0.999999	5074	0	-1.9572
Eef1e1	4	0.006945	0.019594	0.153404	722	3	-1.7477	0.82184	0.82202	0.999999	3997	0	-1.7477
Ppia	4	0.0070262	0.019822	0.154977	723	3	-2.0139	0.65682	0.65662	0.999999	3284	0	-2.0139
Orc5	4	0.007041	0.019867	0.155118	724	3	-1.6138	0.99731	0.99731	0.999999	5063	0	-1.6138
Aurka	4	0.0070907	0.019994	0.155896	725	2	-1.554	0.39233	0.39199	0.999999	2008	0	-1.554
Ehmt2	4	0.007123	0.020075	0.156307	726	3	-1.4972	0.99495	0.99494	0.999999	4960	0	-1.4972
Snrnp35	4	0.0072055	0.020275	0.157435	727	3	-1.8752	0.89739	0.89693	0.999999	4310	0	-1.8752
Ube2c	4	0.0072584	0.020399	0.158179	728	3	-1.4977	0.99692	0.9969	0.999999	5040	0	-1.4977
Rbm42	4	0.0074031	0.020791	0.160999	729	3	-1.6778	0.32158	0.32123	0.999999	1673	0	-1.6778
Cmtr1	4	0.0074645	0.02094	0.161938	730	3	-1.4913	0.99651	0.99648	0.999999	5021	0	-1.4913
Dtl	4	0.0076431	0.021381	0.165122	731	3	-2.2397	0.99783	0.99783	0.999999	5095	0	-2.2397
Rps23	1	0.0076487	0.0074649	0.065784	732	1	-4.408	0.99235	0.99243	0.999999	4901	0	-4.408
Brf1	4	0.0077373	0.021613	0.166459	733	3	-1.2843	0.95803	0.95766	0.999999	4611	0	-1.2843
Hspd1	4	0.0077926	0.021757	0.167345	734	3	-2.2763	0.92406	0.92367	0.999999	4444	0	-2.2763
Mnat1	4	0.007904	0.022053	0.169124	735	3	-1.3013	0.94547	0.94488	0.999999	4542	0	-1.3013
Dhx36	4	0.007912	0.022078	0.169124	736	3	-1.271	0.30928	0.30897	0.999999	1608	0	-1.271
Eny2	3	0.0079429	0.021501	0.165825	737	3	-0.86581	0.99206	0.99225	0.999999	4898	0	-0.86581
Psmg2	4	0.007972	0.022245	0.169947	738	3	-2.0176	0.99622	0.99621	0.999999	5008	0	-2.0176
Toe1	3	0.0081144	0.021921	0.168377	739	3	-1.7858	0.9914	0.9916	0.999999	4889	0	-1.7858
Pnn	4	0.0082032	0.022771	0.173732	740	3	-1.6295	0.88117	0.88081	0.999999	4238	0	-1.6295
Zmat2	4	0.0082278	0.022823	0.173898	741	3	-1.6973	0.34542	0.34507	0.999999	1788	0	-1.6973
Upf1	4	0.0082574	0.022893	0.174195	742	2	-1.4057	0.97621	0.97601	0.999999	4722	0	-1.4057
Med20	4	0.00831	0.023045	0.175114	743	3	-1.3306	0.99455	0.99454	0.999999	4947	0	-1.3306
Lsm11	4	0.0083928	0.023222	0.176228	744	3	-1.7291	0.98469	0.9847	0.999999	4806	0	-1.7291
Dars2	4	0.0084594	0.023388	0.177248	745	3	-1.6243	0.060233	0.067904	0.943681	402	1	-1.6243
Mrpl23	4	0.0085768	0.023682	0.17924	746	3	-1.6852	0.99459	0.99459	0.999999	4948	0	-1.6852
Apc2	1	0.0086019	0.0083568	0.072741	747	1	-2.3452	0.9914	0.99148	0.999999	4888	0	-2.3452
Zfp335	4	0.0086612	0.023924	0.180831	748	3	-1.8063	0.99087	0.99084	0.999999	4876	0	-1.8063
Pnkp	4	0.0087238	0.024071	0.181696	749	3	-2.1043	0.99348	0.99346	0.999999	4925	0	-2.1043
Ddx47	4	0.0087547	0.024149	0.181909	750	3	-1.8662	0.83753	0.8375	0.999999	4066	0	-1.8662
Stat3	4	0.0087633	0.024163	0.181909	751	3	-1.5155	0.8476	0.84732	0.999999	4103	0	-1.5155
Kin	4	0.0088747	0.024415	0.183325	752	3	-1.7724	0.88245	0.88207	0.999999	4246	0	-1.7724
Dap3	4	0.0089092	0.024541	0.184024	753	3	-1.6224	0.95719	0.95681	0.999999	4607	0	-1.6224
Gtf2f2	4	0.0089957	0.024734	0.185229	754	3	-1.5599	0.91762	0.91716	0.999999	4412	0	-1.5599
Fam32a	3	0.0090536	0.024365	0.183188	755	3	-1.4492	0.99095	0.99114	0.999999	4879	0	-1.4492
Gtf3c2	4	0.0090566	0.024863	0.18595	756	3	-1.387	0.67352	0.67359	0.999999	3356	0	-1.387
Ndnl2	4	0.0091353	0.025039	0.187019	757	3	-1.4692	0.99647	0.99644	0.999999	5018	0	-1.4692
Ipo11	4	0.0091616	0.025103	0.187243	758	3	-1.3618	0.10013	0.10393	0.999999	577	1	-1.3618
Sprr2f	4	0.0093181	0.025522	0.189652	759	1	0.32453	0.17454	0.17471	0.999999	937	1	0.32453
Mrpl28	4	0.0093205	0.025525	0.189652	760	3	-1.5931	0.88894	0.88854	0.999999	4274	0	-1.5931
Prmt1	3	0.0093405	0.025135	0.187243	761	3	-1.0184	0.99066	0.99085	0.999999	4871	0	-1.0184
Dgcr8	4	0.0093918	0.025725	0.190891	762	3	-1.6712	0.99088	0.99085	0.999999	4878	0	-1.6712
Ube2l3	4	0.0094275	0.025804	0.191223	763	3	-1.762	0.99585	0.99585	0.999999	4991	0	-1.762
Spc25	4	0.0094812	0.025954	0.191584	764	3	-1.3899	0.55604	0.55613	0.999999	2810	0	-1.3899
Pgam1	4	0.0094992	0.026006	0.191721	765	3	-1.407	0.92181	0.92147	0.999999	4435	0	-1.407
Kdm1a	4	0.009753	0.026602	0.195859	766	3	-1.265	0.026336	0.038262	0.852123	249	1	-1.265
Brf2	4	0.0097759	0.026661	0.196041	767	3	-1.6497	0.99782	0.99783	0.999999	5094	0	-1.6497
Rraga	4	0.0097987	0.026718	0.19621	768	3	-1.2234	0.19772	0.19753	0.999999	1056	0	-1.2234
Mcm2	4	0.0098723	0.026863	0.197017	769	3	-1.653	0.99115	0.99114	0.999999	4884	0	-1.653
Snapc2	4	0.0099646	0.027119	0.198639	770	3	-1.5561	0.96603	0.96574	0.999999	4650	0	-1.5561
Kansl1	4	0.010048	0.027314	0.19981	771	3	-1.3445	0.99522	0.99519	0.999999	4970	0	-1.3445
Srsf7	4	0.010114	0.027472	0.200552	772	3	-1.0903	0.97099	0.97066	0.999999	4689	0	-1.0903
Atr	4	0.010132	0.027521	0.200552	773	3	-1.8032	0.42717	0.42713	0.999999	2176	0	-1.8032
Alyref	4	0.01017	0.0276	0.200866	774	3	-1.1518	0.95675	0.95633	0.999999	4605	0	-1.1518
Gtf2b	4	0.010207	0.02768	0.200918	775	3	-1.8306	0.97812	0.97798	0.999999	4745	0	-1.8306
Tpt1	4	0.010217	0.027694	0.200918	776	3	-1.3197	0.43147	0.43132	0.999999	2198	0	-1.3197
Mbtd1	4	0.010226	0.027713	0.200918	777	3	-1.2818	0.93944	0.93899	0.999999	4522	0	-1.2818
Pkmyt1	4	0.010311	0.027931	0.202239	778	3	-1.8884	0.19077	0.19067	0.999999	1021	1	-1.8884
Mbd3	4	0.010378	0.028075	0.203008	779	3	-1.2008	0.99536	0.99534	0.999999	4974	0	-1.2008
Cenpi	4	0.010387	0.028108	0.203008	780	3	-1.4294	0.91174	0.91125	0.999999	4382	0	-1.4294
Cul2	4	0.010406	0.028169	0.20319	781	3	-0.98555	0.99704	0.997	0.999999	5045	0	-0.98555
Tma16	3	0.010611	0.027519	0.200552	782	2	-2.099	0.75352	0.75307	0.999999	3719	0	-2.099
Slc25a19	4	0.010724	0.029023	0.209082	783	3	-1.2424	0.99578	0.99578	0.999999	4988	0	-1.2424
Srsf2	4	0.010775	0.029178	0.209932	784	2	-1.6012	0.9952	0.99517	0.999999	4968	0	-1.6012
Ttf1	4	0.011007	0.029714	0.213253	785	3	-1.8689	0.5724	0.57274	0.999999	2897	0	-1.8689
Esf1	4	0.011027	0.029758	0.213296	786	3	-1.8269	0.99694	0.9969	0.999999	5041	0	-1.8269
Snrnp200	4	0.011266	0.030294	0.216868	787	3	-1.3439	0.49147	0.4918	0.999999	2494	0	-1.3439
Pelp1	4	0.011326	0.030442	0.217654	788	3	-2.1778	0.98952	0.98957	0.999999	4855	0	-2.1778
Taf7	4	0.011377	0.030571	0.218274	789	3	-0.95309	0.94299	0.94236	0.999999	4534	0	-0.95309
Ccnh	4	0.011407	0.030638	0.218274	790	3	-1.3421	0.99323	0.99326	0.999999	4922	0	-1.3421
Cwc22	4	0.011417	0.03066	0.218274	791	3	-1.8162	0.99621	0.9962	0.999999	5005	0	-1.8162
Bod1l	4	0.011427	0.030683	0.218274	792	3	-1.0545	0.96926	0.96898	0.999999	4677	0	-1.0545
Oip5	4	0.011504	0.03086	0.219039	793	3	-1.9428	0.89526	0.89478	0.999999	4300	0	-1.9428
Mrps9	4	0.011508	0.030867	0.219039	794	3	-1.2924	0.86285	0.86254	0.999999	4163	0	-1.2924
Anapc10	4	0.011559	0.031007	0.21949	795	3	-1.1954	0.99552	0.9955	0.999999	4980	0	-1.1954
Mrpl19	4	0.011569	0.031029	0.21949	796	3	-1.1939	0.99687	0.99686	0.999999	5034	0	-1.1939
Mcm3	4	0.011579	0.031047	0.21949	797	3	-1.9075	0.2092	0.20893	0.999999	1114	0	-1.9075
Tonsl	4	0.01161	0.03112	0.219734	798	3	-1.5515	0.90217	0.90172	0.999999	4334	0	-1.5515
Pno1	2	0.011755	0.022228	0.169947	799	2	-2.5195	0.98825	0.98846	0.999999	4835	0	-2.5195
Orc2	4	0.011795	0.031589	0.222515	800	3	-1.2198	0.98536	0.98536	0.999999	4813	0	-1.2198
Exosc6	4	0.011797	0.031592	0.222515	801	2	-1.7367	0.70856	0.70854	0.999999	3508	0	-1.7367
Cdc23	4	0.011836	0.031683	0.222785	802	3	-1.9238	0.97837	0.97822	0.999999	4746	0	-1.9238
Fancb	4	0.011846	0.031709	0.222785	803	3	-1.2033	0.82745	0.82752	0.999999	4017	0	-1.2033
Ttf2	3	0.011868	0.029505	0.21202	804	2	-1.5682	0.92635	0.9261	0.999999	4455	0	-1.5682
Urb2	4	0.011992	0.032064	0.225003	805	3	-1.1053	0.98387	0.98392	0.999999	4797	0	-1.1053
Ftsj3	4	0.01202	0.032137	0.225059	806	3	-1.5765	0.98963	0.98969	0.999999	4856	0	-1.5765
Bub1b	4	0.012023	0.032151	0.225059	807	3	-1.1044	0.12487	0.1268	0.999999	701	1	-1.1044
Hjurp	4	0.012096	0.032336	0.226073	808	3	-1.1537	0.76303	0.76339	0.999999	3759	0	-1.1537
Exosc9	4	0.012159	0.03246	0.226538	809	3	-1.2568	0.80722	0.80741	0.999999	3946	0	-1.2568
Pin4	4	0.01217	0.032482	0.226538	810	3	-1.0787	0.99142	0.99144	0.999999	4891	0	-1.0787
Mcm10	4	0.012243	0.032627	0.227232	811	3	-1.1841	0.9974	0.99742	0.999999	5071	0	-1.1841
Pes1	4	0.012275	0.032662	0.227232	812	3	-1.0601	0.088842	0.093526	0.995012	530	1	-1.0601
Dcaf13	4	0.012296	0.032724	0.22739	813	3	-2.0127	0.43857	0.43858	0.999999	2229	0	-2.0127
Ppil4	4	0.01236	0.032871	0.228128	814	3	-1.2292	0.99715	0.99713	0.999999	5054	0	-1.2292
Timm13	4	0.012477	0.033141	0.229721	815	3	-1.3021	0.99595	0.99596	0.999999	4995	0	-1.3021
Tsen34	4	0.012563	0.033358	0.230949	816	3	-1.5937	0.99439	0.99437	0.999999	4943	0	-1.5937
Seh1l	4	0.012757	0.03379	0.233655	817	3	-1.5148	0.99634	0.99632	0.999999	5010	0	-1.5148
Impdh2	4	0.01279	0.033858	0.23384	818	3	-1.246	0.96155	0.96121	0.999999	4625	0	-1.246
Gemin8	4	0.012986	0.034397	0.237269	819	3	-1.1217	0.23522	0.23496	0.999999	1245	0	-1.1217
Sf3b1	4	0.013162	0.034827	0.239946	820	3	-1.589	0.99735	0.99737	0.999999	5067	0	-1.589
Ubtf	1	0.013277	0.013102	0.108557	821	1	-1.8153	0.98672	0.98669	0.999999	4824	0	-1.8153
Rbm25	4	0.013385	0.035365	0.243359	822	3	-1.4122	0.99549	0.99547	0.999999	4978	0	-1.4122
Rlim	4	0.013485	0.035616	0.244661	823	3	-1.1891	0.48288	0.48309	0.999999	2442	0	-1.1891
Noc2l	4	0.013497	0.03564	0.244661	824	3	-1.3159	0.93712	0.93679	0.999999	4513	0	-1.3159
Nob1	4	0.013643	0.035947	0.246374	825	3	-1.6024	0.57642	0.57665	0.999999	2911	0	-1.6024
Dph3	4	0.013654	0.035976	0.246374	826	3	-1.3707	0.91442	0.91394	0.999999	4399	0	-1.3707
Pmf1	4	0.013711	0.036145	0.246936	827	3	-1.4703	0.33291	0.33263	0.999999	1727	0	-1.4703
Ssbp1	4	0.013722	0.03617	0.246936	828	3	-1.1718	0.81564	0.81588	0.999999	3975	0	-1.1718
Ing3	4	0.013734	0.036189	0.246936	829	3	-1.0315	0.97565	0.97543	0.999999	4718	0	-1.0315
Ercc4	4	0.013757	0.036243	0.247008	830	3	-1.0985	0.88655	0.8861	0.999999	4261	0	-1.0985
Eif2s1	4	0.013802	0.036344	0.2474	831	3	-1.0278	0.97995	0.97997	0.999999	4760	0	-1.0278
Rbbp4	4	0.013859	0.03648	0.248028	832	3	-1.3586	0.60656	0.60646	0.999999	3054	0	-1.3586
Taf1a	4	0.013951	0.036706	0.24927	833	3	-1.1283	0.99561	0.99561	0.999999	4982	0	-1.1283
Nsl1	4	0.01402	0.036863	0.250035	834	3	-1.9171	0.99609	0.99609	0.999999	5003	0	-1.9171
Rpf1	4	0.01417	0.037192	0.251821	835	3	-1.0946	0.42117	0.42116	0.999999	2141	0	-1.0946
Ciapin1	4	0.014181	0.037215	0.251821	836	3	-1.359	0.9976	0.99762	0.999999	5085	0	-1.359
Aqr	4	0.014251	0.037382	0.252522	837	3	-1.1098	0.0375	0.04775	0.889872	294	1	-1.1098
Tra2b	4	0.014274	0.037422	0.252522	838	3	-1.3481	0.99263	0.99268	0.999999	4910	0	-1.3481
Cdc26	4	0.014286	0.037452	0.252522	839	3	-1.5799	0.93719	0.93686	0.999999	4515	0	-1.5799
Qrich1	4	0.014379	0.037697	0.253635	840	3	-1.0499	0.99519	0.99516	0.999999	4967	0	-1.0499
Dr1	4	0.014461	0.037887	0.254553	841	3	-1.2068	0.9973	0.99731	0.999999	5062	0	-1.2068
Rpp21	4	0.01452	0.037995	0.254977	842	3	-1.8075	0.77572	0.77601	0.999999	3817	0	-1.8075
Cops8	4	0.014614	0.038248	0.256369	843	3	-1.0552	0.77346	0.77374	0.999999	3803	0	-1.0552
Dyrk1a	4	0.014697	0.038433	0.257303	844	3	-0.7201	0.99551	0.99549	0.999999	4979	0	-0.7201
Wdr55	4	0.014733	0.038514	0.257362	845	3	-1.1909	0.99763	0.99765	0.999999	5086	0	-1.1909
Bnip1	4	0.014745	0.038532	0.257362	846	3	-1.2459	0.99775	0.99776	0.999999	5091	0	-1.2459
Cdk12	4	0.01479	0.038629	0.25771	847	2	-1.6729	0.99708	0.99705	0.999999	5047	0	-1.6729
Setd1a	4	0.014948	0.039021	0.26002	848	3	-1.1509	0.99491	0.99488	0.999999	4958	0	-1.1509
Usp37	4	0.014972	0.03907	0.26004	849	3	-1.0425	0.89321	0.89281	0.999999	4293	0	-1.0425
Gabpa	4	0.015068	0.039279	0.261126	850	3	-0.96257	0.94944	0.94897	0.999999	4565	0	-0.96257
Mif	4	0.015225	0.03964	0.263215	851	3	-1.4096	0.7295	0.72989	0.999999	3599	0	-1.4096
Med22	4	0.015249	0.039699	0.2633	852	3	-1.6529	0.99648	0.99645	0.999999	5019	0	-1.6529
Foxk1	4	0.015395	0.04004	0.265255	853	3	-1.0485	0.99565	0.99563	0.999999	4984	0	-1.0485
Med28	4	0.015542	0.040352	0.26701	854	3	-1.0232	0.98916	0.9892	0.999999	4847	0	-1.0232
Prpf3	4	0.015616	0.040528	0.267862	855	3	-1.3975	0.99109	0.99107	0.999999	4883	0	-1.3975
Gabpb1	4	0.015814	0.040986	0.270575	856	2	-1.6072	0.14748	0.14854	0.999999	805	1	-1.6072
Cycs	4	0.015863	0.04111	0.271077	857	3	-1.5011	0.99194	0.99193	0.999999	4895	0	-1.5011
Chtf18	4	0.015938	0.041293	0.271967	858	3	-0.95918	0.86633	0.86601	0.999999	4177	0	-0.95918
Bdp1	4	0.016013	0.041469	0.272712	859	3	-0.66508	0.9965	0.99647	0.999999	5020	0	-0.66508
Supt5	4	0.016026	0.041502	0.272712	860	3	-1.6217	0.94359	0.94298	0.999999	4535	0	-1.6217
Ncaph	4	0.016101	0.041669	0.273495	861	3	-1.1829	0.97929	0.97926	0.999999	4752	0	-1.1829
Med31	4	0.016164	0.041834	0.274264	862	3	-1.5071	0.93465	0.93434	0.999999	4501	0	-1.5071
Cyc1	4	0.016311	0.042108	0.275739	863	2	-1.4898	0.023842	0.036137	0.831583	238	1	-1.4898
Thoc1	4	0.016379	0.04228	0.27655	864	3	-1.0137	0.39108	0.39072	0.999999	2000	0	-1.0137
Zfp622	4	0.016417	0.042362	0.276767	865	3	-0.98501	0.64802	0.64769	0.999999	3243	0	-0.98501
Noc4l	4	0.016468	0.042475	0.277188	866	3	-1.1619	0.99725	0.99725	0.999999	5060	0	-1.1619
Rad51d	4	0.016544	0.042665	0.278108	867	3	-1.7284	0.99785	0.99787	0.999999	5097	0	-1.7284
Nolc1	4	0.016608	0.042803	0.278685	868	3	-1.2523	0.99139	0.99141	0.999999	4887	0	-1.2523
Mad2l2	4	0.017008	0.043785	0.284755	869	3	-1.1628	0.99023	0.99025	0.999999	4864	0	-1.1628
Cops4	4	0.017192	0.044271	0.287587	870	3	-1.3505	0.34885	0.34854	0.999999	1809	0	-1.3505
Cdc25a	4	0.01723	0.044355	0.287801	871	3	-0.94732	0.99582	0.99582	0.999999	4990	0	-0.94732
Gtf2h1	4	0.01748	0.044916	0.291108	872	3	-1.1648	0.081539	0.086795	0.980345	499	1	-1.1648
Acad9	4	0.017586	0.045163	0.292378	873	3	-1.1144	0.72408	0.72434	0.999999	3581	0	-1.1144
Nsfl1c	4	0.017626	0.045257	0.292654	874	3	-1.3126	0.6229	0.62247	0.999999	3137	0	-1.3126
Setd8	4	0.017763	0.045567	0.294324	875	3	-1.872	0.48487	0.48515	0.999999	2452	0	-1.872
Cmpk1	4	0.017799	0.045654	0.294552	876	3	-1.1531	0.99492	0.9949	0.999999	4959	0	-1.1531
Ptma	4	0.017928	0.045959	0.296182	877	2	-1.3126	0.52275	0.52303	0.999999	2652	0	-1.3126
Setdb1	4	0.01796	0.046024	0.296262	878	3	-1.0173	0.55128	0.55132	0.999999	2789	0	-1.0173
Ybey	4	0.018055	0.046243	0.297338	879	3	-0.74684	0.99345	0.99345	0.999999	4924	0	-0.74684
Smc1a	4	0.018109	0.046367	0.297683	880	3	-1.5143	0.93864	0.93821	0.999999	4519	0	-1.5143
Fancg	4	0.018122	0.046402	0.297683	881	3	-1.1646	0.98085	0.98086	0.999999	4767	0	-1.1646
Casc5	4	0.018177	0.046527	0.298152	882	3	-1.1916	0.69073	0.69081	0.999999	3437	0	-1.1916
Cirbp	1	0.01818	0.018063	0.143192	883	1	-1.9528	0.98182	0.98167	0.999999	4782	0	-1.9528
Taf1	4	0.018217	0.046607	0.298329	884	3	-1.3073	0.99556	0.99555	0.999999	4981	0	-1.3073
Fancd2	4	0.018312	0.046848	0.29953	885	3	-0.95945	0.9964	0.99637	0.999999	5015	0	-0.95945
Trit1	4	0.018435	0.047139	0.30088	886	3	-0.80592	0.54185	0.54194	0.999999	2747	0	-0.80592
Tarbp2	4	0.018449	0.047165	0.30088	887	3	-0.89678	0.99756	0.99757	0.999999	5080	0	-0.89678
Gtf2a1	4	0.018517	0.047335	0.301631	888	3	-0.89803	0.49496	0.49535	0.999999	2515	0	-0.89803
Ash2l	4	0.018669	0.047666	0.30316	889	3	-1.1133	0.64511	0.64482	0.999999	3227	0	-1.1133
Prpf31	4	0.018678	0.047682	0.30316	890	3	-1.7724	0.98365	0.9837	0.999999	4795	0	-1.7724
Zfp131	4	0.018738	0.047835	0.303794	891	3	-1.1522	0.57709	0.57727	0.999999	2913	0	-1.1522
Rbm48	4	0.018765	0.047926	0.303956	892	3	-0.90767	0.72964	0.73002	0.999999	3600	0	-0.90767
Actr8	4	0.018807	0.048025	0.303981	893	3	-0.97557	0.99507	0.99505	0.999999	4962	0	-0.97557
Srrt	4	0.018862	0.048159	0.304491	894	3	-1.0159	0.26362	0.26343	0.999999	1380	0	-1.0159
Ipo5	4	0.019323	0.049283	0.311249	895	3	-0.85474	0.99663	0.9966	0.999999	5025	0	-0.85474
Ogt	4	0.019422	0.049495	0.312244	896	3	-0.95202	0.34171	0.34144	0.999999	1765	0	-0.95202
Fen1	4	0.01945	0.049558	0.312293	897	3	-1.0745	0.97514	0.97494	0.999999	4716	0	-1.0745
Actg1	4	0.019507	0.049692	0.312642	898	3	-0.82161	0.99206	0.99207	0.999999	4899	0	-0.82161
Mad2l1	4	0.019521	0.049724	0.312642	899	3	-1.1699	0.98787	0.98783	0.999999	4834	0	-1.1699
Sprtn	4	0.019564	0.049811	0.312844	900	3	-0.94627	0.982	0.98198	0.999999	4784	0	-0.94627
2700060E02Rik	4	0.019606	0.049915	0.313126	901	3	-0.78257	0.99786	0.99788	0.999999	5098	0	-0.78257
Ddx59	4	0.019635	0.049966	0.313126	902	3	-1.4475	0.99572	0.99572	0.999999	4986	0	-1.4475
Taf1b	4	0.019949	0.050619	0.31687	903	3	-1.103	0.98926	0.9893	0.999999	4849	0	-1.103
Hnrnpa1	4	0.020047	0.05087	0.317858	904	2	-1.0513	0.62045	0.62008	0.999999	3124	0	-1.0513
Rbm22	4	0.020065	0.050924	0.317858	905	3	-0.92023	0.67501	0.67502	0.999999	3361	0	-0.92023
2810417H13Rik	4	0.020079	0.050959	0.317858	906	3	-1.2219	0.99679	0.99677	0.999999	5033	0	-1.2219
Exosc7	4	0.020093	0.051	0.317858	907	3	-1.0767	0.95302	0.95249	0.999999	4590	0	-1.0767
Rhoa	4	0.020151	0.051131	0.318323	908	3	-0.97771	0.99488	0.99487	0.999999	4956	0	-0.97771
Ang3	1	0.020222	0.02021	0.157149	909	1	-1.239	0.97978	0.97957	0.999999	4756	0	-1.239
Csprs	2	0.020277	0.037706	0.253635	910	1	-1.9982	0.92588	0.92625	0.999999	4451	0	-1.9982
Cept1	4	0.020369	0.051603	0.32091	911	3	-0.9194	0.99733	0.99734	0.999999	5064	0	-0.9194
Yeats4	4	0.020471	0.051842	0.322042	912	3	-1.2183	0.3086	0.30833	0.999999	1605	0	-1.2183
Nfyc	4	0.020647	0.052256	0.324263	913	3	-1.3821	0.91154	0.91105	0.999999	4380	0	-1.3821
Coq7	4	0.020794	0.052577	0.325896	914	3	-0.91732	0.99003	0.99004	0.999999	4861	0	-0.91732
Zfml	4	0.020986	0.053049	0.328234	915	3	-0.93177	0.95983	0.9595	0.999999	4617	0	-0.93177
Kif2c	4	0.021001	0.053084	0.328234	916	3	-1.1155	0.9963	0.99628	0.999999	5009	0	-1.1155
Hist2h2bb	4	0.021135	0.053368	0.329361	917	3	-1.0085	0.99743	0.99745	0.999999	5075	0	-1.0085
Pfdn2	4	0.021343	0.053899	0.332279	918	2	-1.2805	0.85439	0.8541	0.999999	4137	0	-1.2805
Aprt	4	0.02166	0.054617	0.336339	919	3	-0.81532	0.99717	0.99715	0.999999	5056	0	-0.81532
Wdr82	4	0.021819	0.054956	0.338064	920	2	-1.2058	0.055371	0.063523	0.930303	377	1	-1.2058
Ncbp2	4	0.02197	0.055292	0.339765	921	3	-1.63	0.010219	0.019381	0.706913	144	1	-1.63
Casp8ap2	4	0.022071	0.055524	0.34082	922	3	-1.2572	0.99758	0.99758	0.999999	5081	0	-1.2572
Palb2	4	0.022148	0.055697	0.341509	923	3	-1.1879	0.9798	0.9798	0.999999	4757	0	-1.1879
Cdc27	4	0.022394	0.056244	0.344492	924	2	-1.3778	0.13778	0.13923	0.999999	759	1	-1.3778
Pom121	4	0.022471	0.056423	0.345218	925	3	-0.98944	0.99424	0.99422	0.999999	4940	0	-0.98944
Fanci	4	0.022595	0.05671	0.346604	926	3	-1.2123	0.39421	0.39382	0.999999	2020	0	-1.2123
Mrpl40	4	0.022688	0.056928	0.347561	927	3	-1.1689	0.99053	0.99051	0.999999	4869	0	-1.1689
Ect2	4	0.022938	0.057492	0.350382	928	3	-1.1011	0.80264	0.80285	0.999999	3927	0	-1.1011
Prpf18	4	0.02295	0.057513	0.350382	929	1	-0.45195	0.88701	0.88657	0.999999	4264	0	-0.45195
Gon4l	4	0.023096	0.057872	0.35219	930	3	-0.96665	0.92539	0.92505	0.999999	4450	0	-0.96665
Paf1	4	0.023285	0.058287	0.3539	931	3	-1.1139	0.99523	0.9952	0.999999	4972	0	-1.1139
Sap130	4	0.023301	0.058329	0.3539	932	3	-0.91005	0.98492	0.98494	0.999999	4809	0	-0.91005
Hnrnpu	4	0.023348	0.05843	0.3539	933	3	-1.0752	0.98917	0.9892	0.999999	4848	0	-1.0752
Wapal	4	0.023364	0.058457	0.3539	934	3	-1.4081	0.99677	0.99674	0.999999	5032	0	-1.4081
Cenpl	4	0.02338	0.058484	0.3539	935	3	-1.2101	0.8077	0.80789	0.999999	3948	0	-1.2101
Tdg	4	0.023428	0.058572	0.3539	936	3	-0.73468	0.83264	0.83263	0.999999	4038	0	-0.73468
Smu1	4	0.023441	0.058593	0.3539	937	2	-1.5023	0.90553	0.90496	0.999999	4349	0	-1.5023
Trmt10c	4	0.023475	0.058672	0.3539	938	3	-0.87888	0.96136	0.96102	0.999999	4624	0	-0.87888
Cfl1	4	0.023491	0.058714	0.3539	939	3	-0.96371	0.99691	0.99689	0.999999	5039	0	-0.96371
Nop2	4	0.023664	0.059085	0.355759	940	2	-1.1846	0.99148	0.9915	0.999999	4893	0	-1.1846
Psmg1	4	0.023779	0.059344	0.356944	941	3	-1.5774	0.93266	0.93232	0.999999	4489	0	-1.5774
Ddx39b	4	0.023811	0.05941	0.356964	942	3	-0.79833	0.99742	0.99744	0.999999	5073	0	-0.79833
Tfdp1	4	0.023907	0.0596	0.357727	943	3	-0.64604	0.67882	0.67886	0.999999	3374	0	-0.64604
Trim24	4	0.024182	0.060205	0.360974	944	3	-0.85179	0.99716	0.99714	0.999999	5055	0	-0.85179
Med27	4	0.02423	0.060309	0.361219	945	3	-0.84143	0.98752	0.98746	0.999999	4832	0	-0.84143
Nup88	4	0.024475	0.060882	0.364268	946	3	-1.0571	0.98281	0.98281	0.999999	4787	0	-1.0571
Ino80	4	0.024868	0.061776	0.369226	947	3	-0.82015	0.023485	0.035853	0.831583	236	1	-0.82015
Chtf8	4	0.024901	0.061852	0.369295	948	3	-0.87501	0.97143	0.97112	0.999999	4692	0	-0.87501
Kat7	4	0.024934	0.061931	0.369375	949	3	-0.84567	0.96779	0.96744	0.999999	4664	0	-0.84567
Fancm	4	0.025116	0.062335	0.371396	950	3	-1.1657	0.87116	0.87094	0.999999	4196	0	-1.1657
Rev3l	4	0.025199	0.062514	0.372038	951	3	-1.4256	0.99608	0.99609	0.999999	5002	0	-1.4256
Gemin4	4	0.025233	0.062574	0.372038	952	3	-1.0294	0.99606	0.99605	0.999999	4999	0	-1.0294
Xrcc2	4	0.025299	0.062711	0.372467	953	3	-1.0765	0.99483	0.99482	0.999999	4954	0	-1.0765
Thoc7	4	0.025399	0.062955	0.373525	954	3	-0.64639	0.99589	0.9959	0.999999	4993	0	-0.64639
Mad2l1bp	4	0.02545	0.063049	0.373693	955	3	-0.8303	0.75774	0.75827	0.999999	3734	0	-0.8303
Pfdn5	4	0.0255	0.063173	0.374036	956	3	-0.777	0.99575	0.99576	0.999999	4987	0	-0.777
Ctcf	4	0.025617	0.063424	0.37513	957	3	-0.76225	0.98112	0.98111	0.999999	4771	0	-0.76225
Mcl1	4	0.02587	0.063985	0.378054	958	3	-1.194	0.99142	0.99143	0.999999	4890	0	-1.194
Fam120a	1	0.025919	0.025889	0.191357	959	1	-0.48764	0.97408	0.97395	0.999999	4713	0	-0.48764
Ago3	1	0.025919	0.025889	0.191357	960	1	-0.48764	0.97408	0.97395	0.999999	4712	0	-0.48764
Nr2c2ap	4	0.025921	0.064098	0.378235	961	3	-0.73955	0.61675	0.61637	0.999999	3099	0	-0.73955
Anln	4	0.025937	0.064148	0.378235	962	3	-0.76697	0.65836	0.65815	0.999999	3289	0	-0.76697
Cstf1	4	0.025971	0.064221	0.378274	963	3	-1.1174	0.99767	0.99768	0.999999	5088	0	-1.1174
Brd8	4	0.026039	0.064368	0.378618	964	3	-0.75571	0.99697	0.99693	0.999999	5042	0	-0.75571
Rnf4	4	0.026056	0.064413	0.378618	965	3	-0.94094	0.99707	0.99704	0.999999	5046	0	-0.94094
Fbxo22	4	0.026107	0.064525	0.378882	966	3	-0.74176	0.99658	0.99656	0.999999	5024	0	-0.74176
Akirin2	2	0.02618	0.047968	0.303956	967	2	-1.0384	0.97382	0.97396	0.999999	4707	0	-1.0384
Gle1	4	0.026192	0.064732	0.379707	968	3	-0.73091	0.9853	0.98532	0.999999	4812	0	-0.73091
Srp19	4	0.026483	0.065343	0.382898	969	3	-0.50855	0.89284	0.89246	0.999999	4291	0	-0.50855
Dgcr14	4	0.026654	0.065728	0.384757	970	3	-0.76948	0.9857	0.98568	0.999999	4816	0	-0.76948
Bap1	4	0.026758	0.065963	0.385554	971	3	-1.288	0.87399	0.87371	0.999999	4208	0	-1.288
Spast	4	0.026775	0.066	0.385554	972	3	-0.79798	0.83855	0.83852	0.999999	4072	0	-0.79798
Rnaseh2b	4	0.026931	0.066355	0.387231	973	3	-0.73102	0.99597	0.99597	0.999999	4997	0	-0.73102
Dnajc2	4	0.027087	0.066695	0.388812	974	3	-0.87626	0.98634	0.98626	0.999999	4821	0	-0.87626
Dimt1	4	0.027122	0.066763	0.388812	975	3	-0.79217	0.92519	0.92487	0.999999	4448	0	-0.79217
Ube2v1	4	0.027191	0.066914	0.389295	976	3	-1.0722	0.60249	0.60245	0.999999	3029	0	-1.0722
Epc1	4	0.027261	0.067073	0.389819	977	3	-0.74958	0.9942	0.99419	0.999999	4939	0	-0.74958
Zfp954	4	0.027313	0.067184	0.390068	978	3	-0.48688	0.33425	0.33402	0.999999	1730	0	-0.48688
Brap	4	0.027366	0.067299	0.390336	979	3	-0.71414	0.99305	0.99309	0.999999	4916	0	-0.71414
Ppp1r10	4	0.027471	0.067545	0.391362	980	3	-0.68427	0.9972	0.99717	0.999999	5057	0	-0.68427
Usb1	4	0.027576	0.067752	0.392163	981	3	-0.44135	0.98718	0.98711	0.999999	4828	0	-0.44135
Rcor2	4	0.027629	0.067881	0.392322	982	3	-0.97447	0.92314	0.92278	0.999999	4440	0	-0.97447
Zfp830	4	0.027647	0.067918	0.392322	983	3	-0.98231	0.99535	0.99534	0.999999	4973	0	-0.98231
Rpn2	4	0.027805	0.068292	0.394085	984	3	-0.85033	0.96818	0.96782	0.999999	4669	0	-0.85033
Zmat5	4	0.028379	0.069548	0.400925	985	2	-1.2474	0.6852	0.68524	0.999999	3409	0	-1.2474
Ints5	4	0.028446	0.069721	0.401512	986	3	-0.77302	0.99237	0.99239	0.999999	4902	0	-0.77302
Usp8	4	0.028626	0.0701	0.40329	987	3	-0.55107	0.94178	0.94122	0.999999	4529	0	-0.55107
Gsk3b	4	0.028788	0.070452	0.404904	988	3	-0.77304	0.99769	0.99771	0.999999	5089	0	-0.77304
Rps24	2	0.029064	0.053127	0.328234	989	1	-2.4694	0.94825	0.94845	0.999999	4559	0	-2.4694
Tprkb	4	0.029132	0.071203	0.408393	990	3	-0.70806	0.9971	0.99707	0.999999	5051	0	-0.70806
Dnajc17	4	0.029205	0.071384	0.40902	991	3	-1.1691	0.062484	0.069846	0.94879	412	1	-1.1691
Parl	4	0.029442	0.071945	0.411818	992	3	-0.7751	0.98103	0.98105	0.999999	4770	0	-0.7751
Nsmce1	4	0.029516	0.072117	0.41239	993	3	-0.74875	0.89109	0.89072	0.999999	4281	0	-0.74875
Crnkl1	4	0.02961	0.072299	0.412795	994	2	-1.4271	0.98015	0.98013	0.999999	4762	0	-1.4271
Med18	4	0.029626	0.072333	0.412795	995	3	-1.0386	0.007875	0.015131	0.685398	119	1	-1.0386
Taf9	4	0.029663	0.072443	0.413006	996	3	-0.94457	0.24541	0.24526	0.999999	1296	0	-0.94457
Edrf1	4	0.029791	0.072713	0.41413	997	3	-0.68547	0.88415	0.88372	0.999999	4251	0	-0.68547
Npat	4	0.030087	0.073323	0.417185	998	3	-0.57389	0.99746	0.99748	0.999999	5076	0	-0.57389
Hist4h4	4	0.030572	0.07446	0.423233	999	3	-0.8503	0.1368	0.13827	0.999999	753	1	-0.8503
Aen	4	0.030779	0.074966	0.425678	1000	3	-0.6091	0.99622	0.99621	0.999999	5007	0	-0.6091
Tada3	4	0.030873	0.07518	0.425886	1001	3	-0.92952	0.95711	0.95672	0.999999	4606	0	-0.92952
Dnm2	4	0.030892	0.075211	0.425886	1002	3	-0.84515	0.99474	0.99474	0.999999	4952	0	-0.84515
Rad51c	4	0.030899	0.075227	0.425886	1003	2	-1.1898	0.76871	0.76903	0.999999	3785	0	-1.1898
Dsn1	4	0.031005	0.075464	0.426802	1004	3	-0.81204	0.99319	0.99322	0.999999	4921	0	-0.81204
Cenpt	4	0.031119	0.075746	0.427743	1005	3	-0.63345	0.99288	0.9929	0.999999	4914	0	-0.63345
Wdr62	4	0.031138	0.075781	0.427743	1006	3	-0.7767	0.99242	0.99245	0.999999	4905	0	-0.7767
Ltv1	4	0.031442	0.076418	0.430914	1007	3	-0.88714	0.99454	0.99453	0.999999	4946	0	-0.88714
Fip1l1	4	0.031537	0.076598	0.431237	1008	3	-1.1319	0.99504	0.99502	0.999999	4961	0	-1.1319
Fanca	4	0.031556	0.076627	0.431237	1009	3	-0.73213	0.59406	0.59416	0.999999	2986	0	-0.73213
Ercc1	4	0.031606	0.076732	0.431398	1010	2	-0.90459	0.069728	0.076279	0.958409	448	1	-0.90459
Eefsec	4	0.031767	0.077115	0.43297	1011	3	-0.56506	0.98157	0.98155	0.999999	4778	0	-0.56506
Ubr5	4	0.031786	0.077164	0.43297	1012	3	-0.66339	0.99462	0.99461	0.999999	4950	0	-0.66339
Parn	4	0.031978	0.077604	0.434585	1013	3	-0.70668	0.97299	0.97276	0.999999	4701	0	-0.70668
Fignl1	4	0.032307	0.078301	0.438055	1014	3	-1.2907	0.89563	0.89514	0.999999	4304	0	-1.2907
Yeats2	4	0.032346	0.078388	0.438112	1015	3	-0.64357	0.82857	0.82864	0.999999	4022	0	-0.64357
Plk4	4	0.032384	0.078477	0.438177	1016	3	-0.72377	0.99751	0.99752	0.999999	5077	0	-0.72377
Usp1	4	0.032559	0.078869	0.439933	1017	3	-0.47902	0.99477	0.99476	0.999999	4953	0	-0.47902
Msh6	4	0.032618	0.079012	0.440298	1018	3	-0.63877	0.90728	0.90668	0.999999	4358	0	-0.63877
Rev1	4	0.032833	0.079529	0.442747	1019	3	-0.7167	0.99606	0.99606	0.999999	5000	0	-0.7167
Mcm7	4	0.032872	0.079632	0.442885	1020	3	-1.3196	0.5634	0.56373	0.999999	2844	0	-1.3196
Eri1	4	0.03299	0.079897	0.443923	1021	3	-0.52985	0.25376	0.25354	0.999999	1331	0	-0.52985
Snapc4	4	0.03366	0.080818	0.448605	1022	2	-1.3115	0.018123	0.031165	0.787305	210	1	-1.3115
Terf1	4	0.036296	0.084426	0.468172	1023	2	-1.3528	0.94693	0.94645	0.999999	4550	0	-1.3528
Ube2v2	4	0.036372	0.084541	0.468353	1024	2	-0.84379	0.17894	0.17901	0.999999	959	1	-0.84379
Trmt5	4	0.036751	0.085044	0.470683	1025	2	-1.2092	0.29584	0.29577	0.999999	1544	0	-1.2092
H3f3a	3	0.037315	0.070835	0.406696	1026	1	-0.25567	0.42694	0.42672	0.999999	2174	0	-0.25567
Med21	4	0.038282	0.087258	0.481997	1027	2	-1.2413	0.76358	0.76394	0.999999	3764	0	-1.2413
Mms19	4	0.040709	0.090707	0.500077	1028	2	-1.07	0.21936	0.21903	0.999999	1172	0	-1.07
Ybx1	4	0.041506	0.091876	0.50603	1029	2	-0.94943	0.62794	0.62745	0.999999	3162	0	-0.94943
Snip1	2	0.043269	0.07753	0.434585	1030	2	-0.84331	0.95673	0.95684	0.999999	4604	0	-0.84331
Asna1	4	0.043813	0.095159	0.523607	1031	2	-0.99563	0.97653	0.97636	0.999999	4725	0	-0.99563
Ranbp3	4	0.045505	0.097562	0.536305	1032	2	-1.2752	0.99723	0.99721	0.999999	5059	0	-1.2752
Fam60a	4	0.045922	0.098143	0.538982	1033	2	-0.89167	0.62716	0.62665	0.999999	3160	0	-0.89167
Taf10	3	0.048127	0.087654	0.483711	1034	2	-1.1196	0.042616	0.046842	0.886336	321	1	-1.1196
Trmt6	4	0.050526	0.10425	0.57194	1035	2	-0.72648	0.38644	0.38618	0.999999	1977	0	-0.72648
Med11	4	0.051093	0.10498	0.575427	1036	2	-0.98712	0.71307	0.71312	0.999999	3526	0	-0.98712
Dicer1	2	0.051167	0.086081	0.475955	1037	1	1.074	0.27781	0.27767	0.999999	1451	0	1.074
Gps1	4	0.052146	0.10642	0.582723	1038	2	-1.1268	0.99515	0.99513	0.999999	4965	0	-1.1268
Naca	4	0.054368	0.10945	0.598205	1039	2	-1.129	0.97222	0.97199	0.999999	4693	0	-1.129
Rbm7	4	0.055494	0.11099	0.60602	1040	2	-1.1281	0.20646	0.20614	0.999999	1100	0	-1.1281
Mbip	4	0.058929	0.11588	0.631316	1041	2	-1.1591	0.99451	0.9945	0.999999	4944	0	-1.1591
Kmt2b	4	0.058975	0.11596	0.631316	1042	2	-1.0293	0.99708	0.99705	0.999999	5048	0	-1.0293
Rpa2	4	0.059393	0.11655	0.633943	1043	2	-1.1956	0.99703	0.99699	0.999999	5043	0	-1.1956
Pnma1	4	0.059539	0.11672	0.634236	1044	1	0.027748	0.56262	0.56293	0.999999	2841	0	0.027748
Iws1	4	0.060514	0.11798	0.639885	1045	2	-0.92712	0.95135	0.95086	0.999999	4575	0	-0.92712
Lsm5	3	0.061167	0.10793	0.590462	1046	2	-1.0855	0.1713	0.1715	0.999999	921	0	-1.0855
Hspa8	4	0.061445	0.1192	0.645872	1047	1	0.31595	0.012909	0.024292	0.730866	173	2	0.31595
Nom1	4	0.061832	0.11976	0.648274	1048	2	-1.1566	0.99588	0.99588	0.999999	4992	0	-1.1566
Morf4l1	4	0.062116	0.12018	0.649937	1049	2	-0.28725	0.0059758	0.011625	0.674227	96	2	-0.28725
D19Bwg1357e	4	0.062401	0.12054	0.651287	1050	2	-0.94367	0.99325	0.99327	0.999999	4923	0	-0.94367
Cinp	4	0.063067	0.12146	0.654982	1051	2	-0.82182	0.67477	0.67479	0.999999	3359	0	-0.82182
Med4	4	0.064215	0.12308	0.663089	1052	2	-1.0564	0.76328	0.76363	0.999999	3762	0	-1.0564
Tpx2	4	0.064903	0.12398	0.667328	1053	1	-0.28799	0.98951	0.98956	0.999999	4854	0	-0.28799
2310003H01Rik	4	0.065082	0.12426	0.668186	1054	2	-0.92978	0.68098	0.68097	0.999999	3385	0	-0.92978
Lin52	4	0.066342	0.12598	0.676809	1055	2	-1.0982	0.99689	0.99688	0.999999	5036	0	-1.0982
Rps27l	3	0.067539	0.11769	0.638916	1056	2	-1.085	0.97278	0.97285	0.999999	4698	0	-1.085
Nme2	4	0.068005	0.12828	0.687853	1057	2	-1.0582	0.86227	0.86199	0.999999	4160	0	-1.0582
Thap1	4	0.068448	0.12889	0.690489	1058	2	-0.79172	0.87468	0.87434	0.999999	4210	0	-0.79172
Gins1	4	0.06909	0.12973	0.694314	1059	2	-0.79884	0.088165	0.092933	0.995012	527	1	-0.79884
Mphosph6	4	0.069486	0.13026	0.69652	1060	2	-1.0972	0.99318	0.99322	0.999999	4920	0	-1.0972
Cenpa	3	0.069998	0.12134	0.654982	1061	2	-0.59099	0.97984	0.97998	0.999999	4758	0	-0.59099
Dlst	4	0.070231	0.13134	0.701607	1062	2	-0.7982	0.46811	0.46825	0.999999	2375	0	-0.7982
Ccdc174	4	0.07153	0.13309	0.709672	1063	2	-0.7608	0.93081	0.93049	0.999999	4480	0	-0.7608
Zc3h18	4	0.072234	0.13407	0.714203	1064	2	-0.96674	0.99352	0.9935	0.999999	4926	0	-0.96674
Cul3	4	0.072789	0.13486	0.717715	1065	2	-0.98672	0.36437	0.36409	0.999999	1877	0	-0.98672
Ep400	4	0.073548	0.13587	0.722453	1066	2	-0.80374	0.42069	0.4207	0.999999	2139	0	-0.80374
Thoc2	4	0.075434	0.13836	0.734982	1067	2	-0.76697	0.90472	0.90418	0.999999	4344	0	-0.76697
Nr0b1	4	0.076667	0.14002	0.743097	1068	2	-0.89514	0.99244	0.99247	0.999999	4907	0	-0.89514
Nsmce2	3	0.077737	0.13304	0.709672	1069	2	-0.91182	0.9788	0.979	0.999999	4747	0	-0.91182
Sarnp	4	0.081204	0.14612	0.774766	1070	2	-0.48024	0.7007	0.70071	0.999999	3476	0	-0.48024
Erbb4	4	0.082102	0.14737	0.78066	1071	2	-0.5934	0.88054	0.88019	0.999999	4237	0	-0.5934
Kansl2	4	0.082473	0.14788	0.782616	1072	2	-0.9027	0.42334	0.42333	0.999999	2150	0	-0.9027
Zfp143	4	0.082685	0.14814	0.783306	1073	2	-0.78968	0.49419	0.49459	0.999999	2511	0	-0.78968
Brca1	4	0.082792	0.14829	0.783324	1074	2	-0.83482	0.95247	0.95193	0.999999	4585	0	-0.83482
Lin54	4	0.083411	0.14912	0.787009	1075	2	-0.43774	0.97801	0.97784	0.999999	4741	0	-0.43774
Sin3a	4	0.083582	0.14936	0.78751	1076	1	-0.2712	0.96635	0.96602	0.999999	4652	0	-0.2712
Gmeb2	4	0.084602	0.15075	0.793659	1077	2	-0.5068	0.99306	0.99311	0.999999	4917	0	-0.5068
Zbtb17	4	0.085035	0.15135	0.795067	1078	2	-0.96849	0.74613	0.74669	0.999999	3679	0	-0.96849
Rbbp5	4	0.08703	0.15417	0.808397	1079	2	-0.86511	0.68634	0.68637	0.999999	3418	0	-0.86511
Rpap1	4	0.088007	0.15549	0.81455	1080	2	-0.79735	0.94957	0.94909	0.999999	4569	0	-0.79735
Drap1	4	0.088443	0.1561	0.817028	1081	2	-0.88091	0.9939	0.99392	0.999999	4933	0	-0.88091
Nup214	4	0.089152	0.15707	0.821322	1082	2	-0.92873	0.98345	0.98347	0.999999	4794	0	-0.92873
Zfp772	3	0.089354	0.15083	0.793659	1083	2	-0.78815	0.44175	0.44135	0.999999	2245	0	-0.78815
Atad5	3	0.090475	0.15252	0.800485	1084	1	-0.43947	0.97773	0.97791	0.999999	4737	0	-0.43947
Bptf	4	0.092289	0.1613	0.841889	1085	2	-0.5904	0.85959	0.85928	0.999999	4150	0	-0.5904
Ehmt1	4	0.093901	0.16344	0.85228	1086	2	-0.90667	0.99603	0.99603	0.999999	4998	0	-0.90667
Cdk2ap1	4	0.094907	0.16481	0.857097	1087	2	-0.72916	0.78925	0.78948	0.999999	3872	0	-0.72916
Rad21	3	0.098206	0.16443	0.855878	1088	2	-0.74374	0.98057	0.98075	0.999999	4765	0	-0.74374
Asxl2	4	0.098288	0.16938	0.879221	1089	2	-0.87572	0.9978	0.9978	0.999999	5093	0	-0.87572
Dynll1	3	0.09876	0.16527	0.858657	1090	2	-0.75735	0.59296	0.59294	0.999999	2980	0	-0.75735
Smg1	4	0.098799	0.17004	0.881852	1091	2	-0.70441	0.12848	0.13017	0.999999	720	1	-0.70441
Zfp207	4	0.099482	0.17101	0.886026	1092	2	-0.47456	0.78256	0.78287	0.999999	3847	0	-0.47456
Smarca4	4	0.099596	0.17116	0.886026	1093	2	-0.78585	0.99543	0.9954	0.999999	4976	0	-0.78585
Mustn1	4	0.099715	0.17134	0.886148	1094	1	0.11043	0.17328	0.17352	0.999999	929	1	0.11043
Taf8	4	0.10166	0.1739	0.897784	1095	2	-0.59537	0.89958	0.89915	0.999999	4322	0	-0.59537
Pik3r4	4	0.10235	0.17484	0.901803	1096	2	-0.89543	0.92712	0.92682	0.999999	4460	0	-0.89543
Taf13	3	0.10315	0.17179	0.887664	1097	2	-0.66512	0.38321	0.38298	0.999999	1962	0	-0.66512
Tcerg1	4	0.10333	0.17611	0.905905	1098	2	-0.39084	0.70187	0.70184	0.999999	3484	0	-0.39084
Rmdn3	4	0.10356	0.17646	0.906867	1099	2	-0.77862	0.99243	0.99247	0.999999	4906	0	-0.77862
Nup153	4	0.10449	0.17772	0.912541	1100	2	-0.84938	0.98946	0.98949	0.999999	4852	0	-0.84938
Nup98	4	0.10466	0.17795	0.912879	1101	2	-0.52154	0.9217	0.92136	0.999999	4433	0	-0.52154
Zfp54	3	0.1056	0.17554	0.903757	1102	2	-0.67217	0.058664	0.061664	0.930303	393	1	-0.67217
Srrm2	4	0.10588	0.17965	0.919949	1103	2	-0.62976	0.71378	0.71384	0.999999	3529	0	-0.62976
Zfp712	3	0.1074	0.17814	0.913003	1104	2	-0.51438	0.8424	0.84185	0.999999	4085	0	-0.51438
Mis18bp1	4	0.10752	0.18178	0.930011	1105	2	-0.86995	0.04032	0.050311	0.899044	309	1	-0.86995
Chmp4b	4	0.10775	0.18206	0.930493	1106	2	-0.58639	0.32578	0.32546	0.999999	1693	0	-0.58639
Zcrb1	4	0.10899	0.18372	0.937408	1107	2	-0.62348	0.94965	0.94918	0.999999	4570	0	-0.62348
Nudc	3	0.11011	0.1822	0.930493	1108	2	-0.53091	0.98401	0.98423	0.999999	4801	0	-0.53091
Mtor	4	0.11177	0.1875	0.95581	1109	2	-0.63321	0.93632	0.93598	0.999999	4507	0	-0.63321
Ranbp2	4	0.1141	0.19066	0.971064	1110	2	-0.80929	0.99621	0.9962	0.999999	5006	0	-0.80929
Thra	4	0.11446	0.19116	0.972721	1111	2	-0.55587	0.25652	0.25634	0.999999	1345	0	-0.55587
Set	4	0.11536	0.19237	0.978015	1112	2	-0.6034	0.77137	0.77167	0.999999	3796	0	-0.6034
Tmem57	1	0.11559	0.11541	0.629554	1113	1	-0.30196	0.88441	0.88467	0.999999	4252	0	-0.30196
Nfatc2ip	4	0.11597	0.19322	0.981485	1114	1	-0.13381	0.75129	0.75196	0.999999	3709	0	-0.13381
Prcc	4	0.11614	0.19346	0.981803	1115	2	-0.67763	0.98335	0.98337	0.999999	4793	0	-0.67763
Gmeb1	4	0.1165	0.19392	0.982806	1116	2	-0.60186	0.92643	0.92607	0.999999	4456	0	-0.60186
Vdac1	4	0.11656	0.194	0.982806	1117	2	-0.7397	0.96822	0.96786	0.999999	4670	0	-0.7397
Gli2	4	0.11681	0.19435	0.983694	1118	2	-0.50054	0.97342	0.9732	0.999999	4703	0	-0.50054
Smn1	4	0.11759	0.19549	0.988475	1119	2	-0.70139	0.98967	0.98973	0.999999	4857	0	-0.70139
Ndufa13	4	0.11771	0.19564	0.988475	1120	2	-0.71331	0.46243	0.46253	0.999999	2346	0	-0.71331
Rnps1	4	0.11802	0.19604	0.989585	1121	2	-0.46207	0.67005	0.66993	0.999999	3338	0	-0.46207
Dbx1	4	0.11844	0.19658	0.991456	1122	2	-0.70258	0.85046	0.85021	0.999999	4117	0	-0.70258
Hmgn2	4	0.11927	0.19765	0.995976	1123	1	-0.10564	0.47397	0.47421	0.999999	2404	0	-0.10564
Foxd3	4	0.12039	0.19914	0.999999	1124	2	-0.59175	0.77489	0.77522	0.999999	3813	0	-0.59175
Cnot11	4	0.12106	0.20011	0.999999	1125	2	-0.79912	0.94623	0.94572	0.999999	4547	0	-0.79912
Mrps15	4	0.12407	0.20413	0.999999	1126	2	-0.80854	0.93556	0.93526	0.999999	4505	0	-0.80854
Chaf1b	4	0.12457	0.20477	0.999999	1127	2	-0.47128	0.96621	0.96589	0.999999	4651	0	-0.47128
Ndufb5	4	0.12512	0.20552	0.999999	1128	2	-0.75626	0.73289	0.73332	0.999999	3615	0	-0.75626
Brd4	4	0.12531	0.20582	0.999999	1129	2	-0.43043	0.46437	0.46456	0.999999	2358	0	-0.43043
Dbp	4	0.12599	0.20668	0.999999	1130	2	-0.49705	0.95952	0.95918	0.999999	4616	0	-0.49705
Zbtb33	4	0.12635	0.20716	0.999999	1131	1	-0.064119	0.040848	0.050784	0.899044	311	1	-0.064119
Tuba1a	1	0.12726	0.12717	0.682547	1132	1	-1.3924	0.87274	0.87309	0.999999	4198	0	-1.3924
Med15	4	0.1273	0.20847	0.999999	1133	2	-0.69735	0.70275	0.70279	0.999999	3487	0	-0.69735
Skp1a	4	0.12904	0.21094	0.999999	1134	2	-0.74429	0.94017	0.93968	0.999999	4526	0	-0.74429
Naa50	2	0.12947	0.15094	0.793659	1135	1	-1.4861	0.9367	0.93693	0.999999	4511	0	-1.4861
Rangrf	4	0.12948	0.21165	0.999999	1136	2	-0.64625	0.86223	0.86195	0.999999	4159	0	-0.64625
Skiv2l	4	0.12986	0.21216	0.999999	1137	2	-0.69223	0.97681	0.97664	0.999999	4731	0	-0.69223
Prmt3	4	0.13011	0.21248	0.999999	1138	2	-0.67016	0.041727	0.0516	0.905027	316	1	-0.67016
Zfp217	4	0.13086	0.2135	0.999999	1139	2	-0.75573	0.99389	0.99391	0.999999	4932	0	-0.75573
Wtap	4	0.13219	0.21524	0.999999	1140	2	-0.051488	0.0031232	0.0063188	0.579288	56	2	-0.051488
Snrnp48	4	0.13377	0.21736	0.999999	1141	2	-0.52161	0.95871	0.95835	0.999999	4613	0	-0.52161
Lbr	4	0.13383	0.21743	0.999999	1142	2	-0.67564	0.81343	0.81369	0.999999	3966	0	-0.67564
Ipo9	4	0.1344	0.21821	0.999999	1143	2	-0.65913	0.98571	0.98571	0.999999	4817	0	-0.65913
Elp5	4	0.13478	0.21873	0.999999	1144	2	-0.59922	0.51076	0.5112	0.999999	2594	0	-0.59922
Tceb2	4	0.13554	0.21978	0.999999	1145	2	-0.25653	0.404	0.4036	0.999999	2062	0	-0.25653
Ccne1	4	0.13586	0.22022	0.999999	1146	2	-0.4607	0.84551	0.84533	0.999999	4097	0	-0.4607
Ccnb2	4	0.13644	0.22098	0.999999	1147	2	-0.49433	0.074363	0.080435	0.966318	470	1	-0.49433
Tpr	4	0.13669	0.22134	0.999999	1148	2	-0.51418	0.53227	0.53238	0.999999	2696	0	-0.51418
E2f7	4	0.13794	0.22312	0.999999	1149	1	0.059912	0.14118	0.14241	0.999999	774	1	0.059912
Snf8	4	0.13816	0.2234	0.999999	1150	2	-0.63671	0.99211	0.99212	0.999999	4900	0	-0.63671
Ighmbp2	4	0.13867	0.22407	0.999999	1151	2	-0.56493	0.98445	0.9845	0.999999	4803	0	-0.56493
Brd2	4	0.13925	0.2248	0.999999	1152	2	-0.56829	0.91201	0.91149	0.999999	4384	0	-0.56829
Sgol1	4	0.13932	0.22489	0.999999	1153	2	-0.60335	0.98434	0.9844	0.999999	4802	0	-0.60335
Dcp2	4	0.14022	0.22599	0.999999	1154	2	-0.54755	0.99086	0.99084	0.999999	4875	0	-0.54755
Rpp38	2	0.14095	0.16057	0.838877	1155	1	-0.84467	0.20006	0.20011	0.999999	1068	0	-0.84467
Zbtb2	4	0.14163	0.22794	0.999999	1156	2	-0.48907	0.56447	0.56484	0.999999	2855	0	-0.48907
Polg2	4	0.14189	0.22828	0.999999	1157	2	-0.38779	0.32726	0.32683	0.999999	1700	0	-0.38779
Zbed4	4	0.14254	0.22912	0.999999	1158	2	-0.59612	0.064731	0.071849	0.954185	427	1	-0.59612
Anapc15	4	0.14325	0.23008	0.999999	1159	2	-0.67417	0.99759	0.9976	0.999999	5083	0	-0.67417
Ccar1	4	0.14345	0.23038	0.999999	1160	2	-0.25368	0.67618	0.67628	0.999999	3366	0	-0.25368
Ssbp2	4	0.14409	0.23122	0.999999	1161	2	0.078322	0.41196	0.41168	0.999999	2099	0	0.078322
C030039L03Rik	4	0.14448	0.23177	0.999999	1162	2	-0.23776	0.075733	0.081634	0.973491	474	1	-0.23776
Gpx4	4	0.14487	0.23234	0.999999	1163	2	-0.53879	0.67688	0.67696	0.999999	3369	0	-0.53879
Gmnn	4	0.1452	0.23275	0.999999	1164	2	-0.71487	0.99689	0.99687	0.999999	5035	0	-0.71487
Rdm1	4	0.14533	0.23292	0.999999	1165	2	-0.67474	0.94819	0.94776	0.999999	4558	0	-0.67474
Pfdn4	4	0.14546	0.23311	0.999999	1166	2	-0.73697	0.98244	0.98243	0.999999	4786	0	-0.73697
Becn1	4	0.1465	0.23445	0.999999	1167	2	-0.34912	0.93042	0.93012	0.999999	4479	0	-0.34912
Elmsan1	4	0.14683	0.2349	0.999999	1168	2	-0.46481	0.97637	0.97619	0.999999	4724	0	-0.46481
Nup35	4	0.14748	0.23575	0.999999	1169	2	-0.50684	0.53412	0.53423	0.999999	2704	0	-0.50684
Zfp189	4	0.14775	0.23608	0.999999	1170	2	-0.24396	0.9147	0.9142	0.999999	4402	0	-0.24396
Sumo1	4	0.14834	0.23679	0.999999	1171	2	-0.46548	0.99461	0.9946	0.999999	4949	0	-0.46548
Ewsr1	4	0.14853	0.23706	0.999999	1172	2	-0.41564	0.83373	0.83367	0.999999	4042	0	-0.41564
Dbf4	4	0.1486	0.23712	0.999999	1173	2	-0.5196	0.98075	0.98075	0.999999	4766	0	-0.5196
Nasp	4	0.14998	0.23906	0.999999	1174	2	-0.41761	0.89209	0.89169	0.999999	4288	0	-0.41761
S100pbp	4	0.15018	0.23931	0.999999	1175	2	-0.52112	0.91828	0.91782	0.999999	4416	0	-0.52112
Chtop	4	0.1511	0.24058	0.999999	1176	2	-0.63066	0.99517	0.99514	0.999999	4966	0	-0.63066
Xrcc1	4	0.15149	0.24108	0.999999	1177	2	-0.52404	0.97806	0.97791	0.999999	4742	0	-0.52404
Blm	4	0.15209	0.24186	0.999999	1178	2	-0.55333	0.99048	0.99046	0.999999	4868	0	-0.55333
Ldha	4	0.15235	0.24219	0.999999	1179	2	-0.71335	0.99638	0.99635	0.999999	5014	0	-0.71335
Rad17	4	0.15341	0.24367	0.999999	1180	2	-0.54603	0.65314	0.65283	0.999999	3268	0	-0.54603
Rfc5	4	0.15381	0.24418	0.999999	1181	2	-0.63834	0.98178	0.98175	0.999999	4781	0	-0.63834
Slc3a2	4	0.15408	0.24451	0.999999	1182	2	-0.68522	0.99039	0.99038	0.999999	4867	0	-0.68522
Stk35	4	0.15421	0.24465	0.999999	1183	2	-0.54598	0.86597	0.86563	0.999999	4174	0	-0.54598
Srfbp1	4	0.15434	0.24484	0.999999	1184	2	-0.52197	0.85863	0.85834	0.999999	4144	0	-0.52197
Mki67	4	0.15514	0.24588	0.999999	1185	2	-0.66678	0.92617	0.92582	0.999999	4454	0	-0.66678
Ptp4a1	4	0.1554	0.24626	0.999999	1186	2	-0.68899	0.98136	0.98135	0.999999	4776	0	-0.68899
Timmdc1	4	0.1568	0.24815	0.999999	1187	2	-0.12432	0.73208	0.73247	0.999999	3607	0	-0.12432
Safb2	4	0.15694	0.24835	0.999999	1188	2	-0.61589	0.97656	0.97638	0.999999	4726	0	-0.61589
Nosip	4	0.15741	0.24902	0.999999	1189	2	-0.56424	0.99096	0.99093	0.999999	4880	0	-0.56424
Haus2	4	0.15807	0.24996	0.999999	1190	2	-0.61249	0.97605	0.97585	0.999999	4721	0	-0.61249
Snrnp40	4	0.15827	0.2502	0.999999	1191	2	-0.65901	0.67835	0.67841	0.999999	3373	0	-0.65901
Tnrc6b	2	0.15853	0.1755	0.903757	1192	1	1.1069	0.25456	0.25428	0.999999	1334	0	1.1069
Matr3	4	0.15888	0.25097	0.999999	1193	2	-0.63487	0.99635	0.99632	0.999999	5011	0	-0.63487
Safb	4	0.15962	0.25194	0.999999	1194	2	-0.4938	0.93198	0.93166	0.999999	4485	0	-0.4938
Cd2bp2	4	0.15988	0.25231	0.999999	1195	2	-0.5936	0.99135	0.99138	0.999999	4886	0	-0.5936
Ndufaf3	4	0.16029	0.25285	0.999999	1196	2	-0.64678	0.6839	0.68389	0.999999	3401	0	-0.64678
Nup54	4	0.16116	0.254	0.999999	1197	2	-0.53145	0.97693	0.97678	0.999999	4732	0	-0.53145
Maz	4	0.16123	0.25406	0.999999	1198	2	-0.2973	0.67641	0.67651	0.999999	3367	0	-0.2973
Mcm8	4	0.16136	0.25424	0.999999	1199	2	-0.56614	0.99407	0.99406	0.999999	4938	0	-0.56614
Brpf1	4	0.1615	0.2544	0.999999	1200	2	-0.50311	0.94874	0.94833	0.999999	4563	0	-0.50311
Ankrd17	4	0.16157	0.25449	0.999999	1201	2	-0.34853	0.88754	0.88705	0.999999	4266	0	-0.34853
Smarce1	4	0.16197	0.25504	0.999999	1202	2	-0.50559	0.02295	0.035405	0.831583	233	1	-0.50559
Meis3	4	0.16231	0.2555	0.999999	1203	2	-0.14592	0.29668	0.29662	0.999999	1548	0	-0.14592
Fancc	4	0.16237	0.25558	0.999999	1204	2	-0.48073	0.94679	0.94629	0.999999	4549	0	-0.48073
Hist2h2ab	4	0.16251	0.25576	0.999999	1205	2	-0.62771	0.9927	0.99273	0.999999	4912	0	-0.62771
Ndufaf6	4	0.16264	0.25597	0.999999	1206	2	-0.69597	0.99514	0.99511	0.999999	4964	0	-0.69597
Gtf3c6	4	0.16269	0.25602	0.999999	1207	1	-0.18612	0.41452	0.41442	0.999999	2111	0	-0.18612
Gadd45b	4	0.16285	0.25624	0.999999	1208	2	-0.54538	0.97356	0.97335	0.999999	4705	0	-0.54538
Sub1	4	0.16332	0.25691	0.999999	1209	2	0.043353	0.25769	0.25752	0.999999	1350	0	0.043353
Stag1	4	0.16352	0.25714	0.999999	1210	2	-0.58515	0.99664	0.99661	0.999999	5029	0	-0.58515
Rmi2	4	0.16393	0.25772	0.999999	1211	2	-0.66393	0.99581	0.99581	0.999999	4989	0	-0.66393
Hist1h2bp	1	0.16412	0.16378	0.853268	1212	1	-1.0196	0.83588	0.83629	0.999999	4057	0	-1.0196
Taf11	4	0.16447	0.25846	0.999999	1213	2	-0.34628	0.73255	0.73295	0.999999	3612	0	-0.34628
Slc25a5	4	0.16474	0.25886	0.999999	1214	2	-0.67439	0.99431	0.99429	0.999999	4941	0	-0.67439
Drosha	4	0.16556	0.25996	0.999999	1215	2	-0.62024	0.99608	0.99608	0.999999	5001	0	-0.62024
Cbx1	4	0.16583	0.26035	0.999999	1216	2	-0.52996	0.99539	0.99537	0.999999	4975	0	-0.52996
Nr4a2	4	0.1661	0.26073	0.999999	1217	2	-0.2447	0.32646	0.32608	0.999999	1696	0	-0.2447
Nupl1	4	0.16678	0.26169	0.999999	1218	2	-0.33464	0.58877	0.58889	0.999999	2962	0	-0.33464
Ints6	4	0.16732	0.26245	0.999999	1219	2	-0.57713	0.43265	0.43254	0.999999	2202	0	-0.57713
Nkx2-2	4	0.16753	0.26271	0.999999	1220	2	-0.1339	0.052759	0.06122	0.930303	364	1	-0.1339
Chchd3	4	0.16787	0.26319	0.999999	1221	2	-0.5019	0.9869	0.98687	0.999999	4827	0	-0.5019
Ppih	4	0.16801	0.26336	0.999999	1222	2	-0.38564	0.51224	0.51266	0.999999	2598	0	-0.38564
Cdc5l	4	0.16807	0.26343	0.999999	1223	2	-0.44379	0.97808	0.97793	0.999999	4743	0	-0.44379
Ube2s	4	0.16828	0.2637	0.999999	1224	2	-0.56272	0.994	0.99399	0.999999	4935	0	-0.56272
Hspb1	4	0.16855	0.26408	0.999999	1225	2	-0.47095	0.83159	0.83162	0.999999	4031	0	-0.47095
Zfp60	4	0.16978	0.26575	0.999999	1226	2	-0.28923	0.87779	0.87733	0.999999	4224	0	-0.28923
Pdcd5	4	0.16985	0.26585	0.999999	1227	2	-0.66987	0.97751	0.97735	0.999999	4736	0	-0.66987
Ddx31	4	0.17054	0.26669	0.999999	1228	2	-0.50324	0.85392	0.85358	0.999999	4133	0	-0.50324
Ccnc	4	0.17115	0.26759	0.999999	1229	2	-0.6197	0.98117	0.98116	0.999999	4772	0	-0.6197
Chmp1a	4	0.17122	0.2677	0.999999	1230	2	-0.0093718	0.027403	0.039157	0.85803	254	1	-0.0093718
Hdac1	4	0.17184	0.26847	0.999999	1231	2	-0.50839	0.98725	0.9872	0.999999	4829	0	-0.50839
Tfpt	4	0.17204	0.26873	0.999999	1232	2	-0.65272	0.96362	0.96331	0.999999	4636	0	-0.65272
Fam178a	4	0.17328	0.27037	0.999999	1233	2	-0.45227	0.99523	0.99519	0.999999	4971	0	-0.45227
Wdr4	4	0.17397	0.27128	0.999999	1234	2	-0.54407	0.96655	0.96619	0.999999	4654	0	-0.54407
Suv420h1	4	0.17404	0.27138	0.999999	1235	2	-0.43765	0.98679	0.98678	0.999999	4825	0	-0.43765
Tex19.1	4	0.17418	0.27156	0.999999	1236	2	-0.4126	0.95187	0.95142	0.999999	4582	0	-0.4126
Ppp2r3c	4	0.17501	0.27264	0.999999	1237	2	-0.58541	0.9897	0.98975	0.999999	4859	0	-0.58541
Senp3	4	0.1759	0.27387	0.999999	1238	2	-0.65436	0.47374	0.47398	0.999999	2403	0	-0.65436
Shfm1	4	0.17604	0.27407	0.999999	1239	2	-0.59193	0.36372	0.36344	0.999999	1874	0	-0.59193
Nkx6-3	4	0.17643	0.27461	0.999999	1240	1	-0.044388	0.68482	0.68484	0.999999	3406	0	-0.044388
Rbm12	4	0.1766	0.27486	0.999999	1241	2	-0.55262	0.45118	0.45135	0.999999	2292	0	-0.55262
Smarcc1	4	0.17694	0.27534	0.999999	1242	2	-0.58321	0.97603	0.97582	0.999999	4720	0	-0.58321
Dppa3	4	0.17757	0.27621	0.999999	1243	2	-0.58328	0.97906	0.97898	0.999999	4748	0	-0.58328
Morf4l2	4	0.17784	0.27657	0.999999	1244	2	-0.44702	0.88768	0.8872	0.999999	4267	0	-0.44702
Hira	4	0.17805	0.27684	0.999999	1245	2	-0.65719	0.94143	0.94089	0.999999	4528	0	-0.65719
Tfam	4	0.17826	0.27711	0.999999	1246	2	-0.51344	0.82672	0.82678	0.999999	4015	0	-0.51344
Chchd1	4	0.17847	0.27738	0.999999	1247	2	-0.42138	0.98317	0.98318	0.999999	4792	0	-0.42138
Edf1	4	0.17916	0.27829	0.999999	1248	2	-0.41928	0.80183	0.80206	0.999999	3922	0	-0.41928
Daxx	4	0.17958	0.27884	0.999999	1249	2	-0.32207	0.84299	0.84288	0.999999	4087	0	-0.32207
Zrsr1	4	0.17979	0.27908	0.999999	1250	2	-0.48596	0.98853	0.98854	0.999999	4839	0	-0.48596
Hnrnpab	4	0.17986	0.27919	0.999999	1251	2	-0.57841	0.99388	0.99389	0.999999	4931	0	-0.57841
Idh3b	4	0.18	0.27934	0.999999	1252	2	-0.56579	0.88237	0.88201	0.999999	4245	0	-0.56579
Ppp1r8	4	0.18014	0.27955	0.999999	1253	2	-0.63286	0.99738	0.9974	0.999999	5070	0	-0.63286
Atf1	4	0.18056	0.28011	0.999999	1254	2	-0.43981	0.99521	0.99519	0.999999	4969	0	-0.43981
Mtpap	4	0.18111	0.28083	0.999999	1255	2	-0.6048	0.71703	0.71725	0.999999	3545	0	-0.6048
Rnf168	4	0.1816	0.28147	0.999999	1256	2	-0.39273	0.75364	0.75427	0.999999	3720	0	-0.39273
Ahcy	4	0.18174	0.28166	0.999999	1257	2	-0.46947	0.98606	0.98603	0.999999	4820	0	-0.46947
Meaf6	4	0.18223	0.28229	0.999999	1258	2	-0.15583	0.33103	0.3307	0.999999	1719	0	-0.15583
Smarcad1	4	0.18279	0.283	0.999999	1259	2	-0.59213	0.92871	0.92841	0.999999	4467	0	-0.59213
Nup62	4	0.18293	0.28317	0.999999	1260	2	-0.57261	0.21724	0.21697	0.999999	1159	0	-0.57261
Zfp655	4	0.18356	0.284	0.999999	1261	2	0.10798	0.42968	0.42954	0.999999	2189	0	0.10798
Srek1	4	0.18363	0.28409	0.999999	1262	2	-0.3752	0.88183	0.88145	0.999999	4242	0	-0.3752
Zfp354a	4	0.18384	0.28436	0.999999	1263	2	-0.16145	0.67781	0.67786	0.999999	3372	0	-0.16145
Katna1	4	0.18391	0.28444	0.999999	1264	2	-0.49326	0.54286	0.5429	0.999999	2752	0	-0.49326
Asl	4	0.18426	0.28485	0.999999	1265	2	-0.40542	0.26622	0.26604	0.999999	1392	0	-0.40542
Irf3	4	0.18461	0.28532	0.999999	1266	2	-0.43386	0.743	0.74357	0.999999	3663	0	-0.43386
Zfp30	4	0.18468	0.2854	0.999999	1267	2	-0.30505	0.75237	0.75306	0.999999	3714	0	-0.30505
Anapc13	4	0.18538	0.28632	0.999999	1268	2	-0.3527	0.94428	0.94368	0.999999	4537	0	-0.3527
Ctnnbl1	4	0.18545	0.28643	0.999999	1269	2	-0.61226	0.99315	0.99318	0.999999	4919	0	-0.61226
Cdv3	3	0.18564	0.24046	0.999999	1270	1	-0.30571	0.13955	0.13966	0.999999	767	1	-0.30571
Nbn	4	0.18581	0.28693	0.999999	1271	2	-0.36504	0.84831	0.84804	0.999999	4107	0	-0.36504
Ccnl1	4	0.18595	0.28713	0.999999	1272	2	-0.24509	0.82828	0.82833	0.999999	4020	0	-0.24509
Tgif2	4	0.18672	0.2881	0.999999	1273	2	-0.45672	0.98862	0.98862	0.999999	4840	0	-0.45672
Vps25	4	0.18778	0.28949	0.999999	1274	2	-0.43808	0.92655	0.92618	0.999999	4458	0	-0.43808
Rbm10	4	0.18799	0.28974	0.999999	1275	2	-0.62932	0.99636	0.99634	0.999999	5013	0	-0.62932
Tle2	4	0.18827	0.29013	0.999999	1276	2	-0.25372	0.66014	0.66001	0.999999	3299	0	-0.25372
Med25	4	0.18883	0.29089	0.999999	1277	2	-0.60141	0.97695	0.9768	0.999999	4733	0	-0.60141
Smarcb1	4	0.18898	0.29107	0.999999	1278	2	-0.44506	0.98095	0.98096	0.999999	4769	0	-0.44506
Slc7a5	4	0.18905	0.29115	0.999999	1279	2	-0.5211	0.99397	0.99397	0.999999	4934	0	-0.5211
Mphosph8	4	0.18912	0.29123	0.999999	1280	2	-0.39897	0.97624	0.97603	0.999999	4723	0	-0.39897
Topors	4	0.18947	0.29175	0.999999	1281	2	-0.13045	0.61568	0.6153	0.999999	3092	0	-0.13045
Lrpprc	4	0.18968	0.29203	0.999999	1282	2	-0.37737	0.34211	0.3418	0.999999	1769	0	-0.37737
Zfp229	4	0.1906	0.29324	0.999999	1283	2	-0.21762	0.76732	0.7676	0.999999	3780	0	-0.21762
Taf4a	4	0.19074	0.29344	0.999999	1284	2	-0.25939	0.63225	0.63192	0.999999	3184	0	-0.25939
Cebpg	4	0.19081	0.29354	0.999999	1285	2	-0.54243	0.96797	0.96762	0.999999	4667	0	-0.54243
Cdk4	4	0.19131	0.29417	0.999999	1286	2	-0.31473	0.89051	0.89015	0.999999	4275	0	-0.31473
Brip1	4	0.19188	0.29494	0.999999	1287	2	-0.36964	0.42705	0.42703	0.999999	2175	0	-0.36964
Tfap2c	4	0.19195	0.29503	0.999999	1288	2	-0.52788	0.99753	0.99754	0.999999	5078	0	-0.52788
Babam1	4	0.19223	0.29543	0.999999	1289	2	-0.39646	0.97061	0.97028	0.999999	4687	0	-0.39646
Nfrkb	4	0.19259	0.29588	0.999999	1290	2	-0.57757	0.90141	0.90096	0.999999	4329	0	-0.57757
Lemd2	4	0.19287	0.29623	0.999999	1291	2	-0.53087	0.98561	0.9856	0.999999	4815	0	-0.53087
Idh3a	4	0.19294	0.29633	0.999999	1292	2	-0.52161	0.99146	0.99148	0.999999	4892	0	-0.52161
Med19	4	0.19301	0.29642	0.999999	1293	2	-0.5794	0.75655	0.75713	0.999999	3729	0	-0.5794
Usp10	4	0.1933	0.2968	0.999999	1294	2	-0.52058	0.40903	0.40873	0.999999	2086	0	-0.52058
Ctdsp1	4	0.19344	0.29697	0.999999	1295	2	-0.53438	0.96465	0.96432	0.999999	4642	0	-0.53438
Aptx	4	0.19365	0.29727	0.999999	1296	2	-0.40021	0.48697	0.48717	0.999999	2466	0	-0.40021
Sephs1	4	0.19401	0.29774	0.999999	1297	2	-0.61149	0.99691	0.99689	0.999999	5038	0	-0.61149
Reep6	4	0.19436	0.29826	0.999999	1298	2	-0.46154	0.58098	0.58098	0.999999	2928	0	-0.46154
Akt2	4	0.19479	0.29881	0.999999	1299	2	-0.43041	0.99077	0.99075	0.999999	4873	0	-0.43041
Tbpl1	4	0.19565	0.29989	0.999999	1300	2	-0.54544	0.97448	0.9743	0.999999	4714	0	-0.54544
Pds5a	4	0.19593	0.30029	0.999999	1301	2	-0.41562	0.98464	0.98466	0.999999	4804	0	-0.41562
Casp12	4	0.19636	0.30083	0.999999	1302	2	-0.07915	0.27795	0.27766	0.999999	1452	0	-0.07915
Eya3	4	0.19693	0.30152	0.999999	1303	2	-0.45305	0.99404	0.99403	0.999999	4937	0	-0.45305
Leo1	4	0.19772	0.30263	0.999999	1304	2	-0.24371	0.76469	0.76508	0.999999	3770	0	-0.24371
Gpi1	4	0.19786	0.30283	0.999999	1305	2	-0.31573	0.72546	0.72568	0.999999	3585	0	-0.31573
Ep300	4	0.198	0.303	0.999999	1306	2	-0.49067	0.69485	0.69486	0.999999	3458	0	-0.49067
Ywhaz	4	0.19815	0.30318	0.999999	1307	2	-0.39346	0.95781	0.95741	0.999999	4609	0	-0.39346
Kif18a	4	0.19944	0.30469	0.999999	1308	2	-0.54469	0.8447	0.84447	0.999999	4093	0	-0.54469
Dmtf1	4	0.19958	0.30488	0.999999	1309	2	-0.57386	0.99239	0.99242	0.999999	4903	0	-0.57386
Pcgf2	4	0.19965	0.30496	0.999999	1310	2	-0.33169	0.3541	0.35383	0.999999	1831	0	-0.33169
Selenbp2	2	0.19965	0.21141	0.999999	1311	1	-0.89221	0.90941	0.90963	0.999999	4368	0	-0.89221
Pias4	4	0.19972	0.30504	0.999999	1312	2	-0.55718	0.60294	0.6029	0.999999	3033	0	-0.55718
Topbp1	4	0.20001	0.30537	0.999999	1313	2	-0.29724	0.90786	0.90728	0.999999	4363	0	-0.29724
Chd8	4	0.20152	0.30732	0.999999	1314	2	-0.46698	0.98556	0.98554	0.999999	4814	0	-0.46698
Cep350	4	0.20202	0.30798	0.999999	1315	2	-0.44143	0.97592	0.97572	0.999999	4719	0	-0.44143
Rbpj	4	0.20231	0.30839	0.999999	1316	2	0.20005	0.060926	0.068522	0.94534	405	1	0.20005
Hus1	4	0.2026	0.30876	0.999999	1317	2	-0.51901	0.83217	0.83218	0.999999	4035	0	-0.51901
Txnrd1	4	0.20274	0.30896	0.999999	1318	2	-0.4044	0.46528	0.46546	0.999999	2364	0	-0.4044
Arl4a	4	0.20281	0.30905	0.999999	1319	2	0.12251	0.80812	0.80831	0.999999	3949	0	0.12251
Pitpnc1	4	0.20509	0.3106	0.999999	1320	1	0.38692	0.10633	0.10961	0.999999	607	1	0.38692
Hist1h2bk	1	0.21532	0.21444	0.999999	1321	0	-0.56042	0.78468	0.78527	0.999999	3855	0	-0.56042
Hist3h2ba	2	0.22351	0.23256	0.999999	1322	1	-0.97543	0.92329	0.92366	0.999999	4441	0	-0.97543
Hist2h2ac	1	0.22426	0.22341	0.999999	1323	0	-0.53407	0.77574	0.77632	0.999999	3818	0	-0.53407
Ptpmt1	4	0.22732	0.32366	0.999999	1324	1	-0.26595	0.92594	0.92558	0.999999	4452	0	-0.26595
Foxf2	4	0.2309	0.32587	0.999999	1325	1	0.2464	0.067146	0.07398	0.957399	436	1	0.2464
Mis12	3	0.23234	0.27424	0.999999	1326	1	-0.31166	0.11518	0.11547	0.999999	651	1	-0.31166
Hist1h3b	1	0.23416	0.23347	0.999999	1327	0	-0.52283	0.76584	0.76641	0.999999	3774	0	-0.52283
Hist1h3c	1	0.24219	0.24156	0.999999	1328	0	-0.48389	0.75781	0.7583	0.999999	3735	0	-0.48389
Hnrnpc	4	0.2485	0.3364	0.999999	1329	1	-0.47705	0.65289	0.65256	0.999999	3266	0	-0.47705
Fkbp6	4	0.25171	0.33839	0.999999	1330	1	-0.0023581	0.70055	0.70058	0.999999	3475	0	-0.0023581
Zbtb21	4	0.25186	0.33848	0.999999	1331	1	-0.061695	0.82442	0.82454	0.999999	4003	0	-0.061695
Pou4f3	4	0.2571	0.34158	0.999999	1332	1	-0.02963	0.48818	0.48845	0.999999	2473	0	-0.02963
Setdb2	4	0.26059	0.34373	0.999999	1333	1	0.298	0.32063	0.32029	0.999999	1669	0	0.298
Zfp85	2	0.26237	0.2674	0.999999	1334	1	-0.54515	0.6853	0.68568	0.999999	3410	0	-0.54515
Hist1h2bn	1	0.26348	0.26301	0.999999	1335	0	-0.41497	0.73652	0.73662	0.999999	3629	0	-0.41497
Hist1h4j	1	0.26916	0.26876	0.999999	1336	0	-0.38745	0.73084	0.731	0.999999	3604	0	-0.38745
Yy1	4	0.2721	0.35078	0.999999	1337	1	0.09924	0.85194	0.8517	0.999999	4124	0	0.09924
Zfp873	2	0.28089	0.28473	0.999999	1338	1	0.02408	0.61729	0.61794	0.999999	3104	0	0.02408
Snx10	4	0.28192	0.35679	0.999999	1339	1	0.23321	0.49517	0.49557	0.999999	2516	0	0.23321
Gm14124	2	0.29384	0.29668	0.999999	1340	1	0.12959	0.31196	0.31178	0.999999	1623	0	0.12959
Nsmce4a	4	0.295	0.36507	0.999999	1341	1	-0.24688	0.94669	0.94617	0.999999	4548	0	-0.24688
Sugt1	4	0.30238	0.3698	0.999999	1342	1	0.018061	0.33746	0.33724	0.999999	1745	0	0.018061
Speer4d	1	0.3067	0.30606	0.999999	1343	0	-0.2948	0.6933	0.6934	0.999999	3448	0	-0.2948
Zfp82	2	0.31392	0.31553	0.999999	1344	1	-0.11913	0.2437	0.24335	0.999999	1288	0	-0.11913
Acat2	3	0.32189	0.3432	0.999999	1345	1	0.053447	0.84856	0.84802	0.999999	4109	0	0.053447
CTRL0013	1	0.32404	0.32384	0.999999	1346	0	-0.16782	0.67596	0.67573	0.999999	3364	0	-0.16782
Nfyb	3	0.32911	0.34904	0.999999	1347	1	0.83018	0.25136	0.25112	0.999999	1322	0	0.83018
Med8	4	0.32969	0.38722	0.999999	1348	1	-0.099884	0.0057072	0.011079	0.671379	91	1	-0.099884
Cacybp	4	0.33465	0.39061	0.999999	1349	1	-0.22262	0.95159	0.95111	0.999999	4578	0	-0.22262
Ola1	2	0.33577	0.33672	0.999999	1350	1	-0.35058	0.73669	0.73702	0.999999	3631	0	-0.35058
Arglu1	4	0.33599	0.39157	0.999999	1351	1	-0.32433	0.85409	0.85375	0.999999	4134	0	-0.32433
Olig1	4	0.33639	0.39177	0.999999	1352	1	0.24308	0.0058938	0.011457	0.671379	95	2	0.24308
Zcchc8	4	0.33866	0.3933	0.999999	1353	1	-0.019054	0.21437	0.2141	0.999999	1142	0	-0.019054
Hist1h2ac	1	0.34065	0.34059	0.999999	1354	0	-0.22185	0.65935	0.65909	0.999999	3294	0	-0.22185
Vps4b	4	0.34185	0.39546	0.999999	1355	1	-0.45277	0.28192	0.28168	0.999999	1476	0	-0.45277
Gzf1	4	0.34357	0.39658	0.999999	1356	1	0.089998	0.33532	0.3351	0.999999	1735	0	0.089998
Zfp174	4	0.34516	0.39759	0.999999	1357	1	-0.21206	0.74261	0.74316	0.999999	3658	0	-0.21206
Exosc1	3	0.34649	0.36306	0.999999	1358	1	-0.28493	0.87307	0.87278	0.999999	4201	0	-0.28493
Bex4	4	0.34687	0.39874	0.999999	1359	1	-0.28353	0.93446	0.93413	0.999999	4499	0	-0.28353
CTRL0054	1	0.35077	0.35052	0.999999	1360	0	-0.19874	0.64923	0.64903	0.999999	3248	0	-0.19874
Smad5	4	0.35213	0.40237	0.999999	1361	1	0.19202	0.78204	0.7823	0.999999	3845	0	0.19202
Med10	4	0.3524	0.40255	0.999999	1362	1	-0.055303	0.13713	0.13855	0.999999	755	1	-0.055303
Arid3b	4	0.35279	0.40285	0.999999	1363	1	-0.10886	0.34832	0.34802	0.999999	1805	0	-0.10886
Hoxa2	4	0.35397	0.40362	0.999999	1364	1	-0.4176	0.97964	0.97964	0.999999	4753	0	-0.4176
Acd	4	0.35606	0.40511	0.999999	1365	1	-0.30043	0.90006	0.89963	0.999999	4323	0	-0.30043
Gm3604	1	0.35663	0.35627	0.999999	1366	0	-0.034566	0.64337	0.64298	0.999999	3220	0	-0.034566
Zscan4d	2	0.35749	0.35781	0.999999	1367	1	-0.19123	0.64204	0.64237	0.999999	3216	0	-0.19123
Zbtb24	4	0.35762	0.40613	0.999999	1368	1	0.10601	0.50564	0.50611	0.999999	2573	0	0.10601
Hey2	4	0.35775	0.40623	0.999999	1369	1	0.039937	0.17187	0.17211	0.999999	922	1	0.039937
Ddx28	2	0.36076	0.36102	0.999999	1370	1	-0.56231	0.93818	0.9383	0.999999	4518	0	-0.56231
Suds3	4	0.361	0.40848	0.999999	1371	1	-0.12776	0.15743	0.15806	0.999999	854	1	-0.12776
Hist2h4	3	0.36297	0.37648	0.999999	1372	1	-0.46303	0.98465	0.98485	0.999999	4805	0	-0.46303
Bub1	4	0.36605	0.41189	0.999999	1373	1	0.11711	0.76111	0.76153	0.999999	3751	0	0.11711
Creb3l2	4	0.36824	0.41335	0.999999	1374	1	0.021769	0.73524	0.73576	0.999999	3620	0	0.021769
Prdm10	4	0.36875	0.41371	0.999999	1375	1	-0.36896	0.8955	0.895	0.999999	4303	0	-0.36896
Uqcc2	3	0.3708	0.38309	0.999999	1376	1	-0.50112	0.9544	0.95452	0.999999	4595	0	-0.50112
Atoh8	4	0.37363	0.41709	0.999999	1377	1	0.032173	0.18206	0.1821	0.999999	975	1	0.032173
Csnk2a1	4	0.37822	0.4203	0.999999	1378	1	-0.18038	0.74788	0.74856	0.999999	3696	0	-0.18038
Cenpc1	4	0.37872	0.42065	0.999999	1379	1	-0.37951	0.9277	0.92742	0.999999	4462	0	-0.37951
Med6	4	0.38012	0.4217	0.999999	1380	1	-0.35213	0.93895	0.93852	0.999999	4521	0	-0.35213
Cdkl3	4	0.38278	0.42363	0.999999	1381	1	0.23722	0.4298	0.42966	0.999999	2190	0	0.23722
Ino80b	4	0.38367	0.42423	0.999999	1382	1	-0.18614	0.63974	0.6394	0.999999	3209	0	-0.18614
Pou2f1	4	0.38518	0.4252	0.999999	1383	1	0.77823	0.19618	0.19608	0.999999	1048	0	0.77823
Hist1h2af	3	0.38548	0.39545	0.999999	1384	1	-0.38354	0.8605	0.86012	0.999999	4153	0	-0.38354
Rqcd1	4	0.39308	0.43071	0.999999	1385	1	0.34368	0.27467	0.27447	0.999999	1436	0	0.34368
Ftsj2	4	0.39321	0.43079	0.999999	1386	1	-0.42909	0.98297	0.98297	0.999999	4791	0	-0.42909
Ppig	3	0.39556	0.4041	0.999999	1387	1	-0.51878	0.87722	0.87695	0.999999	4220	0	-0.51878
Hsbp1	2	0.3964	0.39636	0.999999	1388	0	-0.24426	0.72219	0.72247	0.999999	3572	0	-0.24426
Rprd1b	4	0.40042	0.4359	0.999999	1389	1	-0.42917	0.98852	0.98854	0.999999	4838	0	-0.42917
Dcps	4	0.40066	0.43609	0.999999	1390	1	-0.25217	0.97664	0.97646	0.999999	4727	0	-0.25217
Mta3	4	0.40239	0.43731	0.999999	1391	1	0.050554	0.85133	0.8511	0.999999	4121	0	0.050554
Zfp507	4	0.4035	0.43806	0.999999	1392	1	0.064817	0.68627	0.68629	0.999999	3417	0	0.064817
Mrps23	4	0.40817	0.44149	0.999999	1393	1	-0.35671	0.49015	0.49045	0.999999	2484	0	-0.35671
Fam103a1	1	0.40928	0.40868	0.999999	1394	0	-0.0017389	0.59072	0.5896	0.999999	2968	0	-0.0017389
Cenpu	4	0.40952	0.44239	0.999999	1395	1	-0.41402	0.91215	0.91165	0.999999	4386	0	-0.41402
Tcof1	4	0.41062	0.44316	0.999999	1396	1	-0.24893	0.8798	0.87939	0.999999	4229	0	-0.24893
Setmar	4	0.41184	0.4441	0.999999	1397	1	-0.023263	0.74936	0.75002	0.999999	3702	0	-0.023263
Hist2h2be	3	0.41215	0.41866	0.999999	1398	1	0.016638	0.66603	0.66566	0.999999	3322	0	0.016638
Zfp780b	2	0.41328	0.41311	0.999999	1399	0	0.018623	0.63032	0.63093	0.999999	3175	0	0.018623
Tnfaip3	4	0.41354	0.44542	0.999999	1400	1	-0.29702	0.3824	0.38224	0.999999	1958	0	-0.29702
CTRL0088	1	0.41369	0.41306	0.999999	1401	0	-0.10226	0.58631	0.5852	0.999999	2951	0	-0.10226
Esco2	4	0.42117	0.45102	0.999999	1402	1	0.13358	0.24615	0.24605	0.999999	1299	0	0.13358
Atad2b	4	0.42322	0.45251	0.999999	1403	1	-0.079396	0.8966	0.89612	0.999999	4308	0	-0.079396
Nupl2	4	0.43254	0.4592	0.999999	1404	1	0.045759	0.62837	0.62793	0.999999	3166	0	0.045759
Stk4	4	0.43348	0.45987	0.999999	1405	1	0.18657	0.49561	0.49598	0.999999	2519	0	0.18657
Zfp677	3	0.43442	0.43837	0.999999	1406	1	0.056126	0.81826	0.81769	0.999999	3984	0	0.056126
Ypel1	4	0.43491	0.46095	0.999999	1407	1	-0.073768	0.93653	0.93619	0.999999	4508	0	-0.073768
Zfp91	4	0.43585	0.46171	0.999999	1408	1	0.021711	0.46517	0.46533	0.999999	2363	0	0.021711
Cops7a	4	0.43739	0.46289	0.999999	1409	1	0.01451	0.64727	0.64695	0.999999	3239	0	0.01451
Pus3	4	0.43786	0.46324	0.999999	1410	1	-0.17772	0.9303	0.93	0.999999	4478	0	-0.17772
Vps36	4	0.44092	0.46572	0.999999	1411	1	-0.35805	0.9486	0.94821	0.999999	4561	0	-0.35805
Unc50	4	0.4415	0.46614	0.999999	1412	1	-0.28849	0.11149	0.11434	0.999999	633	1	-0.28849
Casp1	4	0.44186	0.46641	0.999999	1413	1	-0.086979	0.36605	0.36583	0.999999	1881	0	-0.086979
Men1	4	0.44232	0.46682	0.999999	1414	1	-0.39717	0.1638	0.16413	0.999999	877	1	-0.39717
Irf7	4	0.44268	0.46708	0.999999	1415	1	0.20948	0.61328	0.61293	0.999999	3084	0	0.20948
Mrgbp	4	0.44279	0.46717	0.999999	1416	1	-0.16772	0.92396	0.92358	0.999999	4443	0	-0.16772
Skp2	4	0.44291	0.46724	0.999999	1417	1	-0.015091	0.614	0.61364	0.999999	3087	0	-0.015091
Rassf2	4	0.44373	0.46783	0.999999	1418	1	0.22466	0.47127	0.47144	0.999999	2393	0	0.22466
Kcnh8	4	0.4449	0.46873	0.999999	1419	1	0.092284	0.20814	0.20784	0.999999	1108	0	0.092284
Ccne2	4	0.44595	0.46952	0.999999	1420	1	0.44589	0.13224	0.13382	0.999999	734	1	0.44589
Tbx18	4	0.44606	0.46961	0.999999	1421	1	0.12827	0.094417	0.098581	0.999999	555	1	0.12827
Fus	4	0.44676	0.47016	0.999999	1422	1	-0.37481	0.89226	0.89187	0.999999	4289	0	-0.37481
Zfp51	3	0.44855	0.45111	0.999999	1423	1	-0.41809	0.020086	0.026011	0.759003	221	1	-0.41809
Nacc2	4	0.44932	0.4721	0.999999	1424	1	-0.12175	0.67928	0.67934	0.999999	3376	0	-0.12175
Olr1	2	0.44962	0.44965	0.999999	1425	0	-0.16467	0.67098	0.67156	0.999999	3343	0	-0.16467
Hist1h4d	2	0.45063	0.45068	0.999999	1426	0	-0.20263	0.76829	0.76835	0.999999	3784	0	-0.20263
Brcc3	4	0.45094	0.47327	0.999999	1427	1	-0.12889	0.85146	0.85122	0.999999	4122	0	-0.12889
Hspa4	4	0.4528	0.47457	0.999999	1428	1	-0.32144	0.83632	0.83632	0.999999	4062	0	-0.32144
Dscc1	4	0.45522	0.47648	0.999999	1429	1	-0.31795	0.20875	0.20848	0.999999	1111	0	-0.31795
Hist1h2ai	2	0.4566	0.45664	0.999999	1430	0	-0.094885	0.48467	0.48474	0.999999	2451	0	-0.094885
Egln2	4	0.4574	0.47821	0.999999	1431	1	-0.36132	0.85168	0.85143	0.999999	4123	0	-0.36132
Elp4	4	0.45878	0.47924	0.999999	1432	1	-0.35999	0.4907	0.49099	0.999999	2489	0	-0.35999
Taf15	4	0.45924	0.47959	0.999999	1433	1	0.066791	0.49593	0.49629	0.999999	2522	0	0.066791
Atf7ip2	4	0.45958	0.47983	0.999999	1434	1	0.31063	0.14361	0.14468	0.999999	787	1	0.31063
Med29	3	0.45992	0.46143	0.999999	1435	1	-0.45454	0.62676	0.62652	0.999999	3159	0	-0.45454
Ascc3	4	0.46072	0.4807	0.999999	1436	1	-0.22077	0.7164	0.71659	0.999999	3543	0	-0.22077
Uso1	4	0.46152	0.4813	0.999999	1437	1	-0.07579	0.42526	0.42519	0.999999	2161	0	-0.07579
Rbm3	4	0.46164	0.48137	0.999999	1438	1	-0.21591	0.64603	0.64573	0.999999	3233	0	-0.21591
Naa60	4	0.46186	0.48157	0.999999	1439	1	0.025267	0.46004	0.46014	0.999999	2335	0	0.025267
Sp1	4	0.46232	0.48194	0.999999	1440	1	-0.22248	0.92422	0.92385	0.999999	4446	0	-0.22248
Nfat5	4	0.46255	0.48209	0.999999	1441	1	-0.12833	0.88566	0.88521	0.999999	4259	0	-0.12833
Ube4b	4	0.46369	0.48304	0.999999	1442	1	0.11438	0.78181	0.78208	0.999999	3844	0	0.11438
Hmgxb4	4	0.46471	0.48386	0.999999	1443	1	-0.11153	0.79956	0.79973	0.999999	3913	0	-0.11153
Enoph1	4	0.46539	0.48436	0.999999	1444	1	-0.2815	0.54508	0.54508	0.999999	2764	0	-0.2815
Scx	4	0.46562	0.48454	0.999999	1445	1	0.11152	0.69058	0.69066	0.999999	3436	0	0.11152
Mutyh	4	0.46709	0.48561	0.999999	1446	1	-0.034106	0.41354	0.41339	0.999999	2105	0	-0.034106
Hist1h4h	1	0.46798	0.46738	0.999999	1447	0	-0.0075494	0.53202	0.53082	0.999999	2695	0	-0.0075494
Creb5	4	0.468	0.48637	0.999999	1448	1	0.094371	0.59063	0.59072	0.999999	2967	0	0.094371
Zfp641	4	0.46879	0.487	0.999999	1449	1	0.22696	0.14167	0.1429	0.999999	778	1	0.22696
Foxd1	4	0.4689	0.48706	0.999999	1450	1	0.20225	0.56971	0.57001	0.999999	2884	0	0.20225
Med12	4	0.46924	0.48733	0.999999	1451	1	-0.37141	0.96273	0.96244	0.999999	4631	0	-0.37141
Cerkl	4	0.46969	0.4877	0.999999	1452	1	-0.11248	0.78036	0.78068	0.999999	3836	0	-0.11248
Eif2ak2	4	0.47161	0.48923	0.999999	1453	1	0.23232	0.13061	0.13226	0.999999	728	1	0.23232
Top2b	4	0.47206	0.48958	0.999999	1454	1	0.03154	0.82019	0.82038	0.999999	3991	0	0.03154
Crebl2	4	0.47217	0.48966	0.999999	1455	1	0.38249	0.50607	0.50655	0.999999	2575	0	0.38249
Msh2	4	0.47262	0.49002	0.999999	1456	1	-0.30866	0.99275	0.99278	0.999999	4913	0	-0.30866
Klf6	4	0.47296	0.49032	0.999999	1457	1	-0.23537	0.96739	0.96708	0.999999	4661	0	-0.23537
Tcf20	4	0.47318	0.49051	0.999999	1458	1	-0.36795	0.56272	0.56304	0.999999	2842	0	-0.36795
Arl6ip4	4	0.47329	0.49061	0.999999	1459	1	-0.43436	0.74865	0.74931	0.999999	3699	0	-0.43436
Stoml2	4	0.47442	0.49152	0.999999	1460	1	-0.49506	0.99355	0.99354	0.999999	4928	0	-0.49506
Phf14	4	0.47486	0.49189	0.999999	1461	1	-0.10503	0.87065	0.87046	0.999999	4194	0	-0.10503
Zfp251	4	0.47554	0.49245	0.999999	1462	1	0.053223	0.46766	0.46784	0.999999	2372	0	0.053223
Hcfc1r1	2	0.47564	0.47583	0.999999	1463	0	-0.17173	0.75206	0.7522	0.999999	3713	0	-0.17173
Vrk1	4	0.47721	0.49373	0.999999	1464	1	-0.3157	0.65125	0.65094	0.999999	3257	0	-0.3157
Carf	4	0.47788	0.49427	0.999999	1465	1	-0.14871	0.87544	0.87503	0.999999	4214	0	-0.14871
Srpk2	4	0.47799	0.49435	0.999999	1466	1	0.39578	0.01429	0.026746	0.759003	186	2	0.39578
Ddx42	4	0.47833	0.49459	0.999999	1467	1	-0.42187	0.97702	0.97687	0.999999	4734	0	-0.42187
Hnf1b	4	0.47855	0.49479	0.999999	1468	1	0.21338	0.64327	0.64292	0.999999	3218	0	0.21338
Ccng1	4	0.479	0.4951	0.999999	1469	1	-0.44379	0.96548	0.96519	0.999999	4649	0	-0.44379
Tbx15	4	0.48011	0.49596	0.999999	1470	1	0.15474	0.68121	0.68121	0.999999	3387	0	0.15474
Hist1h2ba	4	0.48022	0.49604	0.999999	1471	1	0.60184	0.0038063	0.0075973	0.599766	70	2	0.60184
Etv4	4	0.48066	0.49638	0.999999	1472	1	-0.01104	0.77203	0.77235	0.999999	3798	0	-0.01104
Map2k6	4	0.48144	0.49698	0.999999	1473	1	-0.22956	0.01166	0.022053	0.716294	162	1	-0.22956
Dot1l	4	0.48166	0.49715	0.999999	1474	1	-0.30941	0.98873	0.98871	0.999999	4842	0	-0.30941
Strip1	4	0.48266	0.498	0.999999	1475	1	-0.2483	0.925	0.92467	0.999999	4447	0	-0.2483
Hist1h4b	2	0.4833	0.48331	0.999999	1476	0	0.12325	0.20152	0.2015	0.999999	1076	0	0.12325
Nt5c	4	0.48344	0.49864	0.999999	1477	1	-0.38685	0.60385	0.60373	0.999999	3038	0	-0.38685
Blmh	4	0.48454	0.49957	0.999999	1478	1	0.18149	0.77919	0.77953	0.999999	3830	0	0.18149
Dpy19l2	4	0.48509	0.5	0.999999	1479	1	0.05444	0.58456	0.58469	0.999999	2942	0	0.05444
Srsf5	4	0.48565	0.50046	0.999999	1480	1	-0.28018	0.83519	0.83519	0.999999	4053	0	-0.28018
Dnajb6	4	0.48598	0.50069	0.999999	1481	1	-0.082939	0.68283	0.68278	0.999999	3391	0	-0.082939
Plagl2	4	0.48697	0.50149	0.999999	1482	1	-0.013751	0.3503	0.34999	0.999999	1815	0	-0.013751
Bmi1	4	0.48708	0.50159	0.999999	1483	1	-0.043911	0.65207	0.65177	0.999999	3260	0	-0.043911
Mplkip	3	0.48735	0.48724	0.999999	1484	1	-0.20676	0.93795	0.93771	0.999999	4516	0	-0.20676
Evi5	4	0.48774	0.50215	0.999999	1485	1	0.15297	0.55929	0.55952	0.999999	2826	0	0.15297
Mapk14	4	0.48927	0.50346	0.999999	1486	1	-0.40491	0.99373	0.99373	0.999999	4929	0	-0.40491
Hist1h1b	4	0.48938	0.50355	0.999999	1487	1	-0.041354	0.35003	0.34975	0.999999	1814	0	-0.041354
S100a11	4	0.48971	0.5038	0.999999	1488	1	-0.32951	0.73871	0.7393	0.999999	3643	0	-0.32951
Rara	4	0.48993	0.50394	0.999999	1489	1	0.21092	0.52296	0.52323	0.999999	2653	0	0.21092
Hells	4	0.49048	0.50437	0.999999	1490	1	0.28724	0.49245	0.49285	0.999999	2501	0	0.28724
Rmi1	1	0.49113	0.49024	0.999999	1491	0	0.18094	0.50887	0.50806	0.999999	2589	0	0.18094
Crem	4	0.49157	0.5053	0.999999	1492	1	0.43996	0.57057	0.57092	0.999999	2887	0	0.43996
Txndc9	3	0.49161	0.4914	0.999999	1493	1	-0.30424	0.95321	0.95327	0.999999	4593	0	-0.30424
Ttc3	4	0.4919	0.50561	0.999999	1494	1	-0.11484	0.90673	0.90617	0.999999	4355	0	-0.11484
Msl3	4	0.49278	0.50638	0.999999	1495	1	-0.24726	0.48277	0.48299	0.999999	2441	0	-0.24726
Cetn2	4	0.49299	0.50654	0.999999	1496	1	-0.2832	0.48355	0.48378	0.999999	2445	0	-0.2832
Alkbh8	4	0.49408	0.50736	0.999999	1497	1	-0.25663	0.93249	0.93217	0.999999	4488	0	-0.25663
Siva1	4	0.49517	0.50823	0.999999	1498	1	-0.0074883	0.70099	0.70098	0.999999	3479	0	-0.0074883
Psmc3ip	4	0.49539	0.5084	0.999999	1499	1	-0.36813	0.82214	0.82228	0.999999	3998	0	-0.36813
Aym1	4	0.49713	0.5098	0.999999	1500	1	-0.00086314	0.51951	0.51987	0.999999	2636	0	-0.00086314
Ccdc55	4	0.4981	0.51058	0.999999	1501	1	-0.26414	0.5081	0.50864	0.999999	2588	0	-0.26414
Zfp97	1	0.49857	0.49769	0.999999	1502	0	0.056646	0.50143	0.50066	0.999999	2552	0	0.056646
Cnot4	4	0.49864	0.51103	0.999999	1503	1	-0.2273	0.031132	0.04232	0.862185	270	1	-0.2273
Ten1	4	0.49918	0.51153	0.999999	1504	1	-0.12852	0.95042	0.94998	0.999999	4573	0	-0.12852
Fancf	4	0.50005	0.51228	0.999999	1505	1	-0.41253	0.27239	0.27222	0.999999	1424	0	-0.41253
Casp2	4	0.50048	0.51265	0.999999	1506	1	0.3428	0.1394	0.14074	0.999999	766	1	0.3428
Ube2a	4	0.5007	0.51283	0.999999	1507	1	-0.23228	0.92067	0.92032	0.999999	4428	0	-0.23228
Znhit3	1	0.50098	0.50024	0.999999	1508	0	0.44542	0.49902	0.49818	0.999999	2538	0	0.44542
Commd6	3	0.50118	0.50083	0.999999	1509	1	0.26169	0.31344	0.31361	0.999999	1630	0	0.26169
Adi1	4	0.50145	0.51343	0.999999	1510	1	-0.22172	0.50735	0.50788	0.999999	2583	0	-0.22172
Cenpq	4	0.50167	0.51361	0.999999	1511	1	-0.31508	0.91089	0.91036	0.999999	4378	0	-0.31508
Prdm15	4	0.50231	0.51415	0.999999	1512	1	-0.11107	0.40535	0.405	0.999999	2071	0	-0.11107
Mef2c	4	0.50296	0.51466	0.999999	1513	1	-0.12924	0.89954	0.89913	0.999999	4321	0	-0.12924
Tmem97	4	0.50328	0.51491	0.999999	1514	1	-0.21684	0.37707	0.37691	0.999999	1932	0	-0.21684
Zranb2	4	0.50339	0.515	0.999999	1515	1	0.17986	0.32524	0.32492	0.999999	1691	0	0.17986
Zfp52	4	0.50382	0.51535	0.999999	1516	1	-0.20234	0.91265	0.91217	0.999999	4390	0	-0.20234
Eid2	4	0.50457	0.51593	0.999999	1517	1	-0.23971	0.6098	0.60963	0.999999	3068	0	-0.23971
Elf2	4	0.50553	0.51674	0.999999	1518	1	-0.21603	0.88028	0.87995	0.999999	4234	0	-0.21603
L3mbtl3	4	0.50575	0.51689	0.999999	1519	1	-0.29663	0.98519	0.98521	0.999999	4810	0	-0.29663
Mllt4	4	0.50585	0.51701	0.999999	1520	1	0.20524	0.62211	0.62174	0.999999	3133	0	0.20524
Suz12	4	0.5066	0.51766	0.999999	1521	1	0.007541	0.49223	0.49261	0.999999	2499	0	0.007541
Crxos	4	0.50746	0.51838	0.999999	1522	1	-0.19058	0.091549	0.096022	0.997783	543	1	-0.19058
Parp14	4	0.50916	0.51973	0.999999	1523	1	0.27687	0.5238	0.5241	0.999999	2657	0	0.27687
Wdr83	4	0.51118	0.52134	0.999999	1524	1	-0.42923	0.99249	0.99254	0.999999	4908	0	-0.42923
Txlng	4	0.51129	0.52139	0.999999	1525	1	-0.072121	0.92663	0.92627	0.999999	4459	0	-0.072121
Xrcc6	4	0.51161	0.52164	0.999999	1526	1	-0.15087	0.67967	0.67968	0.999999	3378	0	-0.15087
Akr1b3	4	0.51171	0.52171	0.999999	1527	1	-0.10106	0.57211	0.57247	0.999999	2895	0	-0.10106
Tfdp2	4	0.51203	0.522	0.999999	1528	1	-0.10334	0.60512	0.60505	0.999999	3045	0	-0.10334
Trip4	4	0.51256	0.52244	0.999999	1529	1	-0.11355	0.48144	0.48162	0.999999	2435	0	-0.11355
Hnf4g	4	0.51309	0.52287	0.999999	1530	1	-0.25387	0.98088	0.9809	0.999999	4768	0	-0.25387
Tyro3	4	0.5132	0.52296	0.999999	1531	1	-0.20782	0.79896	0.79914	0.999999	3911	0	-0.20782
Mrps26	4	0.51351	0.52328	0.999999	1532	1	-0.21333	0.37898	0.37879	0.999999	1941	0	-0.21333
Cenpp	4	0.51394	0.52362	0.999999	1533	1	-0.33791	0.97797	0.97781	0.999999	4739	0	-0.33791
Smad7	4	0.51415	0.52379	0.999999	1534	1	-0.32295	0.98902	0.98906	0.999999	4845	0	-0.32295
Cggbp1	4	0.51436	0.52396	0.999999	1535	1	0.57608	0.19695	0.19678	0.999999	1053	0	0.57608
Ilk	4	0.51446	0.52405	0.999999	1536	1	-0.085687	0.5066	0.50712	0.999999	2579	0	-0.085687
Trnp1	4	0.51478	0.52432	0.999999	1537	1	0.041957	0.79161	0.79191	0.999999	3882	0	0.041957
Hmgb3	4	0.5152	0.52467	0.999999	1538	1	-0.18682	0.97719	0.97703	0.999999	4735	0	-0.18682
Atad2	4	0.51562	0.52501	0.999999	1539	1	-0.14139	0.054849	0.063086	0.930303	372	1	-0.14139
Ajuba	4	0.51573	0.52507	0.999999	1540	1	-0.089804	0.66344	0.66322	0.999999	3311	0	-0.089804
Mdc1	4	0.51636	0.5256	0.999999	1541	1	0.10458	0.34621	0.3459	0.999999	1793	0	0.10458
Sun2	4	0.51647	0.5257	0.999999	1542	1	-0.31789	0.95172	0.95126	0.999999	4580	0	-0.31789
Cdk10	4	0.5171	0.52625	0.999999	1543	1	-0.059276	0.45048	0.45069	0.999999	2288	0	-0.059276
Adar	4	0.51783	0.52688	0.999999	1544	1	0.04389	0.59783	0.59789	0.999999	3009	0	0.04389
Mlh3	4	0.51804	0.52701	0.999999	1545	1	-0.27406	0.71696	0.71716	0.999999	3544	0	-0.27406
Supt20	4	0.51846	0.52735	0.999999	1546	1	0.515	0.18596	0.18591	0.999999	996	1	0.515
Pth	4	0.51878	0.52762	0.999999	1547	1	0.18674	0.39246	0.39213	0.999999	2009	0	0.18674
Smcr8	4	0.5193	0.52808	0.999999	1548	1	0.13788	0.31272	0.31233	0.999999	1626	0	0.13788
Rusc1	4	0.51983	0.52848	0.999999	1549	1	0.24589	0.16966	0.16992	0.999999	911	1	0.24589
Nr3c2	4	0.52035	0.5289	0.999999	1550	1	0.0096349	0.82852	0.82859	0.999999	4021	0	0.0096349
Dcp1b	4	0.52202	0.53026	0.999999	1551	1	0.12379	0.57975	0.57985	0.999999	2923	0	0.12379
Unc45a	4	0.52223	0.53043	0.999999	1552	1	-0.10418	0.82657	0.82664	0.999999	4014	0	-0.10418
Rgs17	4	0.52234	0.53051	0.999999	1553	1	-0.049296	0.4638	0.46397	0.999999	2353	0	-0.049296
Zscan12	3	0.52237	0.52218	0.999999	1554	0	-0.22014	0.78715	0.78655	0.999999	3865	0	-0.22014
Stat1	4	0.52348	0.53149	0.999999	1555	1	0.23217	0.28475	0.28463	0.999999	1489	0	0.23217
Lama5	4	0.5239	0.53186	0.999999	1556	1	-0.10733	0.74723	0.74787	0.999999	3688	0	-0.10733
Tex12	4	0.52442	0.53231	0.999999	1557	1	0.11834	0.56145	0.56173	0.999999	2836	0	0.11834
Trove2	4	0.52463	0.53246	0.999999	1558	1	-0.2859	0.98934	0.98939	0.999999	4850	0	-0.2859
Neurod6	4	0.52494	0.53272	0.999999	1559	1	-0.12867	0.43158	0.43144	0.999999	2199	0	-0.12867
Cand1	4	0.52546	0.53317	0.999999	1560	1	-0.028745	0.25725	0.25705	0.999999	1348	0	-0.028745
Rnmt	4	0.52567	0.53336	0.999999	1561	1	-0.15965	0.81696	0.81713	0.999999	3980	0	-0.15965
Gtf2ird1	4	0.52577	0.53344	0.999999	1562	1	-0.49626	0.91047	0.90995	0.999999	4373	0	-0.49626
Arl4d	4	0.5265	0.53401	0.999999	1563	1	-0.28833	0.9457	0.94513	0.999999	4543	0	-0.28833
Pagr1a	4	0.5266	0.53411	0.999999	1564	1	-0.29536	0.8059	0.80608	0.999999	3941	0	-0.29536
Abhd14b	4	0.52681	0.53426	0.999999	1565	1	-0.31638	0.61948	0.61901	0.999999	3117	0	-0.31638
Bahd1	4	0.52712	0.53453	0.999999	1566	1	-0.39394	0.96899	0.96866	0.999999	4674	0	-0.39394
Ublcp1	4	0.52722	0.53462	0.999999	1567	1	-0.52767	0.99568	0.99567	0.999999	4985	0	-0.52767
Nr2f6	4	0.52743	0.53481	0.999999	1568	1	-0.17841	0.21179	0.21143	0.999999	1129	0	-0.17841
Cep162	4	0.52753	0.53487	0.999999	1569	1	0.15808	0.64151	0.64115	0.999999	3215	0	0.15808
Fam98b	4	0.52763	0.53495	0.999999	1570	1	-0.17488	0.96785	0.9675	0.999999	4665	0	-0.17488
Nfx1	4	0.52826	0.53542	0.999999	1571	1	-0.0096855	0.60276	0.60273	0.999999	3032	0	-0.0096855
Zfp148	4	0.52846	0.53559	0.999999	1572	1	0.069452	0.44221	0.44235	0.999999	2247	0	0.069452
Ankrd1	4	0.52857	0.53567	0.999999	1573	1	0.1853	0.58409	0.58417	0.999999	2940	0	0.1853
Tctex1d4	2	0.5286	0.52921	0.999999	1574	0	-0.16846	0.80894	0.80941	0.999999	3952	0	-0.16846
E330034G19Rik	4	0.52898	0.53601	0.999999	1575	1	0.20047	0.35292	0.35268	0.999999	1827	0	0.20047
Mlxipl	4	0.52949	0.53646	0.999999	1576	1	-0.073504	0.16014	0.16067	0.999999	863	1	-0.073504
Hbp1	4	0.52991	0.5368	0.999999	1577	1	0.10006	0.79194	0.79223	0.999999	3887	0	0.10006
Mecr	4	0.53001	0.53686	0.999999	1578	1	-0.48298	0.97989	0.9799	0.999999	4759	0	-0.48298
Bnip2	4	0.53022	0.53706	0.999999	1579	1	-0.059717	0.67124	0.67116	0.999999	3345	0	-0.059717
Hr	4	0.53032	0.53715	0.999999	1580	1	0.22337	0.22132	0.221	0.999999	1182	0	0.22337
Ccnd3	4	0.53042	0.53726	0.999999	1581	1	-0.20975	0.15727	0.1579	0.999999	853	1	-0.20975
Mdh2	4	0.53083	0.53759	0.999999	1582	1	-0.25801	0.89596	0.89547	0.999999	4306	0	-0.25801
Ndufa9	4	0.53094	0.53768	0.999999	1583	1	0.6257	0.21558	0.21531	0.999999	1150	0	0.6257
Rspo1	4	0.53145	0.53809	0.999999	1584	1	-0.025727	0.3437	0.34336	0.999999	1778	0	-0.025727
Xrcc5	4	0.53207	0.53858	0.999999	1585	1	-0.32064	0.97677	0.9766	0.999999	4728	0	-0.32064
Swsap1	4	0.53238	0.5389	0.999999	1586	1	-0.20011	0.88339	0.88298	0.999999	4247	0	-0.20011
Cln3	4	0.53268	0.53918	0.999999	1587	1	-0.0099904	0.64444	0.6441	0.999999	3224	0	-0.0099904
Ache	4	0.53279	0.53928	0.999999	1588	1	-0.12451	0.58258	0.58262	0.999999	2933	0	-0.12451
Erg	4	0.53361	0.53999	0.999999	1589	1	-0.093554	0.42956	0.42944	0.999999	2188	0	-0.093554
Spdya	4	0.53412	0.5404	0.999999	1590	1	-0.14029	0.8728	0.87255	0.999999	4200	0	-0.14029
Camta2	4	0.53453	0.54079	0.999999	1591	1	0.10559	0.63567	0.6354	0.999999	3196	0	0.10559
Cdk8	4	0.53463	0.54089	0.999999	1592	1	-0.12496	0.83073	0.8308	0.999999	4027	0	-0.12496
Fgfr1	4	0.53473	0.54098	0.999999	1593	1	-0.54981	0.99508	0.99506	0.999999	4963	0	-0.54981
Rp9	4	0.53616	0.54223	0.999999	1594	1	-0.099177	0.89075	0.89037	0.999999	4278	0	-0.099177
Snrpn	4	0.53627	0.5423	0.999999	1595	1	-0.16581	0.89533	0.89484	0.999999	4301	0	-0.16581
Adarb2	4	0.53667	0.54268	0.999999	1596	1	0.30224	0.3433	0.343	0.999999	1776	0	0.30224
Pou5f2	4	0.53698	0.54292	0.999999	1597	1	-0.082339	0.91711	0.9167	0.999999	4409	0	-0.082339
Zmym2	4	0.53769	0.54351	0.999999	1598	1	0.1933	0.60611	0.606	0.999999	3052	0	0.1933
Eid1	4	0.5379	0.54368	0.999999	1599	1	0.062714	0.82794	0.82803	0.999999	4019	0	0.062714
Dlg1	4	0.5382	0.54395	0.999999	1600	1	-0.089276	0.83993	0.83979	0.999999	4077	0	-0.089276
Foxf1	4	0.53871	0.54436	0.999999	1601	1	0.065527	0.070244	0.076749	0.958409	451	1	0.065527
N4bp1	4	0.53901	0.54466	0.999999	1602	1	-0.16543	0.86701	0.86677	0.999999	4181	0	-0.16543
Syncrip	4	0.53942	0.54497	0.999999	1603	1	-0.275	0.83477	0.83469	0.999999	4048	0	-0.275
Zbtb6	4	0.54003	0.5455	0.999999	1604	1	-0.14616	0.74736	0.74801	0.999999	3690	0	-0.14616
Taf6l	4	0.54013	0.54559	0.999999	1605	1	-0.2314	0.52546	0.52571	0.999999	2664	0	-0.2314
Ddx17	4	0.54043	0.54588	0.999999	1606	1	-0.17295	0.8385	0.83846	0.999999	4071	0	-0.17295
Polq	4	0.54074	0.54616	0.999999	1607	1	-0.53501	0.89795	0.89751	0.999999	4314	0	-0.53501
Msl1	4	0.54084	0.54623	0.999999	1608	1	-0.4399	0.9552	0.95475	0.999999	4601	0	-0.4399
Pabpc4	4	0.54094	0.54633	0.999999	1609	1	-0.12753	0.60367	0.60359	0.999999	3036	0	-0.12753
Cdyl2	4	0.54104	0.54642	0.999999	1610	1	-0.072655	0.95423	0.95385	0.999999	4594	0	-0.072655
Papd5	4	0.54135	0.54666	0.999999	1611	1	-0.20258	0.61096	0.61073	0.999999	3073	0	-0.20258
Cc2d1b	4	0.54205	0.54729	0.999999	1612	1	0.017347	0.52108	0.52134	0.999999	2644	0	0.017347
Hat1	4	0.54215	0.54738	0.999999	1613	1	-0.23972	0.83188	0.83192	0.999999	4033	0	-0.23972
Qtrt1	4	0.54226	0.54746	0.999999	1614	1	0.071922	0.31368	0.31333	0.999999	1631	0	0.071922
Batf2	4	0.54246	0.54763	0.999999	1615	1	-0.13029	0.14232	0.14348	0.999999	781	1	-0.13029
Tmub1	4	0.54286	0.54796	0.999999	1616	1	-0.0095567	0.36178	0.36151	0.999999	1866	0	-0.0095567
Ash1l	4	0.54296	0.54805	0.999999	1617	1	-0.056836	0.65017	0.6499	0.999999	3253	0	-0.056836
Tdgf1	4	0.54367	0.54863	0.999999	1618	1	0.29242	0.13012	0.1318	0.999999	725	1	0.29242
Hsf3	4	0.54377	0.54873	0.999999	1619	1	0.13274	0.40768	0.4074	0.999999	2082	0	0.13274
Ate1	4	0.54478	0.54966	0.999999	1620	1	0.033133	0.56477	0.56512	0.999999	2857	0	0.033133
Zfp110	3	0.54489	0.54472	0.999999	1621	0	0.15833	0.83868	0.83808	0.999999	4074	0	0.15833
Ankrd7	4	0.54498	0.54981	0.999999	1622	1	-0.10885	0.69738	0.69742	0.999999	3468	0	-0.10885
Primpol	4	0.54508	0.5499	0.999999	1623	1	0.19427	0.76561	0.76599	0.999999	3773	0	0.19427
Thrap3	4	0.54538	0.55013	0.999999	1624	1	-0.36844	0.6171	0.61672	0.999999	3102	0	-0.36844
Zfp386	4	0.54568	0.55039	0.999999	1625	1	-0.062959	0.43384	0.43367	0.999999	2207	0	-0.062959
Tbx20	4	0.54578	0.55048	0.999999	1626	1	0.18885	0.63139	0.63106	0.999999	3181	0	0.18885
Sfn	4	0.54618	0.55085	0.999999	1627	1	-0.34918	0.95488	0.95446	0.999999	4599	0	-0.34918
Birc3	4	0.54638	0.55102	0.999999	1628	1	-0.036416	0.7473	0.74794	0.999999	3689	0	-0.036416
Ubox5	4	0.54689	0.55151	0.999999	1629	1	-0.34369	0.96679	0.96647	0.999999	4656	0	-0.34369
Iqcb1	4	0.54739	0.55197	0.999999	1630	1	-0.048436	0.22762	0.22727	0.999999	1211	0	-0.048436
T	4	0.54759	0.55214	0.999999	1631	1	0.27979	0.16681	0.16709	0.999999	894	1	0.27979
1700024P04Rik	4	0.54789	0.55239	0.999999	1632	1	0.29954	0.46118	0.46127	0.999999	2342	0	0.29954
Cmtr2	4	0.54869	0.55303	0.999999	1633	1	-0.21797	0.84853	0.8483	0.999999	4108	0	-0.21797
Erf	4	0.54899	0.5533	0.999999	1634	1	-0.036111	0.85298	0.85265	0.999999	4129	0	-0.036111
Bnip3	4	0.54929	0.55354	0.999999	1635	1	0.26255	0.66624	0.66607	0.999999	3323	0	0.26255
Zfp213	4	0.54949	0.55371	0.999999	1636	1	-0.018822	0.60728	0.60715	0.999999	3058	0	-0.018822
Cnot7	4	0.55029	0.55437	0.999999	1637	1	0.073375	0.66728	0.66718	0.999999	3329	0	0.073375
Atrx	4	0.55039	0.55446	0.999999	1638	1	-0.060296	0.01112	0.021092	0.709101	155	1	-0.060296
Eno1b	3	0.5505	0.55028	0.999999	1639	0	-0.47274	0.61743	0.61724	0.999999	3106	0	-0.47274
Akip1	4	0.55068	0.55476	0.999999	1640	1	-0.30329	0.11497	0.1175	0.999999	649	1	-0.30329
S100a1	2	0.55071	0.55134	0.999999	1641	0	-0.1474	0.80858	0.80907	0.999999	3951	0	-0.1474
Gpatch1	4	0.55078	0.55486	0.999999	1642	1	-0.22902	0.29431	0.29426	0.999999	1535	0	-0.22902
Msrb1	4	0.55088	0.55496	0.999999	1643	1	-0.27305	0.9768	0.97663	0.999999	4730	0	-0.27305
Eps15l1	4	0.55098	0.55505	0.999999	1644	1	-0.029132	0.91678	0.91633	0.999999	4407	0	-0.029132
Syce2	4	0.55128	0.55532	0.999999	1645	1	-0.12571	0.63626	0.63599	0.999999	3198	0	-0.12571
Fos	4	0.55148	0.55551	0.999999	1646	1	-0.057588	0.77435	0.77469	0.999999	3810	0	-0.057588
Ctdsp2	4	0.55158	0.55562	0.999999	1647	1	-0.37694	0.567	0.56737	0.999999	2869	0	-0.37694
Wdr11	4	0.55178	0.5558	0.999999	1648	1	0.084262	0.77441	0.77477	0.999999	3811	0	0.084262
Larp1	4	0.55188	0.55591	0.999999	1649	1	-0.291	0.96258	0.96229	0.999999	4630	0	-0.291
Pxn	4	0.55218	0.55617	0.999999	1650	1	0.28411	0.66176	0.66155	0.999999	3304	0	0.28411
Prdx1	4	0.55238	0.55634	0.999999	1651	1	-0.15344	0.52815	0.52833	0.999999	2677	0	-0.15344
2610020H08Rik	4	0.55297	0.55685	0.999999	1652	1	-0.25271	0.61337	0.61302	0.999999	3085	0	-0.25271
Zbtb10	4	0.55327	0.55713	0.999999	1653	1	0.42457	0.0032817	0.0066306	0.581983	58	2	0.42457
Arhgap39	4	0.55367	0.55745	0.999999	1654	1	0.23986	0.3108	0.31045	0.999999	1616	0	0.23986
Lmo1	2	0.55375	0.55421	0.999999	1655	0	0.25181	0.028796	0.030115	0.782598	260	1	0.25181
Jarid2	4	0.55446	0.55813	0.999999	1656	1	-0.27464	0.98981	0.98985	0.999999	4860	0	-0.27464
Otx2	4	0.55456	0.55823	0.999999	1657	1	0.12154	0.27339	0.2732	0.999999	1430	0	0.12154
Pms2	4	0.55476	0.5584	0.999999	1658	1	-0.15044	0.87987	0.87948	0.999999	4230	0	-0.15044
Csrp2bp	4	0.55486	0.55846	0.999999	1659	1	-0.46572	0.9102	0.90971	0.999999	4371	0	-0.46572
Ppp4r2	4	0.55495	0.55854	0.999999	1660	1	-0.11089	0.69523	0.69525	0.999999	3460	0	-0.11089
Hoxb8	4	0.55535	0.55891	0.999999	1661	1	0.021437	0.50649	0.50699	0.999999	2578	0	0.021437
Fam209	4	0.55545	0.55899	0.999999	1662	1	-0.20766	0.90189	0.90144	0.999999	4331	0	-0.20766
Zbtb4	4	0.55555	0.55909	0.999999	1663	1	0.015561	0.78006	0.78041	0.999999	3834	0	0.015561
Esrrb	4	0.55565	0.55917	0.999999	1664	1	-0.37473	0.46596	0.46611	0.999999	2366	0	-0.37473
Tbx10	4	0.55594	0.55943	0.999999	1665	1	0.16089	0.7518	0.7525	0.999999	3712	0	0.16089
Vdac3	4	0.55604	0.55954	0.999999	1666	1	0.05583	0.39071	0.39038	0.999999	1998	0	0.05583
Nfkbiz	4	0.55614	0.55965	0.999999	1667	1	0.084414	0.58399	0.58407	0.999999	2939	0	0.084414
Med24	4	0.55624	0.55974	0.999999	1668	1	-0.15035	0.96901	0.96867	0.999999	4675	0	-0.15035
Zfp560	4	0.55663	0.5601	0.999999	1669	1	0.24079	0.47777	0.47807	0.999999	2423	0	0.24079
Adrb2	4	0.55752	0.56092	0.999999	1670	1	-0.22391	0.72179	0.72202	0.999999	3570	0	-0.22391
Eomes	4	0.55801	0.56138	0.999999	1671	1	0.28238	0.23611	0.23589	0.999999	1249	0	0.28238
Zfp354c	4	0.55831	0.56165	0.999999	1672	1	-0.31569	0.99202	0.99202	0.999999	4897	0	-0.31569
Zfp809	4	0.55841	0.56174	0.999999	1673	1	-0.0085967	0.81058	0.81086	0.999999	3957	0	-0.0085967
Zfp768	4	0.5591	0.56238	0.999999	1674	1	-0.087187	0.9518	0.95133	0.999999	4581	0	-0.087187
Kmt2a	4	0.55919	0.56248	0.999999	1675	1	-0.098641	0.049442	0.058318	0.930238	349	1	-0.098641
Ptges2	4	0.55949	0.5627	0.999999	1676	1	0.075374	0.79605	0.79626	0.999999	3902	0	0.075374
Uchl5	4	0.55959	0.56279	0.999999	1677	1	-0.28097	0.98289	0.98289	0.999999	4789	0	-0.28097
Lcor	4	0.55988	0.56309	0.999999	1678	1	0.11709	0.84398	0.84382	0.999999	4090	0	0.11709
Spdyb	4	0.55998	0.56319	0.999999	1679	1	-0.2507	0.51615	0.51648	0.999999	2620	0	-0.2507
H3f3b	4	0.56008	0.56327	0.999999	1680	1	-0.23029	0.24556	0.24544	0.999999	1297	0	-0.23029
Tcf4	4	0.56027	0.56343	0.999999	1681	1	-0.032533	0.88365	0.88323	0.999999	4249	0	-0.032533
Plscr1	4	0.56057	0.56369	0.999999	1682	1	0.32468	0.31927	0.31894	0.999999	1662	0	0.32468
Ehf	4	0.56066	0.56377	0.999999	1683	1	0.20215	0.58578	0.58595	0.999999	2948	0	0.20215
Sox14	4	0.56076	0.56386	0.999999	1684	1	0.28382	0.213	0.21265	0.999999	1136	0	0.28382
Mtrr	4	0.56164	0.56473	0.999999	1685	1	-0.33028	0.081028	0.086338	0.980345	496	1	-0.33028
Gatad2a	4	0.56194	0.56499	0.999999	1686	1	-0.54564	0.76315	0.76352	0.999999	3761	0	-0.54564
Zw10	4	0.56203	0.56507	0.999999	1687	1	-0.23464	0.40633	0.40602	0.999999	2075	0	-0.23464
Agl	4	0.56213	0.56517	0.999999	1688	1	0.22453	0.20905	0.20879	0.999999	1113	0	0.22453
Tpi1	4	0.56223	0.56526	0.999999	1689	1	-0.39575	0.859	0.8587	0.999999	4145	0	-0.39575
Dbi	4	0.56243	0.56545	0.999999	1690	1	0.16536	0.34859	0.34831	0.999999	1807	0	0.16536
Kpna1	4	0.56252	0.56553	0.999999	1691	1	-0.03393	0.85473	0.85448	0.999999	4139	0	-0.03393
Ypel3	3	0.56387	0.56388	0.999999	1692	0	0.13837	0.42355	0.42339	0.999999	2152	0	0.13837
Rnaseh1	4	0.56389	0.56681	0.999999	1693	1	-0.29562	0.97999	0.98	0.999999	4761	0	-0.29562
Spic	4	0.56457	0.56744	0.999999	1694	1	0.26273	0.032196	0.043183	0.867316	274	1	0.26273
Mlh1	4	0.56467	0.56753	0.999999	1695	1	-0.049395	0.90478	0.90424	0.999999	4345	0	-0.049395
Cenpf	4	0.56535	0.56815	0.999999	1696	1	-0.065979	0.62958	0.62919	0.999999	3172	0	-0.065979
Cep57	4	0.56545	0.56824	0.999999	1697	1	0.17421	0.6855	0.68553	0.999999	3412	0	0.17421
Acin1	4	0.56564	0.5684	0.999999	1698	1	-0.33892	0.9885	0.98851	0.999999	4837	0	-0.33892
Trim41	4	0.56574	0.56849	0.999999	1699	1	0.053868	0.89113	0.89075	0.999999	4282	0	0.053868
S100a13	4	0.56583	0.56858	0.999999	1700	1	0.1076	0.42634	0.42628	0.999999	2169	0	0.1076
Zfp518a	4	0.56603	0.56877	0.999999	1701	1	-0.053171	0.6628	0.66257	0.999999	3310	0	-0.053171
Pde4dip	4	0.56632	0.56901	0.999999	1702	1	0.084115	0.82535	0.82548	0.999999	4009	0	0.084115
Zbtb3	4	0.56661	0.5693	0.999999	1703	1	-0.15333	0.95206	0.95158	0.999999	4583	0	-0.15333
Dcaf7	4	0.567	0.56967	0.999999	1704	1	-0.32988	0.97914	0.97907	0.999999	4749	0	-0.32988
Nono	4	0.56729	0.56991	0.999999	1705	1	0.28017	0.14021	0.14147	0.999999	769	1	0.28017
Zfp553	4	0.56748	0.57011	0.999999	1706	1	-0.14618	0.62438	0.62397	0.999999	3147	0	-0.14618
Pds5b	4	0.56777	0.57034	0.999999	1707	1	-0.54542	0.38227	0.38212	0.999999	1957	0	-0.54542
9130023H24Rik	4	0.56874	0.57121	0.999999	1708	1	-0.063364	0.88771	0.88723	0.999999	4268	0	-0.063364
Ip6k1	4	0.56961	0.57198	0.999999	1709	1	-0.11918	0.58681	0.58702	0.999999	2953	0	-0.11918
Aifm1	4	0.5699	0.57227	0.999999	1710	1	-0.41146	0.99015	0.99017	0.999999	4862	0	-0.41146
Churc1	4	0.57009	0.57247	0.999999	1711	1	-0.17583	0.74274	0.74331	0.999999	3660	0	-0.17583
Sirt7	4	0.57028	0.57267	0.999999	1712	1	-0.42744	0.94953	0.94906	0.999999	4567	0	-0.42744
Ube2e1	4	0.57038	0.57277	0.999999	1713	1	-0.34178	0.96011	0.95974	0.999999	4618	0	-0.34178
Gcfc2	4	0.57048	0.57285	0.999999	1714	1	-0.14877	0.44396	0.44412	0.999999	2255	0	-0.14877
Ak7	4	0.57057	0.57293	0.999999	1715	1	0.15846	0.30901	0.3087	0.999999	1607	0	0.15846
Nova1	4	0.57096	0.57329	0.999999	1716	1	0.083787	0.69515	0.69518	0.999999	3459	0	0.083787
Zfp59	4	0.57144	0.57372	0.999999	1717	1	0.076352	0.78354	0.78385	0.999999	3850	0	0.076352
Mysm1	4	0.57154	0.57381	0.999999	1718	1	-0.06859	0.559	0.55922	0.999999	2824	0	-0.06859
Rel	4	0.57163	0.5739	0.999999	1719	1	0.18991	0.68013	0.68017	0.999999	3379	0	0.18991
Fubp1	4	0.57202	0.57425	0.999999	1720	1	0.16415	0.21709	0.21682	0.999999	1158	0	0.16415
Rnaseh2a	4	0.57231	0.57452	0.999999	1721	1	-0.010605	0.85934	0.85906	0.999999	4146	0	-0.010605
Tubb2b	2	0.57235	0.57326	0.999999	1722	0	0.10449	0.47327	0.47345	0.999999	2400	0	0.10449
Nfu1	4	0.5725	0.57471	0.999999	1723	1	-0.56319	0.54256	0.54264	0.999999	2751	0	-0.56319
Mina	4	0.57259	0.57481	0.999999	1724	1	-0.3256	0.96088	0.96054	0.999999	4620	0	-0.3256
Tes	4	0.57307	0.57521	0.999999	1725	1	0.021218	0.42622	0.42617	0.999999	2168	0	0.021218
Klf16	4	0.57317	0.57528	0.999999	1726	1	-0.34239	0.99074	0.99072	0.999999	4872	0	-0.34239
Adrbk2	4	0.57355	0.57559	0.999999	1727	1	-0.15661	0.83083	0.83088	0.999999	4028	0	-0.15661
Strada	4	0.57384	0.57582	0.999999	1728	1	0.031245	0.39121	0.39085	0.999999	2001	0	0.031245
Zfp53	3	0.5739	0.57416	0.999999	1729	0	0.15976	0.41187	0.41166	0.999999	2098	0	0.15976
Onecut2	4	0.57394	0.57592	0.999999	1730	1	0.045215	0.19031	0.19022	0.999999	1019	1	0.045215
Hist1h2ak	2	0.57401	0.57489	0.999999	1731	0	-0.17666	0.8547	0.85446	0.999999	4138	0	-0.17666
Myrfl	4	0.57451	0.57647	0.999999	1732	1	-0.063758	0.52691	0.52713	0.999999	2671	0	-0.063758
Fabp7	4	0.5747	0.57663	0.999999	1733	1	0.08059	0.85272	0.85242	0.999999	4128	0	0.08059
Zfp518b	4	0.5748	0.57673	0.999999	1734	1	0.10688	0.74509	0.74566	0.999999	3675	0	0.10688
Neil2	3	0.5749	0.57518	0.999999	1735	0	3.7227e-05	0.60832	0.60822	0.999999	3063	0	3.7227e-05
Hif3a	4	0.57527	0.57719	0.999999	1736	1	-0.058296	0.71513	0.71526	0.999999	3535	0	-0.058296
Bbs4	4	0.57575	0.57763	0.999999	1737	1	0.48353	0.16332	0.1637	0.999999	875	1	0.48353
Zkscan16	4	0.57585	0.57772	0.999999	1738	1	0.06373	0.80226	0.80247	0.999999	3925	0	0.06373
Cnep1r1	4	0.57594	0.5778	0.999999	1739	1	0.26374	0.16396	0.16429	0.999999	878	1	0.26374
Alx1	4	0.57604	0.57789	0.999999	1740	1	0.2447	0.34845	0.34816	0.999999	1806	0	0.2447
Med12l	4	0.57613	0.57795	0.999999	1741	1	0.066237	0.77524	0.77555	0.999999	3815	0	0.066237
Pias3	4	0.57623	0.57803	0.999999	1742	1	-0.045885	0.91456	0.91406	0.999999	4400	0	-0.045885
Zfp2	4	0.57632	0.57813	0.999999	1743	1	0.3599	0.22357	0.22319	0.999999	1191	0	0.3599
Rad9b	4	0.57661	0.57838	0.999999	1744	1	-0.086527	0.56661	0.56697	0.999999	2867	0	-0.086527
Trap1a	4	0.57671	0.57846	0.999999	1745	1	0.12005	0.74431	0.74481	0.999999	3670	0	0.12005
Arntl2	4	0.5768	0.57853	0.999999	1746	1	0.10661	0.78595	0.78622	0.999999	3860	0	0.10661
Nfkb1	4	0.5769	0.57862	0.999999	1747	1	-0.35963	0.99063	0.99063	0.999999	4870	0	-0.35963
Mef2b	4	0.57718	0.5789	0.999999	1748	1	0.16818	0.49983	0.50028	0.999999	2542	0	0.16818
Tmem53	3	0.57744	0.57762	0.999999	1749	0	-0.17825	0.94699	0.94689	0.999999	4551	0	-0.17825
Ifi204	2	0.57768	0.57849	0.999999	1750	0	-0.052132	0.68555	0.68594	0.999999	3413	0	-0.052132
Gcm2	4	0.57813	0.57971	0.999999	1751	1	0.036628	0.45233	0.45242	0.999999	2297	0	0.036628
Tns3	1	0.57819	0.57702	0.999999	1752	0	0.91078	0.42181	0.42124	0.999999	2144	0	0.91078
Btg2	4	0.57832	0.57989	0.999999	1753	1	0.10272	0.76037	0.7608	0.999999	3747	0	0.10272
E2f8	4	0.57842	0.57997	0.999999	1754	1	-0.40292	0.49212	0.4925	0.999999	2498	0	-0.40292
Rbm4b	2	0.57874	0.57953	0.999999	1755	0	-0.18222	0.86523	0.86525	0.999999	4170	0	-0.18222
Zhx2	4	0.57908	0.58057	0.999999	1756	1	0.1332	0.20049	0.20021	0.999999	1071	0	0.1332
Ubc	3	0.5792	0.57937	0.999999	1757	0	-0.20279	0.78117	0.78063	0.999999	3840	0	-0.20279
Ccnb1ip1	4	0.57927	0.58075	0.999999	1758	1	0.51008	0.21103	0.21073	0.999999	1126	0	0.51008
Gid8	3	0.5795	0.57969	0.999999	1759	0	0.027206	0.81141	0.81076	0.999999	3961	0	0.027206
Baz2a	4	0.57965	0.58109	0.999999	1760	1	-0.55037	0.99691	0.99688	0.999999	5037	0	-0.55037
CTRL0045	1	0.57982	0.57875	0.999999	1761	0	0.097067	0.42018	0.41963	0.999999	2137	0	0.097067
Adig	3	0.57996	0.58017	0.999999	1762	0	-0.10383	0.50545	0.5051	0.999999	2571	0	-0.10383
Nfkb2	4	0.58031	0.58167	0.999999	1763	1	0.051197	0.87357	0.87327	0.999999	4206	0	0.051197
Poldip3	4	0.58041	0.58174	0.999999	1764	1	-0.31607	0.81554	0.81579	0.999999	3974	0	-0.31607
Whsc1	4	0.5806	0.58189	0.999999	1765	1	-0.019114	0.56961	0.56989	0.999999	2883	0	-0.019114
Parp9	4	0.58088	0.58215	0.999999	1766	1	-0.057488	0.88357	0.88315	0.999999	4248	0	-0.057488
Kdm8	4	0.58098	0.58224	0.999999	1767	1	0.27116	0.57144	0.57178	0.999999	2891	0	0.27116
Got1	4	0.58136	0.58255	0.999999	1768	1	-0.27598	0.88473	0.88428	0.999999	4253	0	-0.27598
Aimp1	4	0.58154	0.58273	0.999999	1769	1	-0.085692	0.90147	0.90103	0.999999	4330	0	-0.085692
Hist1h4c	3	0.58164	0.58178	0.999999	1770	0	-0.079145	0.87752	0.87725	0.999999	4222	0	-0.079145
Nr2c1	4	0.58183	0.58301	0.999999	1771	1	0.19275	0.63745	0.63717	0.999999	3200	0	0.19275
Jmjd6	4	0.5822	0.5834	0.999999	1772	1	0.31288	0.52265	0.52294	0.999999	2651	0	0.31288
Phf8	4	0.58239	0.58359	0.999999	1773	1	-0.4567	0.4116	0.41133	0.999999	2096	0	-0.4567
Braf	4	0.58249	0.58368	0.999999	1774	1	-0.22255	0.92287	0.92251	0.999999	4438	0	-0.22255
Zfp12	4	0.58268	0.58386	0.999999	1775	1	-0.17927	0.94777	0.94729	0.999999	4555	0	-0.17927
Gatad1	4	0.58277	0.58397	0.999999	1776	1	0.37494	0.13126	0.13288	0.999999	731	1	0.37494
Anks1	4	0.58286	0.58407	0.999999	1777	1	0.08455	0.127	0.12878	0.999999	713	1	0.08455
Nr2e1	4	0.58324	0.5844	0.999999	1778	1	-0.091386	0.70392	0.70393	0.999999	3490	0	-0.091386
Nup50	4	0.58334	0.58451	0.999999	1779	1	-0.43822	0.75045	0.7511	0.999999	3706	0	-0.43822
Mycbp	4	0.5839	0.58507	0.999999	1780	1	-0.047605	0.87007	0.86988	0.999999	4191	0	-0.047605
Pou2f2	4	0.58428	0.58543	0.999999	1781	1	-0.25607	0.7807	0.78098	0.999999	3838	0	-0.25607
Fhl3	4	0.58437	0.58553	0.999999	1782	1	-0.37845	0.79787	0.7981	0.999999	3907	0	-0.37845
Gcm1	4	0.58465	0.58582	0.999999	1783	1	-0.23846	0.77459	0.77493	0.999999	3812	0	-0.23846
Vdac2	4	0.58503	0.58618	0.999999	1784	1	-0.13283	0.83069	0.83075	0.999999	4026	0	-0.13283
Tmem176b	4	0.58512	0.58628	0.999999	1785	1	-0.2984	0.46414	0.46431	0.999999	2356	0	-0.2984
Dpp3	4	0.5854	0.58655	0.999999	1786	1	-0.20597	0.84564	0.84546	0.999999	4098	0	-0.20597
Dhcr24	4	0.58559	0.58674	0.999999	1787	1	0.038539	0.46255	0.46263	0.999999	2347	0	0.038539
Rnf7	4	0.58569	0.58681	0.999999	1788	1	-0.37199	0.84461	0.84438	0.999999	4092	0	-0.37199
Lyn	4	0.58578	0.5869	0.999999	1789	1	-0.14295	0.90871	0.90818	0.999999	4364	0	-0.14295
Zbtb7b	4	0.58597	0.5871	0.999999	1790	1	0.043798	0.12799	0.12967	0.999999	717	1	0.043798
Tcea1	4	0.58662	0.58771	0.999999	1791	1	0.031778	0.30942	0.30913	0.999999	1609	0	0.031778
Pydc4	2	0.58666	0.58741	0.999999	1792	0	-0.16579	0.84921	0.84898	0.999999	4113	0	-0.16579
Cebpa	4	0.58681	0.58792	0.999999	1793	1	0.068495	0.3474	0.34711	0.999999	1800	0	0.068495
Rbmxl1	4	0.5869	0.58801	0.999999	1794	1	-0.25963	0.78641	0.78666	0.999999	3861	0	-0.25963
Spag7	4	0.58765	0.58867	0.999999	1795	1	-0.25456	0.78406	0.78435	0.999999	3852	0	-0.25456
Mettl3	4	0.58784	0.58884	0.999999	1796	1	0.19067	0.68021	0.68025	0.999999	3381	0	0.19067
Crygc	3	0.58808	0.58814	0.999999	1797	0	-0.046969	0.36679	0.36662	0.999999	1884	0	-0.046969
Ttc37	4	0.5884	0.58934	0.999999	1798	1	-0.19475	0.79172	0.79202	0.999999	3884	0	-0.19475
Cacna1a	4	0.58849	0.58945	0.999999	1799	1	0.047978	0.18518	0.18511	0.999999	992	1	0.047978
Yap1	4	0.58886	0.58978	0.999999	1800	1	-0.32675	0.98896	0.98899	0.999999	4843	0	-0.32675
Rabgap1l	4	0.58961	0.59043	0.999999	1801	1	0.35782	0.19957	0.19928	0.999999	1066	0	0.35782
H2afb3	1	0.58995	0.58883	0.999999	1802	0	0.1273	0.41005	0.40943	0.999999	2091	0	0.1273
Ybx2	4	0.59054	0.59134	0.999999	1803	1	-0.035764	0.91083	0.91031	0.999999	4377	0	-0.035764
Acadvl	4	0.59063	0.59144	0.999999	1804	1	-0.28827	0.90491	0.90438	0.999999	4346	0	-0.28827
Tsnax	4	0.59091	0.59167	0.999999	1805	1	-0.23944	0.96807	0.96772	0.999999	4668	0	-0.23944
Tdrd6	1	0.59099	0.58989	0.999999	1806	0	1.293	0.40901	0.40844	0.999999	2085	0	1.293
Entpd7	4	0.59156	0.59228	0.999999	1807	1	0.10693	0.77382	0.7741	0.999999	3806	0	0.10693
Tgif1	4	0.59175	0.59247	0.999999	1808	1	-0.18187	0.71548	0.71565	0.999999	3537	0	-0.18187
Ubn1	4	0.59193	0.59263	0.999999	1809	1	-0.047271	0.69291	0.6929	0.999999	3446	0	-0.047271
Dmd	4	0.59202	0.59272	0.999999	1810	1	0.035586	0.54397	0.54398	0.999999	2756	0	0.035586
Nr1h4	4	0.59212	0.59281	0.999999	1811	1	0.073618	0.75749	0.75802	0.999999	3733	0	0.073618
Cdip1	4	0.59221	0.59291	0.999999	1812	1	-0.075065	0.4035	0.40312	0.999999	2061	0	-0.075065
Dock1	4	0.59258	0.59326	0.999999	1813	1	-0.12211	0.75459	0.75518	0.999999	3722	0	-0.12211
Zic2	4	0.59286	0.59356	0.999999	1814	1	-0.35793	0.35893	0.35865	0.999999	1851	0	-0.35793
Ehhadh	4	0.59295	0.59364	0.999999	1815	1	-0.097911	0.67147	0.67142	0.999999	3348	0	-0.097911
Cnot6l	4	0.59314	0.59383	0.999999	1816	1	-0.042923	0.19294	0.1928	0.999999	1033	1	-0.042923
Tfcp2l1	4	0.59332	0.59402	0.999999	1817	1	-0.22345	0.98284	0.98283	0.999999	4788	0	-0.22345
Zfp738	4	0.59341	0.59412	0.999999	1818	1	0.37419	0.091886	0.096285	0.998317	544	1	0.37419
Myo1c	4	0.59351	0.5942	0.999999	1819	1	-0.39128	0.98131	0.9813	0.999999	4773	0	-0.39128
Smek1	4	0.59369	0.59435	0.999999	1820	1	-0.29824	0.71576	0.71592	0.999999	3539	0	-0.29824
Ddn	4	0.59388	0.5945	0.999999	1821	1	0.017805	0.2964	0.29636	0.999999	1546	0	0.017805
Nfatc3	4	0.59397	0.59459	0.999999	1822	1	0.34395	0.18953	0.18946	0.999999	1015	1	0.34395
A430005L14Rik	4	0.59434	0.59499	0.999999	1823	1	0.063806	0.70971	0.70972	0.999999	3509	0	0.063806
Sohlh2	4	0.59461	0.59529	0.999999	1824	1	-0.16249	0.80817	0.80835	0.999999	3950	0	-0.16249
Mus81	4	0.59471	0.59538	0.999999	1825	1	-0.31211	0.99083	0.99081	0.999999	4874	0	-0.31211
Aaas	4	0.5948	0.59545	0.999999	1826	1	-0.37631	0.93516	0.93483	0.999999	4503	0	-0.37631
Kifc1	2	0.59484	0.59557	0.999999	1827	0	0.20196	0.26673	0.26651	0.999999	1396	0	0.20196
Foxn1	4	0.59526	0.59589	0.999999	1828	1	0.19307	0.024555	0.036732	0.835149	243	1	0.19307
Ube2z	4	0.59535	0.59599	0.999999	1829	1	0.0038486	0.27453	0.27433	0.999999	1435	0	0.0038486
Supt4a	3	0.59542	0.59536	0.999999	1830	0	0.26742	0.55845	0.55838	0.999999	2821	0	0.26742
Setd3	4	0.59572	0.59632	0.999999	1831	1	-0.21402	0.41997	0.41999	0.999999	2135	0	-0.21402
CTRL0009	1	0.59576	0.59462	0.999999	1832	0	0.19917	0.40424	0.40344	0.999999	2066	0	0.19917
Asrgl1	4	0.5959	0.59647	0.999999	1833	1	-0.077938	0.72443	0.72466	0.999999	3582	0	-0.077938
Zc3h11a	4	0.596	0.59658	0.999999	1834	1	-0.47644	0.93669	0.93636	0.999999	4510	0	-0.47644
St18	4	0.59609	0.59667	0.999999	1835	1	-0.25783	0.91068	0.91018	0.999999	4375	0	-0.25783
Kdm1b	4	0.59627	0.59683	0.999999	1836	1	-0.26973	0.97298	0.97274	0.999999	4700	0	-0.26973
Hist1h2ab	3	0.59669	0.5967	0.999999	1837	0	-0.015016	0.52045	0.52033	0.999999	2640	0	-0.015016
Msl2	4	0.59682	0.59734	0.999999	1838	1	-0.53214	0.88676	0.88629	0.999999	4262	0	-0.53214
Sp2	4	0.5971	0.59755	0.999999	1839	1	-0.32065	0.96724	0.96693	0.999999	4660	0	-0.32065
Cnbp	4	0.59747	0.59791	0.999999	1840	1	-0.17187	0.94909	0.94866	0.999999	4564	0	-0.17187
Aplf	4	0.59765	0.59807	0.999999	1841	1	-0.12801	0.9366	0.93626	0.999999	4509	0	-0.12801
Hint3	4	0.59774	0.59817	0.999999	1842	1	-0.2286	0.92931	0.92898	0.999999	4473	0	-0.2286
Zfp46	4	0.59792	0.59835	0.999999	1843	1	0.05274	0.75642	0.757	0.999999	3728	0	0.05274
Rnf146	4	0.59802	0.59845	0.999999	1844	1	0.1028	0.69805	0.69805	0.999999	3469	0	0.1028
Foxp4	4	0.59838	0.59879	0.999999	1845	1	-0.2403	0.8848	0.88436	0.999999	4254	0	-0.2403
Bcl3	4	0.59847	0.59887	0.999999	1846	1	0.19143	0.57106	0.5714	0.999999	2889	0	0.19143
Stat6	4	0.59857	0.59896	0.999999	1847	1	0.079436	0.28588	0.28576	0.999999	1495	0	0.079436
Thap2	4	0.59875	0.59913	0.999999	1848	1	-0.0013365	0.83804	0.838	0.999999	4068	0	-0.0013365
Ing5	4	0.59884	0.59925	0.999999	1849	1	-0.42645	0.99452	0.99451	0.999999	4945	0	-0.42645
Msc	4	0.59893	0.59934	0.999999	1850	1	0.10782	0.38543	0.38517	0.999999	1972	0	0.10782
Strbp	4	0.59902	0.59944	0.999999	1851	1	-0.18594	0.10899	0.11205	0.999999	620	1	-0.18594
Mbd4	4	0.59911	0.59953	0.999999	1852	1	-0.13566	0.6215	0.62115	0.999999	3130	0	-0.13566
Cited4	4	0.5993	0.59973	0.999999	1853	1	0.11371	0.66184	0.66161	0.999999	3305	0	0.11371
Zcchc7	4	0.59939	0.59981	0.999999	1854	1	-0.45274	0.81959	0.81976	0.999999	3989	0	-0.45274
Mrps31	4	0.59948	0.59992	0.999999	1855	1	-0.3306	0.4449	0.44507	0.999999	2260	0	-0.3306
Apex2	4	0.59966	0.60008	0.999999	1856	1	-0.36556	0.83697	0.83696	0.999999	4064	0	-0.36556
Dph1	4	0.59975	0.60017	0.999999	1857	1	-0.48286	0.99036	0.99034	0.999999	4866	0	-0.48286
Zfp202	4	0.59994	0.60031	0.999999	1858	1	-0.1555	0.62932	0.62894	0.999999	3171	0	-0.1555
Baiap2l1	4	0.60049	0.6008	0.999999	1859	1	-0.019791	0.68718	0.68717	0.999999	3420	0	-0.019791
Spin1	4	0.60067	0.60095	0.999999	1860	1	-0.23932	0.98172	0.9817	0.999999	4779	0	-0.23932
Helz	4	0.60103	0.60129	0.999999	1861	1	-0.45352	0.99294	0.99297	0.999999	4915	0	-0.45352
Hist1h2bb	4	0.6014	0.60165	0.999999	1862	1	-0.27956	0.97408	0.97391	0.999999	4711	0	-0.27956
Strn3	4	0.60158	0.60185	0.999999	1863	1	0.13254	0.79356	0.79388	0.999999	3893	0	0.13254
Hck	4	0.60167	0.60194	0.999999	1864	1	-0.1486	0.73645	0.73697	0.999999	3628	0	-0.1486
Pa2g4	4	0.60185	0.60211	0.999999	1865	1	-0.049417	0.83392	0.83385	0.999999	4043	0	-0.049417
Fam71b	4	0.60222	0.60245	0.999999	1866	1	-0.016304	0.60899	0.60881	0.999999	3067	0	-0.016304
Tob1	4	0.6024	0.6026	0.999999	1867	1	-0.14358	0.95468	0.95429	0.999999	4598	0	-0.14358
Hormad1	4	0.60249	0.60268	0.999999	1868	1	-0.17233	0.92191	0.9216	0.999999	4437	0	-0.17233
Tmem89	4	0.60258	0.60277	0.999999	1869	1	-0.0074606	0.84582	0.84562	0.999999	4099	0	-0.0074606
Spidr	4	0.60331	0.60347	0.999999	1870	1	-0.25718	0.91041	0.90989	0.999999	4372	0	-0.25718
CTRL0050	1	0.60352	0.60247	0.999999	1871	0	0.12652	0.39648	0.39591	0.999999	2032	0	0.12652
Map1s	4	0.60358	0.60372	0.999999	1872	1	0.21313	0.017048	0.030174	0.782598	206	1	0.21313
P2rx2	4	0.60394	0.60405	0.999999	1873	1	-0.027692	0.78273	0.78304	0.999999	3848	0	-0.027692
Dnajb2	4	0.60403	0.60415	0.999999	1874	1	0.054536	0.14652	0.14763	0.999999	802	1	0.054536
Prmt7	4	0.60421	0.60433	0.999999	1875	1	-0.11947	0.63914	0.63887	0.999999	3205	0	-0.11947
Nedd4	4	0.60448	0.60463	0.999999	1876	1	-0.34314	0.989	0.98903	0.999999	4844	0	-0.34314
Adprhl2	4	0.60458	0.60471	0.999999	1877	1	0.17118	0.41634	0.41619	0.999999	2119	0	0.17118
Psme3	4	0.60467	0.6048	0.999999	1878	1	-0.55591	0.89409	0.89369	0.999999	4295	0	-0.55591
Atf7ip	4	0.60521	0.60531	0.999999	1879	1	-0.080011	0.60458	0.60453	0.999999	3042	0	-0.080011
H1fnt	4	0.60557	0.60564	0.999999	1880	1	0.052755	0.51899	0.51941	0.999999	2632	0	0.052755
Stam2	4	0.60566	0.60573	0.999999	1881	1	-0.39215	0.99401	0.99401	0.999999	4936	0	-0.39215
Zhx1	4	0.60584	0.60589	0.999999	1882	1	0.20132	0.084432	0.089402	0.992507	509	1	0.20132
Tcf25	4	0.60593	0.60598	0.999999	1883	1	-0.42078	0.37196	0.3717	0.999999	1906	0	-0.42078
Shmt1	4	0.60602	0.60606	0.999999	1884	1	0.0762	0.51962	0.51996	0.999999	2637	0	0.0762
Mettl1	4	0.60638	0.6064	0.999999	1885	1	0.046714	0.09627	0.10032	0.999999	565	1	0.046714
Mkl2	4	0.60647	0.60651	0.999999	1886	1	-0.09289	0.73698	0.73754	0.999999	3635	0	-0.09289
Filip1l	4	0.60674	0.60673	0.999999	1887	1	0.05875	0.34938	0.34909	0.999999	1811	0	0.05875
Tdp2	4	0.60692	0.60691	0.999999	1888	1	-0.15424	0.69103	0.69108	0.999999	3438	0	-0.15424
Myc	4	0.60701	0.60699	0.999999	1889	1	0.076323	0.65182	0.6515	0.999999	3258	0	0.076323
Brd1	4	0.60719	0.60716	0.999999	1890	1	-0.4389	0.94233	0.94171	0.999999	4531	0	-0.4389
Ngrn	4	0.60728	0.60726	0.999999	1891	1	-0.26522	0.69284	0.69283	0.999999	3445	0	-0.26522
Foxd2	4	0.60764	0.60762	0.999999	1892	1	-0.076114	0.46494	0.46513	0.999999	2362	0	-0.076114
Prmt8	4	0.60773	0.6077	0.999999	1893	1	0.3192	0.49875	0.49914	0.999999	2536	0	0.3192
Ppid	4	0.60791	0.60787	0.999999	1894	1	-0.062369	0.75007	0.75067	0.999999	3704	0	-0.062369
Zfp385a	4	0.60809	0.60803	0.999999	1895	1	-0.13068	0.54548	0.54544	0.999999	2767	0	-0.13068
Nol4l	4	0.60827	0.60821	0.999999	1896	1	0.1774	0.18783	0.18781	0.999999	1006	1	0.1774
Arid5b	4	0.60836	0.60832	0.999999	1897	1	-0.43738	0.9925	0.99255	0.999999	4909	0	-0.43738
Ergic2	4	0.60863	0.60855	0.999999	1898	1	0.1108	0.77819	0.77851	0.999999	3827	0	0.1108
Aurkb	4	0.60872	0.60864	0.999999	1899	1	-0.48545	0.99596	0.99596	0.999999	4996	0	-0.48545
Zfp454	4	0.60881	0.60873	0.999999	1900	1	0.20213	0.48333	0.48358	0.999999	2443	0	0.20213
Arid2	4	0.60917	0.60907	0.999999	1901	1	-0.16941	0.50532	0.50581	0.999999	2570	0	-0.16941
Lig3	4	0.60926	0.60916	0.999999	1902	1	-0.30513	0.98476	0.98476	0.999999	4807	0	-0.30513
Nr1i3	4	0.60944	0.60933	0.999999	1903	1	-0.10969	0.89699	0.89651	0.999999	4309	0	-0.10969
3110052M02Rik	4	0.60971	0.60962	0.999999	1904	1	0.075753	0.45256	0.45264	0.999999	2299	0	0.075753
Pcm1	4	0.6098	0.6097	0.999999	1905	1	0.040483	0.55703	0.55718	0.999999	2814	0	0.040483
Lrrc10	4	0.60989	0.60978	0.999999	1906	1	0.10788	0.39208	0.39174	0.999999	2006	0	0.10788
Alb	4	0.61034	0.61025	0.999999	1907	1	-0.29441	0.8782	0.87778	0.999999	4226	0	-0.29441
Zscan29	4	0.61043	0.61034	0.999999	1908	1	0.054425	0.30473	0.30467	0.999999	1582	0	0.054425
Cstb	4	0.61079	0.61063	0.999999	1909	1	-0.092939	0.91209	0.91159	0.999999	4385	0	-0.092939
Fosl1	4	0.61096	0.61078	0.999999	1910	1	-0.25669	0.91977	0.91935	0.999999	4423	0	-0.25669
Mapkap1	4	0.61105	0.61087	0.999999	1911	1	-0.33707	0.90919	0.90867	0.999999	4366	0	-0.33707
Katnb1	4	0.61114	0.61095	0.999999	1912	1	-0.0053076	0.44769	0.44802	0.999999	2274	0	-0.0053076
Phf20	4	0.61132	0.61113	0.999999	1913	1	-0.18359	0.80473	0.80493	0.999999	3936	0	-0.18359
Pebp1	3	0.61137	0.61123	0.999999	1914	0	0.017558	0.45047	0.45012	0.999999	2287	0	0.017558
Bche	4	0.61186	0.61164	0.999999	1915	1	0.083023	0.18378	0.18373	0.999999	987	1	0.083023
Stat5a	4	0.61195	0.61172	0.999999	1916	1	0.22059	0.27009	0.26991	0.999999	1415	0	0.22059
Srrm1	4	0.6123	0.61207	0.999999	1917	1	-0.35604	0.96788	0.96753	0.999999	4666	0	-0.35604
Smarcal1	4	0.61266	0.61241	0.999999	1918	1	-0.24138	0.94787	0.9474	0.999999	4556	0	-0.24138
Dclre1b	4	0.61284	0.61258	0.999999	1919	1	-0.19477	0.90246	0.902	0.999999	4335	0	-0.19477
Ptges3	4	0.61293	0.61265	0.999999	1920	1	-0.23936	0.39383	0.39341	0.999999	2017	0	-0.23936
Hmbs	4	0.61302	0.61273	0.999999	1921	1	-0.36686	0.090196	0.094781	0.995753	538	1	-0.36686
Zfp647	4	0.61328	0.61297	0.999999	1922	1	-0.16646	0.80632	0.8065	0.999999	3944	0	-0.16646
Lmo2	4	0.61337	0.61305	0.999999	1923	1	-0.0044051	0.38971	0.38942	0.999999	1992	0	-0.0044051
Ahnak	2	0.61358	0.61426	0.999999	1924	0	0.33564	0.021266	0.023058	0.728135	230	1	0.33564
Zfp35	4	0.61373	0.6134	0.999999	1925	1	-0.088874	0.40731	0.40702	0.999999	2079	0	-0.088874
Rnaseh2c	4	0.61382	0.6135	0.999999	1926	1	-0.21199	0.8914	0.89103	0.999999	4284	0	-0.21199
Zfp281	4	0.614	0.61366	0.999999	1927	1	-0.47018	0.83622	0.83621	0.999999	4060	0	-0.47018
Ube2w	4	0.61426	0.61388	0.999999	1928	1	-0.087104	0.76426	0.76465	0.999999	3768	0	-0.087104
Cry2	4	0.61444	0.61407	0.999999	1929	1	0.33045	0.39408	0.39367	0.999999	2019	0	0.33045
Prdx4	4	0.61515	0.61475	0.999999	1930	1	0.16039	0.22717	0.22682	0.999999	1208	0	0.16039
Xpot	4	0.61524	0.61486	0.999999	1931	1	-0.2067	0.95023	0.94978	0.999999	4572	0	-0.2067
Gm5382	1	0.61527	0.61434	0.999999	1932	0	0.11723	0.38473	0.38425	0.999999	1970	0	0.11723
Poldip2	4	0.61533	0.61494	0.999999	1933	1	-0.25749	0.96682	0.9665	0.999999	4657	0	-0.25749
Rps6kb2	4	0.61542	0.61502	0.999999	1934	1	-0.15627	0.74975	0.75038	0.999999	3703	0	-0.15627
Dst	4	0.61551	0.61511	0.999999	1935	1	-0.36173	0.99099	0.99096	0.999999	4881	0	-0.36173
Kdm5b	4	0.61568	0.61532	0.999999	1936	1	-0.0062854	0.63353	0.63325	0.999999	3188	0	-0.0062854
Trp53tg5	4	0.61586	0.61547	0.999999	1937	1	0.0342	0.77022	0.77053	0.999999	3789	0	0.0342
Dnttip1	4	0.61613	0.61576	0.999999	1938	1	-0.26404	0.90201	0.90159	0.999999	4332	0	-0.26404
Tmsb4x	3	0.61621	0.61607	0.999999	1939	0	0.36342	0.2957	0.29577	0.999999	1543	0	0.36342
Elof1	4	0.61621	0.61588	0.999999	1940	1	-0.17374	0.75516	0.75574	0.999999	3723	0	-0.17374
Rasl2-9	2	0.61628	0.61695	0.999999	1941	0	-0.0072288	0.65863	0.65913	0.999999	3291	0	-0.0072288
Nr1d2	4	0.61639	0.61605	0.999999	1942	1	0.63768	0.24379	0.24375	0.999999	1289	0	0.63768
Papd4	4	0.61648	0.61612	0.999999	1943	1	-0.074358	0.55515	0.5552	0.999999	2807	0	-0.074358
Anapc16	4	0.61657	0.61621	0.999999	1944	1	-0.055007	0.036264	0.046642	0.886336	289	1	-0.055007
Ikbkb	4	0.61666	0.61629	0.999999	1945	1	0.15337	0.40756	0.40727	0.999999	2081	0	0.15337
Kmt2d	4	0.61683	0.61646	0.999999	1946	1	-0.075287	0.6337	0.63343	0.999999	3189	0	-0.075287
Atxn2l	4	0.6171	0.61673	0.999999	1947	1	-0.29725	0.96826	0.96791	0.999999	4671	0	-0.29725
Snapin	4	0.61719	0.6168	0.999999	1948	1	-0.36594	0.98907	0.98909	0.999999	4846	0	-0.36594
Alkbh1	4	0.61728	0.61688	0.999999	1949	1	-0.39626	0.91467	0.91418	0.999999	4401	0	-0.39626
Tex37	4	0.61745	0.61702	0.999999	1950	1	-0.37079	0.98189	0.98185	0.999999	4783	0	-0.37079
Tjp3	4	0.61763	0.6172	0.999999	1951	1	-0.13837	0.91903	0.91856	0.999999	4421	0	-0.13837
Trap1	4	0.61772	0.61729	0.999999	1952	1	-0.33654	0.97394	0.97376	0.999999	4709	0	-0.33654
Ccdc106	4	0.61781	0.61739	0.999999	1953	1	-0.17064	0.89951	0.89909	0.999999	4320	0	-0.17064
Akt1s1	4	0.61807	0.61762	0.999999	1954	1	-0.27165	0.96456	0.96423	0.999999	4641	0	-0.27165
Rxrb	4	0.61834	0.61786	0.999999	1955	1	-0.27513	0.39483	0.39446	0.999999	2023	0	-0.27513
E2f5	4	0.6186	0.61812	0.999999	1956	1	0.17033	0.41123	0.41093	0.999999	2095	0	0.17033
Usp48	4	0.61878	0.61827	0.999999	1957	1	-0.1695	0.41682	0.41668	0.999999	2120	0	-0.1695
Zfp526	4	0.61886	0.61837	0.999999	1958	0	-0.43866	0.89443	0.89402	0.999999	4297	0	-0.43866
Nufip2	4	0.61895	0.61849	0.999999	1959	0	0.082593	0.72047	0.72072	0.999999	3563	0	0.082593
Apex1	4	0.61913	0.61868	0.999999	1960	0	-0.30143	0.97393	0.97375	0.999999	4708	0	-0.30143
Zbtb38	4	0.61922	0.61874	0.999999	1961	0	-0.053676	0.31258	0.31219	0.999999	1625	0	-0.053676
Neurog2	4	0.61948	0.61901	0.999999	1962	0	-0.097082	0.806	0.80618	0.999999	3942	0	-0.097082
Tcf19	4	0.61957	0.6191	0.999999	1963	0	0.060251	0.81853	0.81867	0.999999	3986	0	0.060251
Foxn4	4	0.61983	0.61939	0.999999	1964	0	-0.10372	0.11977	0.12201	0.999999	674	1	-0.10372
Vgll4	4	0.61992	0.61949	0.999999	1965	0	-0.24119	0.86637	0.86607	0.999999	4178	0	-0.24119
Slc29a2	4	0.6201	0.61967	0.999999	1966	0	0.23301	0.53289	0.53304	0.999999	2697	0	0.23301
Secisbp2	4	0.62018	0.61979	0.999999	1967	0	0.087557	0.51446	0.51488	0.999999	2610	0	0.087557
Creb1	4	0.62027	0.61989	0.999999	1968	0	-0.044188	0.80318	0.8034	0.999999	3929	0	-0.044188
Adrm1	4	0.62045	0.62008	0.999999	1969	0	-0.30747	0.67265	0.67265	0.999999	3351	0	-0.30747
Cers2	4	0.62062	0.62026	0.999999	1970	0	-0.37523	0.98152	0.9815	0.999999	4777	0	-0.37523
Lig1	4	0.62106	0.62069	0.999999	1971	0	-0.4118	0.44909	0.44939	0.999999	2278	0	-0.4118
Phlpp1	4	0.62115	0.62079	0.999999	1972	0	-0.4295	0.98783	0.98778	0.999999	4833	0	-0.4295
Ssh1	4	0.62124	0.6209	0.999999	1973	0	-0.082771	0.9128	0.9123	0.999999	4391	0	-0.082771
Mad1l1	4	0.62141	0.62108	0.999999	1974	0	-0.32379	0.93509	0.93476	0.999999	4502	0	-0.32379
Pan2	4	0.6215	0.62115	0.999999	1975	0	0.1123	0.52753	0.52777	0.999999	2672	0	0.1123
Mical3	4	0.62159	0.62125	0.999999	1976	0	0.2732	0.33452	0.33426	0.999999	1731	0	0.2732
Exo1	4	0.62167	0.62133	0.999999	1977	0	-0.30508	0.90509	0.90456	0.999999	4347	0	-0.30508
Mgrn1	4	0.62176	0.62141	0.999999	1978	0	0.22048	0.33919	0.3389	0.999999	1754	0	0.22048
Slc16a3	4	0.62185	0.62149	0.999999	1979	0	-0.038957	0.61302	0.6127	0.999999	3083	0	-0.038957
Pdhb	4	0.62202	0.62166	0.999999	1980	0	-0.12183	0.96411	0.96377	0.999999	4638	0	-0.12183
Wwp1	4	0.62229	0.6219	0.999999	1981	0	0.081308	0.84742	0.84716	0.999999	4102	0	0.081308
Hspb2	4	0.62237	0.622	0.999999	1982	0	0.28118	0.53627	0.53642	0.999999	2716	0	0.28118
Uhmk1	4	0.62246	0.62207	0.999999	1983	0	0.36352	0.44009	0.44014	0.999999	2236	0	0.36352
Ntan1	4	0.62281	0.62239	0.999999	1984	0	-0.080571	0.78732	0.78751	0.999999	3866	0	-0.080571
Tubb2a	4	0.62299	0.62254	0.999999	1985	0	0.095431	0.43845	0.43844	0.999999	2228	0	0.095431
Wwtr1	4	0.62334	0.62288	0.999999	1986	0	0.1185	0.22612	0.2257	0.999999	1204	0	0.1185
Palm	4	0.62351	0.62304	0.999999	1987	0	-0.13806	0.91341	0.91291	0.999999	4395	0	-0.13806
Ahr	4	0.62386	0.62339	0.999999	1988	0	0.074914	0.49332	0.49374	0.999999	2507	0	0.074914
Pnisr	4	0.62395	0.62349	0.999999	1989	0	-0.35123	0.55297	0.55308	0.999999	2796	0	-0.35123
Armc4	4	0.62403	0.62357	0.999999	1990	0	-0.067434	0.048393	0.057433	0.929113	345	1	-0.067434
Pbx3	4	0.62412	0.62367	0.999999	1991	0	0.13592	0.75981	0.76031	0.999999	3745	0	0.13592
Clgn	4	0.62421	0.62377	0.999999	1992	0	0.08233	0.73073	0.7311	0.999999	3603	0	0.08233
Bach2	4	0.6243	0.62387	0.999999	1993	0	-0.40898	0.24674	0.24662	0.999999	1302	0	-0.40898
Fam111a	4	0.62456	0.62414	0.999999	1994	0	0.84991	0.0068605	0.013218	0.678133	105	2	0.84991
Nobox	4	0.62464	0.62424	0.999999	1995	0	0.22778	0.60782	0.60769	0.999999	3060	0	0.22778
Exo5	4	0.62482	0.6244	0.999999	1996	0	0.011448	0.73296	0.73339	0.999999	3616	0	0.011448
Zfp367	4	0.62499	0.62458	0.999999	1997	0	-0.013309	0.72977	0.73015	0.999999	3601	0	-0.013309
Chfr	4	0.62525	0.62479	0.999999	1998	0	-0.060335	0.76284	0.76322	0.999999	3758	0	-0.060335
Rrp1b	4	0.62543	0.62498	0.999999	1999	0	-0.29058	0.9868	0.98678	0.999999	4826	0	-0.29058
[truncated: 3,685 more rows]

## Sheet: impaired EpiLC vs  all EpiLC
id	num	neg|score	neg|p-value	neg|fdr	neg|rank	neg|goodsgrna	neg|lfc	pos|score	pos|p-value	pos|fdr	pos|rank	pos|goodsgrna	pos|lfc
Smg5	8	3.5884e-24	8.7203e-07	0.000171	1	8	-1.667	1	1	0.999999	5677	0	-1.667
Klf2	8	5.566e-15	8.7203e-07	0.000171	2	8	-0.61298	1	1	0.999999	5676	0	-0.61298
Dazap1	8	1.2289e-14	8.7203e-07	0.000171	3	8	-1.048	1	1	0.999999	5675	0	-1.048
Nacc1	8	1.6622e-11	8.7203e-07	0.000171	4	8	-1.6936	0.99997	0.99997	0.999999	5651	0	-1.6936
Jak1	8	2.4588e-11	8.7203e-07	0.000171	5	8	-0.92275	1	1	0.999999	5674	0	-0.92275
Zmiz2	8	2.5222e-11	8.7203e-07	0.000171	6	8	-1.1312	1	1	0.999999	5672	0	-1.1312
Upf3b	8	7.1575e-11	8.7203e-07	0.000171	7	8	-0.8791	1	1	0.999999	5673	0	-0.8791
Esrrb	8	2.3524e-10	8.7203e-07	0.000171	8	8	-1.5925	1	1	0.999999	5667	0	-1.5925
Igf2bp1	8	3.9264e-10	8.7203e-07	0.000171	9	7	-0.67591	0.90336	0.93019	0.999999	5054	1	-0.67591
Tbx3	8	5.0823e-10	8.7203e-07	0.000171	10	7	-0.57838	0.92324	0.93857	0.999999	5106	1	-0.57838
Ezh2	8	5.1757e-10	8.7203e-07	0.000171	11	7	-0.63495	0.99945	0.9994	0.999999	5620	0	-0.63495
Anp32b	8	1.123e-09	8.7203e-07	0.000171	12	8	-0.68859	1	1	0.999999	5664	0	-0.68859
Nf2	8	1.2728e-09	8.7203e-07	0.000171	13	8	-0.69437	1	1	0.999999	5670	0	-0.69437
Morc3	8	2.463e-09	8.7203e-07	0.000171	14	8	-0.83249	1	1	0.999999	5671	0	-0.83249
Bcor	8	2.9962e-09	8.7203e-07	0.000171	15	8	-0.67262	1	1	0.999999	5665	0	-0.67262
Det1	8	3.443e-09	8.7203e-07	0.000171	16	5	-1.1878	0.56936	0.77011	0.999999	4026	2	-1.1878
Ctdnep1	8	5.4591e-09	8.7203e-07	0.000171	17	6	-0.51032	0.98484	0.98464	0.999999	5480	0	-0.51032
Rexo1	8	5.4898e-09	8.7203e-07	0.000171	18	7	-0.84391	0.9889	0.98856	0.999999	5512	0	-0.84391
Cbfa2t2	8	6.9861e-09	8.7203e-07	0.000171	19	8	-0.97729	1	1	0.999999	5661	0	-0.97729
Smad7	8	7.2898e-09	8.7203e-07	0.000171	20	8	-0.77527	0.99995	0.99996	0.999999	5648	0	-0.77527
Dnm2	8	1.0381e-08	8.7203e-07	0.000171	21	8	-1.1791	0.99999	0.99999	0.999999	5657	0	-1.1791
Rfwd2	8	1.7603e-08	8.7203e-07	0.000171	22	8	-1.0397	0.99997	0.99997	0.999999	5652	0	-1.0397
Ahcy	8	2.0657e-08	8.7203e-07	0.000171	23	8	-1.0067	1	1	0.999999	5669	0	-1.0067
Ajuba	8	2.951e-08	8.7203e-07	0.000171	24	8	-0.82261	1	1	0.999999	5668	0	-0.82261
Srsf6	8	4.8214e-08	8.7203e-07	0.000171	25	8	-0.57653	0.99996	0.99997	0.999999	5649	0	-0.57653
Prdm14	8	5.4155e-08	8.7203e-07	0.000171	26	7	-0.71527	0.98933	0.98893	0.999999	5515	0	-0.71527
Eif3k	8	8.8684e-08	8.7203e-07	0.000171	27	7	-0.80212	0.99736	0.99726	0.999999	5578	0	-0.80212
Cdk10	8	9.0496e-08	8.7203e-07	0.000171	28	7	-0.80658	0.95524	0.95707	0.999999	5259	1	-0.80658
Casc3	8	9.6068e-08	8.7203e-07	0.000171	29	7	-0.60494	0.15516	0.35746	0.999999	1809	1	-0.60494
Cbl	8	1.5716e-07	2.6161e-06	0.000495	30	7	-0.59938	0.92348	0.9387	0.999999	5108	1	-0.59938
Rbm15	8	2.2837e-07	4.3601e-06	0.00075	31	8	-0.62948	1	1	0.999999	5666	0	-0.62948
Dph1	8	2.642e-07	4.3601e-06	0.00075	32	8	-0.72139	0.99999	0.99999	0.999999	5656	0	-0.72139
Eif3l	8	2.8838e-07	4.3601e-06	0.00075	33	7	-0.71606	0.99957	0.99955	0.999999	5625	0	-0.71606
Stk11	8	3.9575e-07	6.1042e-06	0.00099	34	8	-0.43076	0.99993	0.99993	0.999999	5646	0	-0.43076
Rbm14	8	4.0581e-07	6.1042e-06	0.00099	35	8	-0.60656	0.99995	0.99996	0.999999	5647	0	-0.60656
Scaf4	8	9.4632e-07	9.5923e-06	0.001513	36	6	-0.69348	0.99673	0.99659	0.999999	5574	0	-0.69348
Eefsec	8	1.0918e-06	1.1336e-05	0.001739	37	8	-0.86297	1	1	0.999999	5663	0	-0.86297
Ctnnb1	8	1.2864e-06	1.308e-05	0.001954	38	7	-0.59264	0.92543	0.93965	0.999999	5120	1	-0.59264
Zfp423	8	1.3559e-06	1.4824e-05	0.002104	39	8	-0.42677	0.99986	0.99986	0.999999	5637	0	-0.42677
Bptf	8	1.378e-06	1.4824e-05	0.002104	40	8	-1.0639	1	1	0.999999	5662	0	-1.0639
Trip12	8	1.6628e-06	1.6569e-05	0.002294	41	7	-0.51718	0.99917	0.99911	0.999999	5610	0	-0.51718
Ints10	8	1.8238e-06	1.8313e-05	0.002418	42	6	-0.91677	0.69392	0.82976	0.999999	4392	1	-0.91677
Dppa2	8	1.8872e-06	1.8313e-05	0.002418	43	7	-0.51884	0.99979	0.99979	0.999999	5633	0	-0.51884
Uhrf1	8	2.6028e-06	2.3545e-05	0.003038	44	8	-0.38268	0.99998	0.99999	0.999999	5654	0	-0.38268
Myh9	8	3.5251e-06	4.0985e-05	0.005058	45	7	-0.62952	0.99765	0.99754	0.999999	5583	0	-0.62952
Phf11d	8	3.6683e-06	4.0985e-05	0.005058	46	7	-0.40355	0.99879	0.99869	0.999999	5601	0	-0.40355
Stag1	8	6.1318e-06	5.8426e-05	0.007057	47	8	-0.67356	0.99999	0.99999	0.999999	5660	0	-0.67356
Tceb3	8	6.5945e-06	6.5402e-05	0.007735	48	8	-0.80251	0.99999	0.99999	0.999999	5659	0	-0.80251
2210018M11Rik	8	7.568e-06	7.0634e-05	0.008183	49	8	-0.2396	0.99999	0.99999	0.999999	5658	0	-0.2396
Med1	8	7.975e-06	7.4122e-05	0.008416	50	8	-0.29629	0.99991	0.9999	0.999999	5643	0	-0.29629
Ubr5	8	9.9244e-06	8.9819e-05	0.009998	51	8	-0.67767	0.99982	0.99981	0.999999	5634	0	-0.67767
Gpbp1	8	1.1209e-05	0.00010203	0.010928	52	7	-0.66148	0.99968	0.99969	0.999999	5630	0	-0.66148
Upf2	8	1.1215e-05	0.00010203	0.010928	53	7	-1.6002	0.9639	0.96403	0.999999	5312	1	-1.6002
Bcorl1	8	1.4349e-05	0.00013168	0.013843	54	8	-0.33968	0.99999	0.99999	0.999999	5655	0	-0.33968
Eya3	8	1.9533e-05	0.00016656	0.017192	55	7	-0.36617	0.9903	0.98999	0.999999	5525	0	-0.36617
Pbrm1	8	2.2734e-05	0.00019097	0.01936	56	8	-0.5897	0.99986	0.99986	0.999999	5638	0	-0.5897
Tfcp2l1	8	2.5144e-05	0.00020318	0.020215	57	8	-0.595	0.99997	0.99998	0.999999	5653	0	-0.595
Rqcd1	8	2.6844e-05	0.00020841	0.020215	58	6	-0.6851	0.99928	0.99922	0.999999	5613	0	-0.6851
Hsp90b1	8	2.7441e-05	0.0002119	0.020215	59	7	-0.43877	0.99944	0.99939	0.999999	5619	0	-0.43877
Plcg1	8	2.7652e-05	0.00021365	0.020215	60	6	-0.48512	0.90594	0.93114	0.999999	5060	1	-0.48512
Nufip2	8	2.8529e-05	0.00022411	0.02084	61	6	-0.71567	0.98465	0.98442	0.999999	5476	0	-0.71567
Mybl2	8	2.9349e-05	0.0002276	0.02084	62	7	-0.57184	0.96506	0.9651	0.999999	5320	1	-0.57184
Zbtb48	8	3.1074e-05	0.00024155	0.021766	63	6	-0.41469	0.92402	0.93896	0.999999	5111	1	-0.41469
Fto	8	3.4884e-05	0.00026422	0.023077	64	8	-0.37581	0.99997	0.99997	0.999999	5650	0	-0.37581
Fam60a	8	3.5029e-05	0.00026422	0.023077	65	7	-1.6842	0.99969	0.99969	0.999999	5632	0	-1.6842
Spred2	8	4.0587e-05	0.00032178	0.027265	66	7	-0.3291	0.9994	0.99936	0.999999	5618	0	-0.3291
Lemd3	8	4.0735e-05	0.00032178	0.027265	67	7	-0.57463	0.99631	0.99619	0.999999	5568	0	-0.57463
Ufm1	8	4.1722e-05	0.00033399	0.027883	68	7	-0.32691	0.8804	0.92227	0.999999	5002	1	-0.32691
Pa2g4	8	4.4728e-05	0.00035317	0.029057	69	6	-1.0546	0.89559	0.92734	0.999999	5036	1	-1.0546
Paxip1	8	4.9461e-05	0.00036887	0.029915	70	7	-0.37752	0.99834	0.99825	0.999999	5594	0	-0.37752
Trex1	8	5.1392e-05	0.00037933	0.03033	71	7	-0.22241	0.90414	0.9305	0.999999	5055	1	-0.22241
Med23	8	6.4141e-05	0.00047525	0.037472	72	6	-0.55891	0.56513	0.76664	0.999999	4008	1	-0.55891
Gtf2i	8	6.7457e-05	0.00049444	0.037931	73	7	-0.26449	0.99639	0.99627	0.999999	5570	0	-0.26449
Utf1	8	6.7906e-05	0.00049444	0.037931	74	6	-0.38406	0.40074	0.63217	0.999999	3242	2	-0.38406
Spag7	8	7.0263e-05	0.00051886	0.039274	75	6	-0.40789	0.70622	0.8361	0.999999	4430	2	-0.40789
Top3b	8	7.3649e-05	0.00053804	0.04019	76	6	-0.49049	0.99874	0.99866	0.999999	5599	0	-0.49049
Ddx42	8	7.7969e-05	0.00057118	0.042111	77	7	-0.57668	0.97958	0.97927	0.999999	5423	0	-0.57668
Elmsan1	8	7.9711e-05	0.00058339	0.04246	78	7	-0.47635	0.97992	0.97961	0.999999	5427	0	-0.47635
Arglu1	8	8.6e-05	0.00063048	0.045306	79	8	-0.63974	0.99991	0.99991	0.999999	5645	0	-0.63974
Upf1	8	8.7629e-05	0.00064966	0.046101	80	8	-1.065	0.99991	0.99991	0.999999	5644	0	-1.065
Kmt2c	8	9.508e-05	0.00070198	0.049082	81	8	-0.38648	0.9999	0.9999	0.999999	5642	0	-0.38648
Atg14	8	9.5995e-05	0.00070896	0.049082	82	8	-0.38322	0.99989	0.99989	0.999999	5641	0	-0.38322
Mum1	8	0.00010012	0.00072989	0.049922	83	5	-0.29426	0.99809	0.99798	0.999999	5588	0	-0.29426
Klf4	8	0.00010753	0.00078221	0.052864	84	5	-0.31221	0.9547	0.95664	0.999999	5251	1	-0.31221
Taf9	8	0.00011559	0.0008293	0.055387	85	8	-0.74512	0.99988	0.99988	0.999999	5640	0	-0.74512
Kif2b	8	0.00012306	0.0008729	0.057621	86	8	-0.25495	0.99988	0.99988	0.999999	5639	0	-0.25495
Patz1	8	0.00013494	0.00094615	0.061739	87	5	-0.32942	0.9571	0.9585	0.999999	5269	1	-0.32942
Myc	8	0.00015215	0.0010613	0.067694	88	8	-0.21115	0.99985	0.99984	0.999999	5636	0	-0.21115
Rora	8	0.00015577	0.0010822	0.068262	89	8	-0.33202	0.99984	0.99984	0.999999	5635	0	-0.33202
Six4	8	0.00016628	0.0011694	0.072374	90	4	-0.21875	0.99372	0.99354	0.999999	5548	0	-0.21875
Rock2	8	0.00016698	0.0011729	0.072374	91	6	-0.30971	0.58873	0.78012	0.999999	4090	1	-0.30971
Pds5b	8	0.0001754	0.0012165	0.074257	92	7	-0.59688	0.35377	0.59333	0.999999	3033	1	-0.59688
Dlc1	8	0.00017905	0.0012322	0.074415	93	6	-0.43346	0.40327	0.63431	0.999999	3255	1	-0.43346
Tnpo1	8	0.00019367	0.001349	0.080615	94	7	-0.35975	0.98252	0.98215	0.999999	5456	0	-0.35975
Lhx6	8	0.00020893	0.0014258	0.08431	95	6	-0.12682	0.96367	0.96382	0.999999	5308	1	-0.12682
Txnrd1	8	0.00021295	0.0014554	0.08431	96	7	-0.58281	0.96705	0.96686	0.999999	5337	1	-0.58281
Bclaf1	8	0.00021934	0.001492	0.085559	97	5	-0.39257	0.99843	0.99835	0.999999	5597	0	-0.39257
Nosip	8	0.00022348	0.0015217	0.086386	98	6	-0.47981	0.75085	0.86028	0.999999	4578	1	-0.47981
Cabin1	8	0.00023145	0.0015758	0.08857	99	7	-0.3343	0.99934	0.99928	0.999999	5616	0	-0.3343
Mtf2	8	0.00023501	0.0016054	0.089352	100	7	-0.3916	0.99957	0.99955	0.999999	5624	0	-0.3916
Manf	8	0.00023896	0.0016263	0.089638	101	6	-0.36378	0.96374	0.96388	0.999999	5309	1	-0.36378
Nf1	4	0.00026051	0.00097929	0.063175	102	4	-0.47766	0.99327	0.99327	0.999999	5544	0	-0.47766
Mrfap1	6	0.00026769	0.0014467	0.08431	103	3	-0.2293	0.40719	0.60354	0.999999	3266	2	-0.2293
Ufsp2	8	0.00027988	0.0018583	0.100566	104	6	-0.32696	0.68328	0.82449	0.999999	4353	1	-0.32696
Pprc1	8	0.00028022	0.00186	0.100566	105	6	-0.42947	0.62221	0.79529	0.999999	4178	2	-0.42947
Mta3	8	0.0002838	0.0018862	0.100722	106	7	-1.0618	0.99801	0.99792	0.999999	5587	0	-1.0618
Sav1	8	0.00028673	0.0018984	0.100722	107	7	-0.3206	0.92725	0.94053	0.999999	5125	1	-0.3206
Ptpn23	8	0.0003106	0.0020118	0.104778	108	7	-0.4946	0.95954	0.9604	0.999999	5277	1	-0.4946
Zmym2	8	0.00031586	0.0020397	0.105266	109	7	-0.59829	0.99968	0.99968	0.999999	5629	0	-0.59829
Keap1	8	0.00035429	0.0022385	0.114486	110	7	-0.36909	0.98558	0.98539	0.999999	5484	0	-0.36909
Hmgb2	6	0.00036747	0.001956	0.102814	111	6	-0.5195	0.99963	0.99962	0.999999	5627	0	-0.5195
Sap30	8	0.00037972	0.0023623	0.11974	112	6	-0.6244	0.98279	0.98245	0.999999	5458	0	-0.6244
Setd2	8	0.00039731	0.0024687	0.124025	113	7	-0.30437	0.99935	0.9993	0.999999	5617	0	-0.30437
Thrap3	8	0.00052033	0.0031419	0.156462	114	5	-0.51705	0.35628	0.59539	0.999999	3044	2	-0.51705
Btrc	8	0.00056011	0.0033582	0.165777	115	6	-0.35759	0.91701	0.93571	0.999999	5090	1	-0.35759
Zfp330	8	0.00057358	0.0034297	0.167688	116	5	-0.29118	0.99876	0.99867	0.999999	5600	0	-0.29118
Dnajb9	8	0.00058387	0.0034785	0.167688	117	6	-0.36332	0.75821	0.86443	0.999999	4611	1	-0.36332
Ncoa6	8	0.00058536	0.0034855	0.167688	118	7	-0.28266	0.99948	0.99944	0.999999	5621	0	-0.28266
Taf4a	8	0.00059616	0.0035465	0.168028	119	5	-0.56488	0.94951	0.95303	0.999999	5217	1	-0.56488
Tlk2	8	0.00059778	0.0035518	0.168028	120	7	-0.54986	0.69294	0.82929	0.999999	4388	1	-0.54986
Tceb2	8	0.00060839	0.0036163	0.169667	121	7	-0.32148	0.99837	0.99829	0.999999	5596	0	-0.32148
Luc7l	8	0.00064707	0.0038238	0.177934	122	5	-0.41263	0.85347	0.91444	0.999999	4939	1	-0.41263
Zfp410	8	0.00069824	0.0041011	0.189286	123	7	-0.28862	0.99968	0.99969	0.999999	5631	0	-0.28862
Atxn2l	8	0.00074143	0.0043575	0.199497	124	7	-0.48348	0.45157	0.67403	0.999999	3469	1	-0.48348
Ergic2	8	0.00078859	0.004572	0.207644	125	7	-0.48448	0.99795	0.99785	0.999999	5586	0	-0.48448
Thumpd3	8	0.0008487	0.0048581	0.218883	126	6	-0.3642	0.96625	0.96615	0.999999	5331	1	-0.3642
Cebpz	8	0.00089826	0.0051668	0.230958	127	7	-0.7231	0.96253	0.96286	0.999999	5296	1	-0.7231
Mapkap1	8	0.00091953	0.0052697	0.232136	128	5	-0.43278	0.99187	0.99165	0.999999	5534	0	-0.43278
Dnmt3a	8	0.00092003	0.0052749	0.232136	129	5	-0.30334	0.33212	0.57565	0.999999	2943	2	-0.30334
Nupl1	8	0.00093316	0.0053743	0.234692	130	7	-0.48821	0.9995	0.99947	0.999999	5622	0	-0.48821
Zfp219	8	0.00097056	0.0055679	0.241187	131	6	-0.38397	0.99162	0.99138	0.999999	5532	0	-0.38397
Elof1	8	0.00097675	0.005608	0.241187	132	6	-0.45236	0.83344	0.90934	0.999999	4896	1	-0.45236
Eed	8	0.0010019	0.0057336	0.244733	133	5	-0.20913	0.21117	0.43567	0.999999	2199	2	-0.20913
Sox2	8	0.0010198	0.00584	0.247414	134	5	-0.75354	0.72662	0.84683	0.999999	4493	2	-0.75354
Xpot	8	0.0010358	0.0059272	0.249248	135	7	-0.3363	0.90066	0.92922	0.999999	5048	1	-0.3363
Stag2	8	0.0010707	0.0061103	0.25506	136	6	-0.41546	0.95332	0.95563	0.999999	5241	1	-0.41546
Gsc	8	0.0011134	0.0063632	0.262771	137	7	-0.33948	0.98482	0.98462	0.999999	5479	0	-0.33948
Ddx17	8	0.0011177	0.0063876	0.262771	138	7	-0.29213	0.9505	0.95368	0.999999	5225	1	-0.29213
Pax4	8	0.0011319	0.0064731	0.264371	139	7	-0.37972	0.94082	0.94756	0.999999	5178	1	-0.37972
Etv6	8	0.0011569	0.0066021	0.267011	140	6	-0.61496	0.9981	0.99801	0.999999	5590	0	-0.61496
Med9	8	0.0011619	0.0066318	0.267011	141	5	-0.33451	0.97656	0.97627	0.999999	5403	0	-0.33451
Calm1	8	0.001181	0.006719	0.268617	142	5	-0.41146	0.59717	0.78384	0.999999	4114	2	-0.41146
Ufl1	8	0.001222	0.0069108	0.274354	143	6	-0.26022	0.44606	0.66943	0.999999	3449	2	-0.26022
Taf7	8	0.0012614	0.0071184	0.280631	144	7	-0.37043	0.80221	0.89014	0.999999	4769	1	-0.37043
Paf1	8	0.001295	0.0072649	0.284432	145	7	-0.6668	0.99631	0.99619	0.999999	5567	0	-0.6668
Igf2bp3	8	0.0013501	0.0075404	0.291338	146	6	-0.2783	0.99405	0.99391	0.999999	5553	0	-0.2783
Hist1h1d	8	0.0013515	0.0075439	0.291338	147	5	-0.17969	0.63645	0.80189	0.999999	4218	2	-0.17969
Myct1	8	0.0013995	0.0077776	0.298334	148	7	-0.19915	0.99831	0.99822	0.999999	5593	0	-0.19915
Tbx22	8	0.0014362	0.0079485	0.302844	149	7	-0.36164	0.99891	0.99883	0.999999	5604	0	-0.36164
Mbd6	8	0.0014499	0.0080305	0.303927	150	5	-0.49752	0.99433	0.9942	0.999999	5555	0	-0.49752
Zbtb1	8	0.0015	0.0083078	0.309438	151	7	-0.35784	0.99912	0.99905	0.999999	5609	0	-0.35784
Mycbp	8	0.0015026	0.0083217	0.309438	152	6	-0.30421	0.91172	0.93337	0.999999	5076	1	-0.30421
Rhoc	8	0.0015059	0.0083497	0.309438	153	5	-0.37024	0.22688	0.45704	0.999999	2323	2	-0.37024
Ndc80	8	0.0015257	0.0084595	0.309438	154	6	-1.0544	0.72764	0.8474	0.999999	4496	2	-1.0544
Hspb6	8	0.0015308	0.0084892	0.309438	155	5	-0.30217	0.95492	0.95681	0.999999	5254	1	-0.30217
Polr3c	8	0.0015335	0.0085031	0.309438	156	7	-0.96358	0.99516	0.99501	0.999999	5561	0	-0.96358
Satb2	8	0.0016235	0.0089688	0.324305	157	4	-0.22146	0.66693	0.81616	0.999999	4308	1	-0.22146
Kdm5b	8	0.0017952	0.0097798	0.349041	158	5	-0.28221	0.92706	0.94044	0.999999	5124	1	-0.28221
Klhdc2	8	0.0018362	0.009949	0.350809	159	6	-0.33841	0.9217	0.93786	0.999999	5104	1	-0.33841
Klhl7	8	0.0018861	0.010195	0.357261	160	7	-0.21357	0.9996	0.99957	0.999999	5626	0	-0.21357
Ctnnd1	8	0.0019195	0.010343	0.360232	161	7	-0.27658	0.99639	0.99627	0.999999	5569	0	-0.27658
Ppig	6	0.0019645	0.0094781	0.34055	162	4	-0.39621	0.99761	0.99758	0.999999	5582	0	-0.39621
Itpr3	8	0.0020277	0.010919	0.375668	163	5	-0.38567	0.93429	0.94398	0.999999	5155	1	-0.38567
Inip	8	0.0020464	0.011006	0.376387	164	5	-0.29971	0.99661	0.99647	0.999999	5572	0	-0.29971
Bcl3	8	0.0020635	0.011109	0.377631	165	4	-0.077309	0.82143	0.90225	0.999999	4845	2	-0.077309
Rps13	7	0.0021575	0.010427	0.360933	166	6	-1.3405	0.99893	0.99898	0.999999	5606	0	-1.3405
Isg20l2	8	0.002167	0.011635	0.393181	167	7	-0.40271	0.11176	0.29325	0.999999	1520	1	-0.40271
Pip4k2b	8	0.0022101	0.011878	0.398515	168	7	-0.1975	0.78044	0.87707	0.999999	4696	1	-0.1975
Trib3	8	0.0022216	0.011934	0.398515	169	6	-0.25448	0.75707	0.86383	0.999999	4607	1	-0.25448
Rbmxl1	8	0.0022414	0.012042	0.399637	170	7	-0.24181	0.94213	0.94838	0.999999	5184	1	-0.24181
Snx15	8	0.0022538	0.012108	0.399637	171	7	-0.16601	0.99124	0.99095	0.999999	5531	0	-0.16601
Ssbp1	8	0.0023385	0.012513	0.410605	172	6	-1.7843	0.07921	0.22616	0.999999	1181	1	-1.7843
Stra8	8	0.002377	0.012731	0.415358	173	7	-0.17544	0.33296	0.57632	0.999999	2948	1	-0.17544
Hira	8	0.0024551	0.013113	0.425375	174	7	-0.59812	0.92824	0.94096	0.999999	5130	1	-0.59812
Sp1	8	0.0024841	0.013243	0.42605	175	5	-0.2271	0.7043	0.83506	0.999999	4424	1	-0.2271
Cdk6	8	0.0024933	0.013284	0.42605	176	6	-0.2465	0.99217	0.99196	0.999999	5536	0	-0.2465
Mutyh	8	0.0025373	0.013524	0.431333	177	5	-0.32269	0.91371	0.93424	0.999999	5080	1	-0.32269
Ewsr1	8	0.0025757	0.013734	0.435561	178	7	-0.3323	0.99745	0.99736	0.999999	5579	0	-0.3323
Clk1	8	0.0025947	0.013826	0.436056	179	5	-0.21919	0.97472	0.9744	0.999999	5391	0	-0.21919
Kat7	8	0.0026533	0.014121	0.441818	180	7	-0.35257	0.82423	0.90401	0.999999	4857	1	-0.35257
Kctd10	8	0.0026625	0.014164	0.441818	181	4	-0.13603	0.19217	0.40962	0.999999	2071	3	-0.13603
Ppp2r3c	8	0.002721	0.014424	0.445839	182	5	-0.74209	0.93228	0.94291	0.999999	5144	1	-0.74209
Adnp2	8	0.0027451	0.014529	0.445839	183	7	-0.23539	0.99902	0.99895	0.999999	5607	0	-0.23539
Ifi204	4	0.0027488	0.0098373	0.349041	184	4	-0.45106	0.99725	0.99722	0.999999	5576	0	-0.45106
Nos2	8	0.0029108	0.015356	0.464214	185	6	-0.30252	0.95514	0.95698	0.999999	5256	1	-0.30252
Rab11fip3	8	0.0029154	0.015373	0.464214	186	5	-0.29498	0.81483	0.89801	0.999999	4817	2	-0.29498
Zfp655	8	0.0029691	0.015624	0.469302	187	6	-0.83656	0.99455	0.99444	0.999999	5559	0	-0.83656
Mphosph6	8	0.003017	0.015896	0.474496	188	6	-0.47386	0.49762	0.71172	0.999999	3684	2	-0.47386
Rfx1	8	0.0030347	0.015964	0.474496	189	6	-0.20849	0.77815	0.87575	0.999999	4690	1	-0.20849
Ino80c	8	0.003128	0.016386	0.484504	190	7	-0.17197	0.92993	0.94175	0.999999	5138	1	-0.17197
Ube3b	8	0.003237	0.016915	0.497538	191	5	-0.23387	0.93446	0.94406	0.999999	5156	1	-0.23387
Zscan12	6	0.0032799	0.014504	0.445839	192	5	-0.4805	0.99093	0.99078	0.999999	5529	0	-0.4805
Ubp1	8	0.0032831	0.017126	0.501148	193	6	-0.24129	0.33449	0.57759	0.999999	2958	1	-0.24129
Cul3	8	0.0033916	0.017572	0.506885	194	5	-0.53545	0.97862	0.97832	0.999999	5417	0	-0.53545
Atxn1l	8	0.0033963	0.01759	0.506885	195	5	-0.11315	0.80457	0.89167	0.999999	4777	2	-0.11315
Chd4	6	0.0034263	0.015052	0.459411	196	5	-0.86447	0.9007	0.90273	0.999999	5049	1	-0.86447
Chd1	8	0.0034855	0.01798	0.515527	197	5	-0.57844	0.76411	0.8677	0.999999	4631	1	-0.57844
Park7	8	0.0035723	0.018298	0.521991	198	6	-0.31352	0.97207	0.97179	0.999999	5371	0	-0.31352
Zfp568	8	0.0036005	0.018425	0.522216	199	4	-0.057755	0.49587	0.71024	0.999999	3675	2	-0.057755
Tdrd9	8	0.003619	0.01849	0.522216	200	4	-0.18502	0.94274	0.94874	0.999999	5186	1	-0.18502
Zfp449	8	0.0036838	0.018746	0.525796	201	4	-0.16021	0.62541	0.7967	0.999999	4188	1	-0.16021
Rpl37a	7	0.0036959	0.017281	0.503097	202	6	-2.073	0.5496	0.72809	0.999999	3938	1	-2.073
Hint1	8	0.0037056	0.018821	0.525796	203	6	-0.33437	0.88485	0.92369	0.999999	5014	1	-0.33437
Zfp446	8	0.0037258	0.018894	0.525796	204	3	-0.051567	0.78246	0.87828	0.999999	4702	2	-0.051567
Nlk	8	0.0037963	0.01917	0.530862	205	2	0.0403	0.23491	0.46764	0.999999	2377	3	0.0403
Fbxo8	8	0.0038393	0.019383	0.531488	206	4	-0.26049	0.96065	0.96131	0.999999	5282	1	-0.26049
Mxd4	8	0.0038566	0.019454	0.531488	207	5	-0.32207	0.6387	0.80294	0.999999	4226	2	-0.32207
Yy1	8	0.0038615	0.019473	0.531488	208	4	-0.057601	0.50427	0.71697	0.999999	3713	1	-0.057601
Mnx1	8	0.0039077	0.019621	0.532972	209	4	-0.084629	0.26959	0.51283	0.999999	2624	2	-0.084629
Msantd4	8	0.0039679	0.019876	0.537317	210	2	0.075517	0.020114	0.079327	0.87642	509	4	0.075517
Naa38	8	0.0040931	0.020344	0.546353	211	4	-0.11573	0.95787	0.9591	0.999999	5273	1	-0.11573
Mab21l2	8	0.0041061	0.020403	0.546353	212	6	-0.26264	0.72118	0.84387	0.999999	4475	1	-0.26264
Sf3b1	8	0.004156	0.020598	0.548994	213	5	-0.5618	0.41633	0.645	0.999999	3298	3	-0.5618
Kmt2a	8	0.004296	0.021207	0.55755	214	5	-0.17605	0.47359	0.69198	0.999999	3569	2	-0.17605
Gsx2	8	0.0042974	0.021214	0.55755	215	4	-0.17561	0.52998	0.73789	0.999999	3831	3	-0.17561
Calcoco1	8	0.004438	0.021768	0.566877	216	6	-0.36755	0.061429	0.18584	0.999999	987	1	-0.36755
Wee1	7	0.0046419	0.021435	0.560775	217	2	0.032429	0.065458	0.18976	0.999999	1043	2	0.032429
Spen	8	0.0047241	0.022841	0.590095	218	5	-0.26318	0.99685	0.99671	0.999999	5575	0	-0.26318
Cc2d1b	8	0.0047465	0.02293	0.590095	219	6	-0.43182	0.75116	0.86045	0.999999	4580	2	-0.43182
Hmx2	8	0.0047557	0.022972	0.590095	220	6	-0.2153	0.99775	0.99766	0.999999	5584	0	-0.2153
Ccdc101	8	0.004809	0.023195	0.590752	221	6	-0.28561	0.93226	0.94291	0.999999	5143	1	-0.28561
Foxn2	8	0.0048124	0.023206	0.590752	222	4	-0.078985	0.2396	0.47391	0.999999	2413	3	-0.078985
Npm1	8	0.0048874	0.023528	0.594213	223	5	-0.76252	0.9871	0.98684	0.999999	5491	0	-0.76252
Sin3b	8	0.0048925	0.023551	0.594213	224	5	-0.30029	0.93817	0.94606	0.999999	5168	1	-0.30029
Ube2v1	8	0.0049275	0.023697	0.59443	225	5	-0.60166	0.19354	0.41149	0.999999	2080	2	-0.60166
Suz12	8	0.0049427	0.023769	0.59443	226	5	-0.41189	0.9129	0.93391	0.999999	5079	1	-0.41189
Tacc1	8	0.0050084	0.024048	0.597194	227	4	-0.12849	0.62933	0.79864	0.999999	4199	2	-0.12849
Ints5	8	0.0050246	0.02409	0.597194	228	5	-0.51035	0.98407	0.9838	0.999999	5468	0	-0.51035
Taf13	6	0.0050475	0.021202	0.55755	229	4	-0.48949	0.97746	0.97706	0.999999	5409	0	-0.48949
Rnmt	8	0.0050884	0.024378	0.599096	230	5	-0.4198	0.2473	0.48396	0.999999	2472	1	-0.4198
Xaf1	8	0.0052342	0.024955	0.610639	231	6	-0.24074	0.34345	0.58508	0.999999	2996	2	-0.24074
Ncor2	8	0.0053025	0.025225	0.614605	232	4	0.0042781	0.11524	0.29847	0.999999	1536	4	0.0042781
Msrb1	8	0.0054958	0.025999	0.630765	233	5	-0.35347	0.39145	0.62434	0.999999	3200	2	-0.35347
Dguok	8	0.0056422	0.026565	0.641732	234	5	-0.19328	0.21096	0.43537	0.999999	2195	3	-0.19328
Thap1	8	0.0057153	0.026875	0.644667	235	6	-0.32483	0.84114	0.91125	0.999999	4910	1	-0.32483
Ptrf	8	0.0057262	0.02692	0.644667	236	3	0.016104	0.4809	0.69811	0.999999	3600	3	0.016104
Ak6	8	0.0057588	0.027027	0.644667	237	6	-1.384	0.97304	0.9727	0.999999	5379	0	-1.384
2810417H13Rik	8	0.0059514	0.027705	0.657158	238	5	-0.57296	0.88638	0.92417	0.999999	5019	1	-0.57296
Myrfl	8	0.0059721	0.027782	0.657158	239	3	-0.044929	0.32019	0.56582	0.999999	2898	3	-0.044929
Supt6	8	0.0060395	0.028026	0.660182	240	4	-0.74779	0.20895	0.43249	0.999999	2182	2	-0.74779
Morf4l2	8	0.0062406	0.028792	0.675415	241	6	-0.2339	0.90291	0.92999	0.999999	5053	1	-0.2339
Mef2d	8	0.00627	0.028919	0.67561	242	3	-0.080539	0.18356	0.3977	0.999999	2012	2	-0.080539
Pttg1	8	0.0063038	0.029074	0.676453	243	6	-0.42516	0.45319	0.67537	0.999999	3473	2	-0.42516
Helz	8	0.006431	0.029542	0.680703	244	4	-0.31683	0.73324	0.85062	0.999999	4515	2	-0.31683
Nol4	8	0.0064513	0.029615	0.680703	245	5	-0.17078	0.17115	0.38034	0.999999	1923	3	-0.17078
Ccnk	8	0.0064515	0.029617	0.680703	246	4	-0.21615	0.91966	0.93685	0.999999	5100	1	-0.21615
Wrap53	8	0.0064872	0.029772	0.681511	247	4	-0.38719	0.77845	0.8759	0.999999	4691	2	-0.38719
Lgals7	8	0.0065549	0.03002	0.684421	248	4	-0.12938	0.96659	0.9664	0.999999	5334	1	-0.12938
Nup43	8	0.0066095	0.030225	0.686356	249	6	-0.42536	0.98072	0.98036	0.999999	5434	0	-0.42536
Zmat3	8	0.0066882	0.030527	0.686813	250	4	-0.063262	0.50031	0.71386	0.999999	3700	3	-0.063262
Srsf7	8	0.006721	0.030667	0.686813	251	6	-0.40514	0.9112	0.93318	0.999999	5074	1	-0.40514
Clic1	8	0.006736	0.030729	0.686813	252	5	-0.24201	0.7933	0.88475	0.999999	4740	1	-0.24201
Ncbp1	8	0.0068656	0.031239	0.692741	253	5	-0.966	0.45854	0.67975	0.999999	3489	1	-0.966
Zfp532	8	0.0070287	0.031858	0.697472	254	6	-0.17992	0.96399	0.96412	0.999999	5313	1	-0.17992
Rprd2	8	0.0070393	0.031894	0.697472	255	6	-0.26084	0.98848	0.98817	0.999999	5506	0	-0.26084
Mybbp1a	8	0.0071125	0.032182	0.697472	256	4	-0.45276	0.99819	0.99809	0.999999	5591	0	-0.45276
Pias1	8	0.0071135	0.032186	0.697472	257	6	-0.34286	0.94347	0.9492	0.999999	5188	1	-0.34286
Depdc1a	8	0.0071145	0.032189	0.697472	258	5	-0.45638	0.73778	0.85314	0.999999	4541	1	-0.45638
Sugp2	8	0.0071828	0.032437	0.698489	259	4	-0.23852	0.88725	0.92445	0.999999	5020	1	-0.23852
Nup37	8	0.0071959	0.032482	0.698489	260	4	-0.18586	0.69405	0.82983	0.999999	4393	2	-0.18586
Vhl	8	0.0073111	0.032943	0.7031	261	4	-0.1528	0.78712	0.88099	0.999999	4714	1	-0.1528
Ovol2	8	0.0073367	0.033028	0.7031	262	6	-0.15359	0.94962	0.95308	0.999999	5218	1	-0.15359
Fgf3	8	0.0073497	0.033068	0.7031	263	3	0.043107	0.25059	0.48825	0.999999	2490	4	0.043107
Strada	8	0.0075049	0.033621	0.711013	264	5	-0.31584	0.99965	0.99964	0.999999	5628	0	-0.31584
Brd4	8	0.007523	0.033691	0.711013	265	4	-0.43891	0.83728	0.91031	0.999999	4903	1	-0.43891
Acsl5	8	0.0076279	0.034059	0.716117	266	3	-0.03407	0.9417	0.94809	0.999999	5182	1	-0.03407
L3mbtl2	8	0.0076608	0.03419	0.716214	267	6	-1.0747	0.060222	0.18313	0.999999	970	2	-1.0747
Tceanc	8	0.007719	0.034402	0.718022	268	3	0.017722	0.53988	0.74587	0.999999	3888	2	0.017722
Jazf1	6	0.0077327	0.030869	0.687226	269	5	-0.25779	0.87926	0.88732	0.999999	4998	1	-0.25779
Dpf1	8	0.0077691	0.034594	0.719381	270	3	-0.069361	0.67101	0.81829	0.999999	4322	2	-0.069361
Asf1a	8	0.0078099	0.034741	0.719791	271	5	-0.20179	0.79097	0.88334	0.999999	4731	2	-0.20179
Lmx1a	8	0.0079	0.035084	0.724266	272	5	-0.19196	0.29267	0.54246	0.999999	2786	2	-0.19196
Rnf138	8	0.0080003	0.035496	0.726209	273	5	-0.3519	0.19579	0.41456	0.999999	2094	1	-0.3519
Slc2a1	8	0.0080109	0.035534	0.726209	274	4	-0.11692	0.62044	0.79446	0.999999	4168	1	-0.11692
Pik3c2a	8	0.0080164	0.035562	0.726209	275	5	-0.29843	0.99758	0.99748	0.999999	5581	0	-0.29843
Glrp1	6	0.0080734	0.032104	0.697472	276	4	-0.29943	0.63351	0.76333	0.999999	4211	1	-0.29943
Eaf2	8	0.0081211	0.035979	0.732088	277	4	-0.21248	0.11356	0.29598	0.999999	1526	1	-0.21248
Tet1	8	0.0082114	0.036333	0.736651	278	4	-0.090963	0.47752	0.6953	0.999999	3587	2	-0.090963
Eya1	8	0.0082833	0.036581	0.739033	279	4	-0.050485	0.75308	0.86152	0.999999	4590	1	-0.050485
Jak2	8	0.0084257	0.037151	0.747893	280	5	-0.28067	0.97402	0.97372	0.999999	5383	0	-0.28067
Gpsm2	8	0.0086342	0.037965	0.761589	281	6	-0.18793	0.58283	0.7776	0.999999	4069	2	-0.18793
Sf3b4	8	0.0087258	0.03833	0.765694	282	5	-0.49054	0.57203	0.77229	0.999999	4034	2	-0.49054
Srsf11	8	0.0089273	0.039019	0.77451	283	5	-0.2657	0.90034	0.9291	0.999999	5045	1	-0.2657
Usp8	8	0.0092898	0.040386	0.793769	284	3	0.016263	0.6888	0.82719	0.999999	4372	2	0.016263
Strip1	8	0.0093113	0.040459	0.793769	285	5	-0.18597	0.95465	0.95661	0.999999	5249	1	-0.18597
Ranbp10	8	0.0093329	0.040548	0.793769	286	4	-0.037191	0.46949	0.68873	0.999999	3553	2	-0.037191
Cldn19	8	0.0094795	0.041112	0.798798	287	6	-0.26434	0.97453	0.97423	0.999999	5388	0	-0.26434
Naa11	8	0.0095279	0.041307	0.798798	288	5	-0.21144	0.44678	0.66998	0.999999	3454	3	-0.21144
Adnp	8	0.0095485	0.041368	0.798798	289	5	-0.23789	0.2535	0.49208	0.999999	2506	2	-0.23789
Med7	7	0.0096199	0.040526	0.793769	290	5	-0.38596	0.54083	0.72324	0.999999	3893	1	-0.38596
Cmpk2	8	0.0096274	0.041679	0.799722	291	6	-0.15266	0.99883	0.99875	0.999999	5602	0	-0.15266
Daxx	8	0.0096869	0.041895	0.800797	292	5	-0.33601	0.95548	0.95725	0.999999	5260	1	-0.33601
Dnmt1	8	0.0098533	0.042533	0.81027	293	5	-0.26867	0.95515	0.95699	0.999999	5257	1	-0.26867
Taf10	6	0.0098685	0.03844	0.765694	294	2	-0.014965	0.31763	0.5264	0.999999	2891	2	-0.014965
Rps6ka2	8	0.0099453	0.04284	0.813388	295	6	-0.26004	0.99888	0.99879	0.999999	5603	0	-0.26004
Lmnb1	8	0.010022	0.043149	0.814283	296	5	-0.40851	0.75136	0.86056	0.999999	4582	2	-0.40851
Pou2f1	8	0.010049	0.04326	0.814283	297	4	-0.56644	0.82716	0.90589	0.999999	4876	2	-0.56644
Prkd2	8	0.010084	0.043388	0.814283	298	6	-0.17815	0.79734	0.88723	0.999999	4752	1	-0.17815
Trpc7	8	0.010106	0.043461	0.814283	299	5	-0.22063	0.17332	0.3835	0.999999	1945	3	-0.22063
Htt	8	0.010174	0.043743	0.816247	300	6	-0.24871	0.95969	0.9605	0.999999	5278	1	-0.24871
Anln	8	0.010297	0.044204	0.820083	301	5	-0.21061	0.74669	0.85801	0.999999	4563	2	-0.21061
Senp1	8	0.010372	0.044472	0.820965	302	4	-0.10911	0.18147	0.39477	0.999999	1999	3	-0.10911
Hes3	8	0.010416	0.044649	0.820965	303	5	-0.23625	0.73707	0.85277	0.999999	4537	2	-0.23625
Bnc1	8	0.010427	0.044685	0.820965	304	6	-0.19295	0.99489	0.99478	0.999999	5560	0	-0.19295
Zbtb39	8	0.010603	0.045358	0.828993	305	6	-0.16337	0.46753	0.68704	0.999999	3546	2	-0.16337
Uba3	8	0.010622	0.045414	0.828993	306	3	-0.29648	0.91107	0.93312	0.999999	5072	1	-0.29648
Cutc	8	0.010796	0.046032	0.832267	307	4	-0.18576	0.40141	0.63272	0.999999	3246	3	-0.18576
Siva1	8	0.010798	0.046033	0.832267	308	5	-0.36481	0.50609	0.71841	0.999999	3719	2	-0.36481
Dnmt3l	8	0.010846	0.046225	0.833082	309	5	-0.19912	0.93385	0.94375	0.999999	5152	1	-0.19912
Baz1b	8	0.011035	0.046895	0.839819	310	6	-0.25197	0.85373	0.91449	0.999999	4941	1	-0.25197
Hic1	8	0.011242	0.047626	0.845289	311	4	-0.16673	0.5265	0.73514	0.999999	3815	2	-0.16673
Esrra	8	0.011248	0.04764	0.845289	312	3	-9.1486e-05	0.16236	0.36773	0.999999	1856	3	-9.1486e-05
Sepsecs	8	0.011293	0.047786	0.845289	313	6	-0.38038	0.94555	0.95048	0.999999	5195	1	-0.38038
Syce3	8	0.011311	0.047844	0.845289	314	6	-0.16597	0.45843	0.67967	0.999999	3488	1	-0.16597
Rusc1	8	0.011333	0.047945	0.845289	315	4	-0.23202	0.96965	0.96934	0.999999	5353	0	-0.23202
Pmch	8	0.011488	0.048458	0.846116	316	6	-0.26514	0.98144	0.98105	0.999999	5444	0	-0.26514
Noc2l	8	0.011541	0.048677	0.846116	317	5	-0.4515	0.97987	0.97959	0.999999	5426	0	-0.4515
Nkx1-1	8	0.011546	0.048702	0.846116	318	5	-0.29803	0.96519	0.9652	0.999999	5321	1	-0.29803
Wwp2	8	0.011556	0.048738	0.846116	319	4	-0.096825	0.34059	0.5826	0.999999	2984	1	-0.096825
Epn2	8	0.011573	0.048794	0.846116	320	6	-0.20494	0.91838	0.93627	0.999999	5098	1	-0.20494
Chaf1b	8	0.011634	0.049014	0.846116	321	5	-0.25019	0.6088	0.78898	0.999999	4137	2	-0.25019
Akap17b	8	0.011714	0.049269	0.846116	322	3	-0.057072	0.65598	0.81091	0.999999	4274	1	-0.057072
G3bp1	8	0.011724	0.049324	0.846116	323	6	-0.28798	0.89269	0.92636	0.999999	5029	1	-0.28798
Atf6b	8	0.011726	0.049333	0.846116	324	3	0.04874	0.17066	0.37966	0.999999	1920	4	0.04874
Mvb12a	8	0.01177	0.049499	0.8464	325	6	-0.17641	0.48461	0.70119	0.999999	3618	1	-0.17641
Nr2e1	8	0.011955	0.050217	0.856109	326	4	0.018776	0.21993	0.44774	0.999999	2270	4	0.018776
Dynll1	6	0.012024	0.045728	0.832048	327	4	-0.5106	0.95445	0.9539	0.999999	5246	0	-0.5106
Zbtb20	8	0.012065	0.050678	0.859598	328	5	-0.18958	0.54558	0.75049	0.999999	3917	2	-0.18958
Mamstr	8	0.012079	0.050725	0.859598	329	6	-0.28015	0.99245	0.99226	0.999999	5540	0	-0.28015
Pcdha2	8	0.012144	0.05096	0.860167	330	5	-0.29057	0.84439	0.91204	0.999999	4918	1	-0.29057
Tma16	5	0.012254	0.041698	0.799722	331	4	-0.21799	0.19527	0.36789	0.999999	2090	1	-0.21799
Tctex1d4	4	0.01229	0.040766	0.795294	332	2	-0.12705	0.78779	0.78986	0.999999	4717	1	-0.12705
Cenph	6	0.012296	0.046647	0.838028	333	3	-0.2993	0.86014	0.87525	0.999999	4959	1	-0.2993
Timeless	8	0.012362	0.051815	0.870277	334	6	-0.57111	0.43487	0.66022	0.999999	3392	1	-0.57111
Wipi2	8	0.012475	0.052179	0.871243	335	5	-0.20065	0.96497	0.96501	0.999999	5318	1	-0.20065
Psmb10	8	0.012552	0.052452	0.872141	336	4	-0.14827	0.36793	0.60479	0.999999	3097	3	-0.14827
Sirt6	8	0.012576	0.05254	0.872141	337	6	-0.16466	0.98537	0.98512	0.999999	5482	0	-0.16466
Foxd1	8	0.012673	0.052917	0.874122	338	5	-0.18899	0.38469	0.61878	0.999999	3182	2	-0.18899
Padi2	8	0.012688	0.052968	0.874122	339	5	-0.21664	0.42638	0.65314	0.999999	3355	3	-0.21664
Fam209	8	0.012802	0.053378	0.877053	340	5	-0.28828	0.024607	0.094532	0.908876	581	3	-0.28828
Akr1c6	8	0.012822	0.053454	0.877053	341	2	0.038021	0.52715	0.73566	0.999999	3819	3	0.038021
Exosc2	7	0.012924	0.051062	0.860167	342	4	-0.69698	0.91384	0.92262	0.999999	5081	1	-0.69698
Leo1	8	0.012956	0.053965	0.880349	343	2	-0.003125	0.53769	0.74412	0.999999	3874	3	-0.003125
H2afb3	2	0.013012	0.024343	0.599096	344	2	-0.44394	0.98699	0.98724	0.999999	5487	0	-0.44394
Actr5	8	0.013021	0.054182	0.881344	345	6	-0.26526	0.99754	0.99744	0.999999	5580	0	-0.26526
Sp7	8	0.013223	0.054914	0.890707	346	3	-0.086926	0.67273	0.81918	0.999999	4329	1	-0.086926
Mapkapk5	8	0.013276	0.055129	0.891639	347	4	-0.06538	0.69003	0.82779	0.999999	4375	2	-0.06538
Gstp1	4	0.013282	0.043853	0.816247	348	2	-0.16593	0.95174	0.95161	0.999999	5230	0	-0.16593
Eri1	8	0.01376	0.056826	0.907622	349	5	-0.59167	0.43832	0.66305	0.999999	3410	3	-0.59167
Tacstd2	8	0.013773	0.056857	0.907622	350	3	0.0095375	0.12071	0.30667	0.999999	1573	3	0.0095375
Nr1h3	8	0.013785	0.056904	0.907622	351	4	-0.082199	0.37919	0.61423	0.999999	3152	2	-0.082199
Smek1	8	0.013888	0.057262	0.907622	352	4	-0.13145	0.82703	0.90579	0.999999	4875	1	-0.13145
Brip1	8	0.013914	0.057354	0.907622	353	3	0.036991	0.040891	0.13673	0.999999	741	4	0.036991
Pdcd11	8	0.013949	0.057478	0.907622	354	5	-0.49859	0.16049	0.3652	0.999999	1841	3	-0.49859
Zfp120	8	0.014028	0.057738	0.907622	355	5	-0.18911	0.9776	0.9773	0.999999	5410	0	-0.18911
Ctbp1	8	0.01403	0.057743	0.907622	356	6	-0.084843	0.95398	0.95604	0.999999	5244	1	-0.084843
Arx	8	0.014089	0.057977	0.907622	357	5	-0.15041	0.99554	0.99538	0.999999	5563	0	-0.15041
Thrb	8	0.014093	0.057985	0.907622	358	5	-0.21888	0.31706	0.56332	0.999999	2888	1	-0.21888
Hoxb4	8	0.014165	0.058282	0.907622	359	6	-0.19542	0.4842	0.70087	0.999999	3616	1	-0.19542
Creb5	8	0.014324	0.058817	0.907622	360	6	-0.31019	0.99892	0.99884	0.999999	5605	0	-0.31019
Tmem89	8	0.014348	0.058901	0.907622	361	6	-0.19241	0.9632	0.96345	0.999999	5304	1	-0.19241
Fth1	8	0.014376	0.059013	0.907622	362	4	-0.22411	0.41943	0.64755	0.999999	3317	2	-0.22411
Anapc15	8	0.014385	0.059049	0.907622	363	5	-0.30992	0.9876	0.98731	0.999999	5495	0	-0.30992
Usf2	8	0.014397	0.059075	0.907622	364	4	-0.10004	0.52877	0.7369	0.999999	3825	1	-0.10004
Clgn	8	0.014447	0.059255	0.907622	365	5	-0.28172	0.54952	0.75371	0.999999	3937	2	-0.28172
Ddx25	8	0.014461	0.059314	0.907622	366	6	-0.15775	0.90891	0.93225	0.999999	5066	1	-0.15775
Dcaf7	8	0.014812	0.060546	0.923973	367	4	-0.075192	0.51011	0.72173	0.999999	3736	2	-0.075192
Trp53	8	0.014874	0.060804	0.925424	368	5	-0.057762	0.51189	0.72322	0.999999	3749	2	-0.057762
Neil1	8	0.01506	0.061479	0.925807	369	5	-0.25664	0.9167	0.93557	0.999999	5089	1	-0.25664
Suv39h2	8	0.015221	0.061998	0.925807	370	4	-0.086845	0.78351	0.87888	0.999999	4703	2	-0.086845
Hdx	8	0.015234	0.062068	0.925807	371	3	0.023046	0.38113	0.61586	0.999999	3165	2	0.023046
Fam50a	8	0.015245	0.062098	0.925807	372	6	-0.44971	0.96237	0.96271	0.999999	5295	1	-0.44971
Fem1b	8	0.015263	0.062168	0.925807	373	5	-0.29121	0.99231	0.99211	0.999999	5539	0	-0.29121
Pgam2	8	0.01532	0.062351	0.925807	374	6	-0.22792	0.53859	0.74485	0.999999	3879	1	-0.22792
Cfl1	8	0.015342	0.062428	0.925807	375	4	-0.3763	0.73597	0.85216	0.999999	4527	2	-0.3763
Tnks	8	0.015355	0.062462	0.925807	376	5	-0.29131	0.99377	0.99359	0.999999	5549	0	-0.29131
Brsk1	8	0.01536	0.062487	0.925807	377	6	-0.16464	0.99951	0.99947	0.999999	5623	0	-0.16464
Ell3	8	0.015395	0.062623	0.925807	378	3	0.093763	0.09052	0.25074	0.999999	1316	4	0.093763
Hcls1	8	0.015502	0.063005	0.928855	379	4	-0.082372	0.16025	0.36486	0.999999	1837	2	-0.082372
Mau2	8	0.015678	0.063565	0.928855	380	4	-0.25839	0.74723	0.85836	0.999999	4565	2	-0.25839
Hcfc1	8	0.015681	0.063594	0.928855	381	6	-0.53009	0.9382	0.94607	0.999999	5170	1	-0.53009
Cebpa	8	0.015728	0.06379	0.928855	382	5	-0.18296	0.099194	0.26933	0.999999	1400	2	-0.18296
Sgk1	8	0.015792	0.064025	0.928855	383	5	-0.21268	0.49478	0.70936	0.999999	3669	3	-0.21268
Cblb	8	0.015824	0.064135	0.928855	384	4	-0.086311	0.56111	0.76346	0.999999	3987	3	-0.086311
Ino80b	8	0.015869	0.064247	0.928855	385	6	-0.14275	0.23844	0.47235	0.999999	2401	1	-0.14275
Ifrd2	8	0.015947	0.06454	0.928855	386	6	-0.17936	0.78036	0.87702	0.999999	4695	2	-0.17936
Pkm	8	0.015959	0.064585	0.928855	387	6	-0.35712	0.90558	0.93101	0.999999	5058	1	-0.35712
Mtmr2	8	0.016015	0.064787	0.928855	388	4	-0.13388	0.58819	0.77989	0.999999	4087	2	-0.13388
Rae1	8	0.016037	0.064885	0.928855	389	6	-0.56916	0.99809	0.99799	0.999999	5589	0	-0.56916
Prdm4	8	0.016184	0.065403	0.928855	390	3	-0.064333	0.96698	0.96677	0.999999	5336	1	-0.064333
Tcf7l1	8	0.016195	0.065445	0.928855	391	2	0.30086	0.0023136	0.012399	0.406885	172	5	0.30086
Ncoa3	8	0.016328	0.065903	0.928855	392	4	-0.11817	0.94607	0.95081	0.999999	5199	1	-0.11817
Msx1	8	0.016374	0.066069	0.928855	393	2	-0.026279	0.67492	0.82028	0.999999	4332	2	-0.026279
Secisbp2	8	0.016392	0.06612	0.928855	394	5	-0.26899	0.47732	0.69515	0.999999	3585	2	-0.26899
Hist1h2ah	2	0.016416	0.030616	0.686813	395	2	-0.3202	0.98358	0.98381	0.999999	5465	0	-0.3202
Pth1r	8	0.016554	0.066702	0.928855	396	3	-0.05995	0.38386	0.61806	0.999999	3178	2	-0.05995
Hmgxb4	8	0.016573	0.066782	0.928855	397	6	-0.27971	0.1589	0.36297	0.999999	1828	2	-0.27971
Sntg1	8	0.016635	0.067014	0.928855	398	4	-0.10585	0.042471	0.14065	0.999999	757	2	-0.10585
Hnrnpll	8	0.016644	0.067046	0.928855	399	6	-0.13675	0.94481	0.95003	0.999999	5192	1	-0.13675
Esrp1	8	0.016681	0.067149	0.928855	400	5	-0.28707	0.98942	0.98906	0.999999	5516	0	-0.28707
Khsrp	8	0.016686	0.067161	0.928855	401	4	-0.26527	0.14281	0.33904	0.999999	1739	2	-0.26527
Prkag1	8	0.016714	0.067255	0.928855	402	5	-0.18248	0.29686	0.54676	0.999999	2807	2	-0.18248
Kat6b	8	0.016747	0.067384	0.928855	403	2	0.23916	0.088068	0.24553	0.999999	1284	5	0.23916
Rbm47	8	0.016755	0.06741	0.928855	404	6	-0.17503	0.8766	0.92107	0.999999	4992	1	-0.17503
Hivep1	8	0.016885	0.067843	0.930968	405	6	-0.23942	0.37504	0.6107	0.999999	3132	2	-0.23942
Apbb2	8	0.0169	0.067892	0.930968	406	5	-0.16571	0.59315	0.78214	0.999999	4101	1	-0.16571
Usp28	8	0.017114	0.068628	0.936536	407	6	-0.23795	0.96277	0.96308	0.999999	5299	1	-0.23795
Ypel1	8	0.017326	0.069425	0.942927	408	5	-0.2513	0.47109	0.69004	0.999999	3559	1	-0.2513
Notch1	8	0.017327	0.069428	0.942927	409	5	-0.35976	0.69501	0.83033	0.999999	4397	2	-0.35976
L3mbtl3	8	0.017688	0.070755	0.94693	410	5	-0.32985	0.96524	0.96524	0.999999	5323	1	-0.32985
Lhx8	4	0.017772	0.053878	0.880349	411	3	-0.39503	0.71867	0.7359	0.999999	4465	1	-0.39503
Cnot6	8	0.017776	0.071106	0.94693	412	5	-0.14276	0.72071	0.84361	0.999999	4473	2	-0.14276
Tfap2c	8	0.017832	0.0713	0.94693	413	5	-0.59445	0.92479	0.93934	0.999999	5118	1	-0.59445
Nfkbiz	8	0.017937	0.071674	0.94693	414	3	-0.074176	0.76846	0.87021	0.999999	4645	2	-0.074176
Zfp707	8	0.017974	0.071817	0.94693	415	4	-0.19939	0.65523	0.81053	0.999999	4271	2	-0.19939
Nr1i3	8	0.017983	0.071859	0.94693	416	6	-0.14416	0.50441	0.71707	0.999999	3714	2	-0.14416
Foxo4	8	0.017992	0.071896	0.94693	417	5	-0.18933	0.46585	0.68575	0.999999	3537	2	-0.18933
Serpina3g	8	0.018074	0.072233	0.94693	418	6	-0.1477	0.95118	0.95413	0.999999	5228	1	-0.1477
Cyb5r2	8	0.018092	0.072301	0.94693	419	5	-0.16648	0.96209	0.96247	0.999999	5293	1	-0.16648
Akt3	8	0.018098	0.072315	0.94693	420	5	-0.14838	0.16143	0.36649	0.999999	1851	3	-0.14838
Brf2	8	0.018128	0.07241	0.94693	421	3	-0.086364	0.81723	0.89956	0.999999	4827	2	-0.086364
Chrna4	8	0.018206	0.072681	0.94693	422	6	-0.13564	0.65285	0.80936	0.999999	4264	1	-0.13564
Ikbke	8	0.018232	0.072777	0.94693	423	4	-0.0061732	0.069037	0.20353	0.999999	1077	4	-0.0061732
Cib1	6	0.018269	0.066385	0.928855	424	5	-0.1041	0.87702	0.8858	0.999999	4994	1	-0.1041
Bard1	8	0.018285	0.07296	0.94693	425	6	-0.60686	0.8857	0.92395	0.999999	5016	1	-0.60686
Primpol	8	0.018315	0.073054	0.94693	426	6	-0.21975	0.98481	0.98461	0.999999	5478	0	-0.21975
Vps36	8	0.018422	0.073452	0.94693	427	5	-0.21781	0.98214	0.98177	0.999999	5452	0	-0.21781
Zbtb2	8	0.01843	0.073494	0.94693	428	5	-0.43843	0.3336	0.57688	0.999999	2952	1	-0.43843
Ptov1	8	0.01844	0.073542	0.94693	429	5	-0.34055	0.94556	0.95049	0.999999	5196	1	-0.34055
Golga3	8	0.018528	0.073825	0.94693	430	1	0.023158	0.32879	0.57288	0.999999	2932	3	0.023158
Setbp1	8	0.018566	0.073968	0.94693	431	5	-0.18725	0.76576	0.86864	0.999999	4638	1	-0.18725
Inca1	8	0.018707	0.074399	0.94693	432	3	0.033287	0.55102	0.75495	0.999999	3944	3	0.033287
Smug1	8	0.018814	0.074728	0.94693	433	5	-0.20489	0.49212	0.70731	0.999999	3664	2	-0.20489
Stk35	8	0.019025	0.075473	0.94693	434	6	-0.20214	0.98752	0.98722	0.999999	5494	0	-0.20214
Supt7l	8	0.019027	0.075475	0.94693	435	4	-0.10844	0.77147	0.87193	0.999999	4659	2	-0.10844
Dffb	8	0.019042	0.075527	0.94693	436	6	-0.17407	0.56662	0.76785	0.999999	4013	1	-0.17407
Lat	8	0.019081	0.07567	0.94693	437	5	-0.27649	0.50609	0.71841	0.999999	3718	3	-0.27649
Srgap2	8	0.019113	0.075783	0.94693	438	6	-0.16714	0.75739	0.86399	0.999999	4608	2	-0.16714
Atrip	8	0.019124	0.075827	0.94693	439	6	-0.44445	0.96071	0.96134	0.999999	5283	1	-0.44445
Ankrd54	8	0.01916	0.075942	0.94693	440	4	-0.15665	0.82335	0.90346	0.999999	4852	1	-0.15665
Zscan25	8	0.019179	0.076017	0.94693	441	5	-0.16999	0.78471	0.87961	0.999999	4706	2	-0.16999
Foxn3	8	0.019223	0.0762	0.94693	442	6	-0.15115	0.97102	0.97071	0.999999	5362	0	-0.15115
Pkp3	8	0.019245	0.076247	0.94693	443	2	0.073745	0.17923	0.3918	0.999999	1985	4	0.073745
Pkp1	8	0.019251	0.076263	0.94693	444	6	-0.12477	0.7048	0.83534	0.999999	4425	2	-0.12477
Six3	8	0.019261	0.076289	0.94693	445	5	-0.13803	0.42617	0.65298	0.999999	3352	2	-0.13803
Hes5	6	0.01934	0.069936	0.94693	446	4	-0.17202	0.96997	0.96947	0.999999	5355	0	-0.17202
Rassf5	8	0.019403	0.076744	0.94693	447	6	-0.2285	0.62187	0.79512	0.999999	4175	2	-0.2285
Ldhal6b	8	0.019731	0.077915	0.94693	448	5	-0.20275	0.14869	0.3477	0.999999	1775	1	-0.20275
Lrp1	8	0.019808	0.07819	0.94693	449	6	-0.23529	0.37666	0.61207	0.999999	3141	1	-0.23529
Ola1	4	0.019819	0.058156	0.907622	450	3	-0.4498	0.97999	0.97994	0.999999	5428	0	-0.4498
Tab1	8	0.019829	0.078257	0.94693	451	6	-0.16522	0.99041	0.9901	0.999999	5526	0	-0.16522
Zcchc18	8	0.01985	0.078349	0.94693	452	6	-0.17894	0.97762	0.97732	0.999999	5411	0	-0.17894
Bbs7	8	0.019857	0.07837	0.94693	453	6	-0.26333	0.84245	0.91158	0.999999	4913	1	-0.26333
Bbs4	8	0.019879	0.078454	0.94693	454	5	-0.22813	0.77337	0.87303	0.999999	4667	1	-0.22813
Ccnb2	8	0.01989	0.078494	0.94693	455	5	-0.23218	0.97841	0.97813	0.999999	5415	0	-0.23218
Bcl6	4	0.019891	0.058298	0.907622	456	3	-0.20475	0.33989	0.48286	0.999999	2981	1	-0.20475
Ncoa5	8	0.019912	0.078565	0.94693	457	5	-0.22065	0.6995	0.83256	0.999999	4408	2	-0.22065
Dnajb11	8	0.019949	0.078675	0.94693	458	5	-0.2415	0.72471	0.84578	0.999999	4485	2	-0.2415
Nelfb	8	0.019995	0.078851	0.94693	459	5	-0.58202	0.28197	0.52882	0.999999	2712	1	-0.58202
Ints7	8	0.020055	0.079047	0.94693	460	6	-0.4694	0.90439	0.93059	0.999999	5056	1	-0.4694
Rbbp4	8	0.02014	0.079368	0.94693	461	3	-0.058435	0.98378	0.98351	0.999999	5467	0	-0.058435
Snapc5	8	0.020141	0.079368	0.94693	462	6	-0.75597	0.34689	0.58785	0.999999	3010	2	-0.75597
Med19	8	0.020187	0.079544	0.94693	463	5	-0.32309	0.96817	0.96791	0.999999	5346	1	-0.32309
Nsun5	8	0.020295	0.079936	0.94693	464	6	-0.38702	0.98036	0.98005	0.999999	5431	0	-0.38702
Gm4981	8	0.020358	0.080177	0.94693	465	4	-0.013377	0.23929	0.47347	0.999999	2409	4	-0.013377
Rnf43	8	0.020376	0.080212	0.94693	466	3	0.0013477	0.74335	0.8562	0.999999	4552	2	0.0013477
Zfp622	8	0.020415	0.080341	0.94693	467	5	-0.23936	0.91827	0.93622	0.999999	5096	1	-0.23936
Rcor3	8	0.020435	0.080424	0.94693	468	6	-0.15741	0.4699	0.68906	0.999999	3554	2	-0.15741
Mtmr3	8	0.02045	0.080482	0.94693	469	2	0.061531	0.18993	0.40654	0.999999	2049	3	0.061531
Cdkn2a	8	0.020481	0.080581	0.94693	470	5	-0.10455	0.96862	0.96831	0.999999	5349	0	-0.10455
Csrp2bp	8	0.020565	0.080831	0.94693	471	6	-0.28494	0.98451	0.98429	0.999999	5474	0	-0.28494
Tob1	8	0.020677	0.081239	0.94693	472	3	-0.17355	0.43052	0.65658	0.999999	3372	2	-0.17355
Skor2	8	0.020758	0.081523	0.94693	473	5	-0.19705	0.96559	0.96554	0.999999	5326	1	-0.19705
Hist1h2ab	6	0.020777	0.074247	0.94693	474	3	-0.17127	0.91448	0.9143	0.999999	5084	1	-0.17127
Sp4	8	0.020856	0.081882	0.94693	475	3	-0.038146	0.82134	0.9022	0.999999	4843	1	-0.038146
Otub2	8	0.020926	0.082125	0.94693	476	5	-0.26296	0.52934	0.73735	0.999999	3828	1	-0.26296
Srf	8	0.020955	0.082238	0.94693	477	6	-0.23819	0.68977	0.82767	0.999999	4374	2	-0.23819
Gna13	8	0.021025	0.082502	0.94693	478	6	-0.15846	0.78082	0.87732	0.999999	4698	1	-0.15846
Tgif2	8	0.021058	0.082617	0.94693	479	6	-0.16539	0.99735	0.99726	0.999999	5577	0	-0.16539
Uba1	8	0.021067	0.082632	0.94693	480	5	-0.79851	0.31167	0.55882	0.999999	2874	3	-0.79851
Brms1	8	0.021068	0.082634	0.94693	481	4	-0.11547	0.93824	0.9461	0.999999	5171	1	-0.11547
Hoxa4	8	0.021114	0.082786	0.94693	482	6	-0.09504	0.85548	0.91499	0.999999	4944	1	-0.09504
Zfp57	8	0.021143	0.08289	0.94693	483	3	-0.044942	0.71299	0.83962	0.999999	4449	2	-0.044942
Hecw1	8	0.021214	0.083147	0.94693	484	2	0.079417	0.097696	0.26596	0.999999	1381	3	0.079417
Trnau1ap	8	0.021238	0.083224	0.94693	485	5	-0.27494	0.96721	0.967	0.999999	5338	1	-0.27494
Zfp560	8	0.021284	0.083365	0.94693	486	6	-0.40825	0.69249	0.82907	0.999999	4386	2	-0.40825
Ppp3ca	8	0.021305	0.083424	0.94693	487	5	-0.23387	0.45082	0.67338	0.999999	3466	1	-0.23387
Zkscan17	8	0.021317	0.08345	0.94693	488	3	-0.092978	0.96071	0.96134	0.999999	5284	1	-0.092978
Nol4l	8	0.02138	0.083693	0.94693	489	4	-0.18632	0.97526	0.97495	0.999999	5396	0	-0.18632
Luzp1	8	0.021395	0.083749	0.94693	490	4	-0.17743	0.34614	0.58726	0.999999	3007	2	-0.17743
Gmcl1	8	0.021432	0.083878	0.94693	491	5	-0.19784	0.80357	0.89104	0.999999	4772	1	-0.19784
Snf8	8	0.021441	0.083916	0.94693	492	6	-0.24677	0.82749	0.90609	0.999999	4878	2	-0.24677
Cdc73	8	0.021449	0.083942	0.94693	493	6	-0.55146	0.51211	0.72339	0.999999	3752	2	-0.55146
Tax1bp3	8	0.021478	0.084036	0.94693	494	6	-0.17875	0.94797	0.95204	0.999999	5206	1	-0.17875
Fam192a	8	0.021599	0.084429	0.94693	495	4	-0.10364	0.97477	0.97446	0.999999	5392	0	-0.10364
Gtf2a2	8	0.021622	0.084507	0.94693	496	5	-0.4328	0.56631	0.76759	0.999999	4012	1	-0.4328
Camk4	8	0.021653	0.084614	0.94693	497	5	-0.22752	0.72805	0.84763	0.999999	4497	2	-0.22752
Ubxn6	8	0.021678	0.084704	0.94693	498	5	-0.25779	0.72385	0.84531	0.999999	4483	1	-0.25779
Phf12	8	0.021725	0.084842	0.94693	499	5	-0.22996	0.99379	0.99362	0.999999	5551	0	-0.22996
Afmid	8	0.021765	0.085015	0.94693	500	6	-0.18738	0.9828	0.98246	0.999999	5459	0	-0.18738
Atf6	8	0.021848	0.085271	0.94693	501	6	-0.22723	0.96736	0.96714	0.999999	5339	1	-0.22723
Mob1b	8	0.021976	0.085672	0.94693	502	5	-0.25566	0.054118	0.16891	0.999999	899	3	-0.25566
Plrg1	8	0.022041	0.085902	0.94693	503	3	0.24621	0.093855	0.25792	0.999999	1344	4	0.24621
Trib1	8	0.02206	0.085969	0.94693	504	4	-0.12085	0.99923	0.99918	0.999999	5611	0	-0.12085
Ccng2	8	0.022102	0.08614	0.94693	505	5	-0.18085	0.18244	0.39609	0.999999	2007	1	-0.18085
Htra2	8	0.022239	0.086577	0.94693	506	5	-0.20125	0.73631	0.85236	0.999999	4530	1	-0.20125
Cln3	8	0.022259	0.086651	0.94693	507	5	-0.17029	0.05674	0.17485	0.999999	924	3	-0.17029
Clasrp	8	0.022262	0.086659	0.94693	508	4	-0.4605	0.41017	0.63994	0.999999	3277	2	-0.4605
Kpna3	8	0.022326	0.086851	0.94693	509	4	-0.16421	0.45419	0.67616	0.999999	3476	3	-0.16421
Capn10	8	0.022327	0.086855	0.94693	510	2	0.2203	0.020526	0.080761	0.878315	516	5	0.2203
Fam162a	8	0.022376	0.087048	0.94693	511	6	-0.226	0.82049	0.90164	0.999999	4836	1	-0.226
Zfp414	8	0.022465	0.08732	0.94693	512	3	-0.054841	0.96681	0.96661	0.999999	5335	1	-0.054841
Cables1	8	0.022503	0.087435	0.94693	513	5	-0.18728	0.18973	0.40629	0.999999	2048	3	-0.18728
Trmt5	8	0.02251	0.087456	0.94693	514	3	-0.16543	0.31641	0.56276	0.999999	2887	3	-0.16543
Zmat2	8	0.022617	0.087828	0.94693	515	6	-0.56335	0.86138	0.91658	0.999999	4963	1	-0.56335
Gli1	8	0.022644	0.087938	0.94693	516	3	0.1961	0.067831	0.20066	0.999999	1068	5	0.1961
Rita1	8	0.022664	0.087994	0.94693	517	6	-0.15983	0.9911	0.99083	0.999999	5530	0	-0.15983
Sugt1	8	0.022723	0.088198	0.94693	518	5	-0.27469	0.065559	0.19539	0.999999	1045	1	-0.27469
Eci2	8	0.022732	0.088238	0.94693	519	5	-0.20328	0.98998	0.98964	0.999999	5521	0	-0.20328
Mlh1	8	0.022822	0.088559	0.947987	520	2	-0.021774	0.70295	0.83439	0.999999	4419	2	-0.021774
Wee2	8	0.022862	0.08867	0.947987	521	5	-0.19498	0.81879	0.90052	0.999999	4830	2	-0.19498
Brpf3	8	0.022973	0.088977	0.949093	522	4	-0.083422	0.98844	0.98814	0.999999	5505	0	-0.083422
Ptpmt1	8	0.023033	0.089108	0.949093	523	4	0.010256	0.21289	0.43811	0.999999	2211	4	0.010256
Yaf2	6	0.023079	0.079739	0.94693	524	2	0.048851	0.1351	0.30363	0.999999	1676	3	0.048851
Uba5	4	0.023168	0.065284	0.928855	525	2	-0.070113	0.85006	0.8497	0.999999	4929	0	-0.070113
Pagr1a	8	0.023179	0.089516	0.94971	526	3	-0.11255	0.97303	0.97269	0.999999	5378	0	-0.11255
Dpf2	8	0.02321	0.089609	0.94971	527	4	-0.16584	0.077075	0.22145	0.999999	1159	3	-0.16584
Vps25	8	0.023234	0.089668	0.94971	528	5	-0.23746	0.99224	0.99204	0.999999	5537	0	-0.23746
Cct5	6	0.023314	0.080328	0.94693	529	3	-0.22008	0.54995	0.70147	0.999999	3939	2	-0.22008
Smad5	8	0.023358	0.089994	0.951389	530	4	-0.23171	0.7799	0.87675	0.999999	4694	1	-0.23171
Mad2l1bp	8	0.023715	0.090917	0.953482	531	3	0.10025	0.056758	0.17489	0.999999	925	3	0.10025
Cnep1r1	8	0.023725	0.09096	0.953482	532	4	-0.14888	0.43758	0.66244	0.999999	3405	2	-0.14888
Phc2	8	0.023737	0.09099	0.953482	533	4	-0.12903	0.61762	0.79309	0.999999	4162	1	-0.12903
Khdrbs3	8	0.023748	0.091032	0.953482	534	4	-0.13218	0.45426	0.67622	0.999999	3477	1	-0.13218
Chd7	8	0.023893	0.091447	0.956065	535	4	-0.11656	0.94855	0.95241	0.999999	5210	1	-0.11656
Rbm4b	4	0.023928	0.066906	0.928855	536	2	-0.2532	0.852	0.85159	0.999999	4934	0	-0.2532
Plk4	8	0.023978	0.09166	0.956528	537	3	0.060885	0.17585	0.38695	0.999999	1968	4	0.060885
Colec10	8	0.024109	0.092031	0.958643	538	4	-0.051474	0.28271	0.52979	0.999999	2715	3	-0.051474
Gchfr	8	0.024272	0.09245	0.9595	539	5	-0.17618	0.60478	0.78727	0.999999	4128	1	-0.17618
Stk24	8	0.024275	0.092451	0.9595	540	4	-0.12842	0.73506	0.85165	0.999999	4525	1	-0.12842
Dnttip1	8	0.024406	0.092785	0.959508	541	4	-0.15074	0.98115	0.9808	0.999999	5438	0	-0.15074
Cers4	8	0.024485	0.092975	0.959508	542	5	-0.14331	0.79572	0.88621	0.999999	4745	2	-0.14331
E2f2	8	0.024505	0.093016	0.959508	543	5	-0.1421	0.96774	0.96747	0.999999	5343	1	-0.1421
Dnase1	8	0.024539	0.093132	0.959508	544	4	-0.17609	0.19338	0.41127	0.999999	2077	2	-0.17609
Hoxa10	8	0.024603	0.093297	0.959508	545	4	-0.11005	0.88521	0.9238	0.999999	5015	1	-0.11005
Zmym5	4	0.024657	0.068455	0.936431	546	2	-0.0488	0.21634	0.35476	0.999999	2240	2	-0.0488
Hpse	8	0.024662	0.093468	0.959528	547	4	-0.042935	0.36844	0.60519	0.999999	3102	3	-0.042935
Notch3	8	0.024739	0.093681	0.959976	548	4	-0.090596	0.64005	0.80358	0.999999	4227	2	-0.090596
Dhcr24	8	0.024863	0.094	0.960742	549	4	-0.16142	0.20194	0.42292	0.999999	2137	2	-0.16142
Ift74	8	0.024916	0.094134	0.960742	550	5	-0.21941	0.9768	0.97648	0.999999	5404	0	-0.21941
Chmp4b	8	0.024963	0.09427	0.960742	551	3	0.046864	0.58637	0.77909	0.999999	4081	2	0.046864
Hspa2	8	0.025016	0.094433	0.960742	552	4	-0.11361	0.23239	0.46424	0.999999	2359	3	-0.11361
Nek2	8	0.025106	0.094691	0.961645	553	3	-0.13903	0.68474	0.82518	0.999999	4359	1	-0.13903
Nle1	8	0.025297	0.095219	0.965127	554	5	-0.79878	0.9816	0.98121	0.999999	5445	0	-0.79878
Nup54	8	0.025428	0.095538	0.965127	555	5	-0.29632	0.99828	0.99819	0.999999	5592	0	-0.29632
Spin1	8	0.025464	0.095646	0.965127	556	4	-0.22989	0.97922	0.97892	0.999999	5420	0	-0.22989
Efnb1	8	0.025498	0.095751	0.965127	557	5	-0.16598	0.86488	0.9176	0.999999	4971	1	-0.16598
Ifitm3	8	0.025546	0.095884	0.965127	558	4	-0.1477	0.9004	0.92913	0.999999	5046	1	-0.1477
Psen2	8	0.025623	0.096079	0.965382	559	5	-0.21201	0.99601	0.99586	0.999999	5565	0	-0.21201
Snapc2	8	0.025713	0.096321	0.966107	560	3	-0.052859	0.74753	0.85851	0.999999	4567	2	-0.052859
Dcp2	8	0.025989	0.097031	0.966791	561	5	-0.25718	0.43165	0.65756	0.999999	3379	3	-0.25718
Ptpre	8	0.026121	0.097405	0.966791	562	3	-0.038507	0.67544	0.82055	0.999999	4334	2	-0.038507
Mef2a	8	0.026155	0.097478	0.966791	563	3	-0.17435	0.91456	0.93461	0.999999	5086	1	-0.17435
Dtl	8	0.026183	0.097549	0.966791	564	4	-0.90139	0.46226	0.68279	0.999999	3511	2	-0.90139
Nkx6-2	8	0.02619	0.097572	0.966791	565	4	-0.17868	0.078614	0.22487	0.999999	1176	2	-0.17868
Hist1h1e	8	0.02622	0.097657	0.966791	566	5	-0.17698	0.56036	0.76287	0.999999	3984	3	-0.17698
Cdv3	6	0.026225	0.087394	0.94693	567	4	-0.18071	0.98349	0.98319	0.999999	5463	0	-0.18071
Zfp280d	8	0.02624	0.097698	0.966791	568	4	-0.26309	0.78575	0.88018	0.999999	4710	2	-0.26309
Fstl3	8	0.026271	0.097793	0.966791	569	5	-0.28381	0.36585	0.60307	0.999999	3086	3	-0.28381
Zfp651	8	0.026331	0.097973	0.966791	570	4	-0.14695	0.95503	0.95689	0.999999	5255	1	-0.14695
Itga2	8	0.026538	0.098488	0.966791	571	5	-0.22048	0.56116	0.76351	0.999999	3988	1	-0.22048
Hnf4a	8	0.026551	0.098515	0.966791	572	4	-0.15072	0.58144	0.77699	0.999999	4063	2	-0.15072
Ccnt1	8	0.026557	0.098533	0.966791	573	4	-0.096311	0.48546	0.70192	0.999999	3627	2	-0.096311
Cdk13	8	0.026724	0.098985	0.966791	574	5	-0.29664	0.98967	0.98931	0.999999	5518	0	-0.29664
Nhlrc1	8	0.026737	0.099016	0.966791	575	4	-0.14133	0.58467	0.77839	0.999999	4074	2	-0.14133
Dusp4	8	0.02685	0.099306	0.966791	576	4	-0.122	0.76942	0.87073	0.999999	4649	1	-0.122
Tgfa	8	0.026922	0.099494	0.966791	577	2	0.061189	0.20844	0.43184	0.999999	2179	4	0.061189
Slc3a2	8	0.026955	0.099565	0.966791	578	5	-0.33216	0.749	0.85931	0.999999	4572	2	-0.33216
Deaf1	8	0.026965	0.099581	0.966791	579	3	-0.030601	0.3341	0.57727	0.999999	2956	3	-0.030601
Samd4b	8	0.027039	0.099773	0.966791	580	4	-0.12933	0.61462	0.79166	0.999999	4156	2	-0.12933
Ccnc	8	0.027047	0.099796	0.966791	581	5	-0.2439	0.39732	0.62931	0.999999	3231	1	-0.2439
Pop5	8	0.027183	0.10019	0.968956	582	5	-0.45983	0.72965	0.84855	0.999999	4504	1	-0.45983
Hip1	8	0.027376	0.10069	0.970876	583	4	-0.12953	0.53924	0.74535	0.999999	3883	2	-0.12953
Hnrnph1	8	0.027443	0.10086	0.970876	584	5	-0.21512	0.97152	0.97126	0.999999	5366	0	-0.21512
Ube2n	8	0.027456	0.1009	0.970876	585	3	-0.13884	0.95058	0.95374	0.999999	5226	1	-0.13884
Pnp	4	0.027524	0.074482	0.94693	586	3	-0.35329	0.52499	0.62369	0.999999	3810	1	-0.35329
Med31	8	0.027752	0.10172	0.977074	587	4	-0.14201	0.65325	0.80956	0.999999	4267	2	-0.14201
Pus3	8	0.027919	0.10215	0.979505	588	4	-0.24322	0.99397	0.99384	0.999999	5552	0	-0.24322
Pcm1	8	0.02799	0.10232	0.979505	589	2	0.029049	0.26836	0.51121	0.999999	2614	3	0.029049
Map2	8	0.028234	0.10292	0.979643	590	5	-0.27431	0.489	0.70477	0.999999	3648	3	-0.27431
Atrx	8	0.028277	0.10303	0.979643	591	5	-0.17071	0.97197	0.97169	0.999999	5370	0	-0.17071
Nup107	8	0.028341	0.10319	0.979643	592	4	-0.36087	0.37214	0.60828	0.999999	3116	2	-0.36087
Gtf3c6	8	0.028345	0.10319	0.979643	593	2	0.18748	0.061716	0.18653	0.999999	993	5	0.18748
Prdm12	8	0.028489	0.10358	0.98171	594	4	-0.21534	0.32714	0.57154	0.999999	2921	3	-0.21534
Zfp748	8	0.028571	0.10378	0.981906	595	4	-0.28891	0.22476	0.45428	0.999999	2304	4	-0.28891
CTRL0008	2	0.028582	0.052096	0.871243	596	2	-0.38491	0.97142	0.9717	0.999999	5365	0	-0.38491
Mknk2	8	0.02905	0.10504	0.98816	597	5	-0.16688	0.98135	0.98097	0.999999	5442	0	-0.16688
Tro	8	0.029158	0.10535	0.98816	598	5	-0.18982	0.9929	0.99272	0.999999	5542	0	-0.18982
Psmc3ip	8	0.029171	0.10537	0.98816	599	5	-0.20908	0.98779	0.98748	0.999999	5496	0	-0.20908
Usp22	8	0.029172	0.10537	0.98816	600	3	-0.066481	0.96797	0.9677	0.999999	5345	1	-0.066481
Sirt3	8	0.029359	0.10587	0.98816	601	5	-0.2115	0.52681	0.73536	0.999999	3818	3	-0.2115
Ikzf3	8	0.029425	0.10606	0.98816	602	5	-0.23649	0.053816	0.16821	0.999999	893	3	-0.23649
Dbp	8	0.029505	0.10629	0.98816	603	4	-0.13936	0.98473	0.98451	0.999999	5477	0	-0.13936
Ddx24	8	0.029586	0.10652	0.98816	604	5	-0.58686	0.61248	0.7907	0.999999	4146	1	-0.58686
Pdcd4	8	0.029588	0.10653	0.98816	605	3	0.13727	0.17316	0.38324	0.999999	1942	4	0.13727
Tbl3	8	0.02966	0.10672	0.98816	606	3	0.088933	0.26434	0.50623	0.999999	2588	3	0.088933
Pno1	4	0.029774	0.079226	0.94693	607	2	-0.70641	0.43682	0.58337	0.999999	3402	2	-0.70641
Spib	8	0.029876	0.10731	0.98816	608	2	-0.0093165	0.77168	0.87205	0.999999	4661	2	-0.0093165
1700024P04Rik	8	0.030034	0.10773	0.98816	609	5	-0.24248	0.28238	0.52938	0.999999	2714	3	-0.24248
Pdlim7	8	0.030057	0.10778	0.98816	610	3	0.076179	0.12183	0.30838	0.999999	1584	4	0.076179
Mtrr	8	0.030074	0.10782	0.98816	611	4	-0.22068	0.91655	0.93552	0.999999	5088	1	-0.22068
Hmg20b	8	0.030134	0.10794	0.98816	612	5	-0.1147	0.82126	0.90216	0.999999	4842	1	-0.1147
Vax1	8	0.030153	0.10797	0.98816	613	4	-0.072913	0.83118	0.90858	0.999999	4890	2	-0.072913
Phf21a	8	0.030197	0.10808	0.98816	614	5	-0.2202	0.019901	0.078583	0.873021	507	2	-0.2202
Lpin3	8	0.030238	0.10822	0.98816	615	4	-0.13011	0.3043	0.55287	0.999999	2839	3	-0.13011
Exosc7	8	0.030298	0.10837	0.98816	616	3	-0.060327	0.34343	0.58507	0.999999	2995	3	-0.060327
Hist4h4	8	0.030352	0.10854	0.98816	617	4	-0.19375	0.92148	0.93773	0.999999	5103	1	-0.19375
Smarca5	8	0.03042	0.10874	0.98816	618	4	-0.26065	0.0444	0.14551	0.999999	788	2	-0.26065
Senp2	8	0.030652	0.10935	0.98816	619	5	-0.23234	0.41545	0.64423	0.999999	3296	2	-0.23234
Med11	8	0.030802	0.10974	0.98816	620	5	-0.26778	0.14711	0.34542	0.999999	1766	2	-0.26778
Prkci	8	0.030823	0.10978	0.98816	621	4	-0.13024	0.085802	0.24069	0.999999	1256	2	-0.13024
Hnrnpf	8	0.03083	0.10982	0.98816	622	5	-0.28948	0.33462	0.57772	0.999999	2959	3	-0.28948
Atoh7	8	0.031073	0.11044	0.98816	623	4	-0.053095	0.10933	0.2894	0.999999	1501	2	-0.053095
Sh3bgrl2	8	0.031151	0.11065	0.98816	624	4	-0.038019	0.57209	0.77233	0.999999	4035	3	-0.038019
Taf4b	8	0.031185	0.11074	0.98816	625	4	-0.22277	0.69969	0.83265	0.999999	4409	1	-0.22277
Tut1	8	0.031399	0.1113	0.98816	626	5	-0.78294	0.36559	0.60287	0.999999	3083	3	-0.78294
Fhl5	8	0.031408	0.11132	0.98816	627	5	-0.20806	0.94889	0.95264	0.999999	5212	1	-0.20806
Kdm2b	8	0.031434	0.11137	0.98816	628	4	-0.25588	0.76769	0.86976	0.999999	4644	2	-0.25588
Nfkb2	8	0.031478	0.11149	0.98816	629	5	-0.25568	0.53757	0.74403	0.999999	3873	2	-0.25568
Celsr1	8	0.031492	0.11153	0.98816	630	5	-0.23168	0.44519	0.66868	0.999999	3445	1	-0.23168
Wars	8	0.031521	0.11164	0.98816	631	4	-0.39032	0.55671	0.75974	0.999999	3962	3	-0.39032
Id4	8	0.03155	0.1117	0.98816	632	5	-0.22222	0.86818	0.91854	0.999999	4978	1	-0.22222
Jun	8	0.031593	0.11178	0.98816	633	4	-0.046339	0.40552	0.63613	0.999999	3263	3	-0.046339
Tfe3	8	0.03164	0.11191	0.98816	634	3	-0.030934	0.36205	0.60001	0.999999	3070	1	-0.030934
Neurog2	8	0.031865	0.11253	0.98816	635	3	0.045328	0.53115	0.7388	0.999999	3836	3	0.045328
Acss2	8	0.031894	0.1126	0.98816	636	3	-0.09302	0.34589	0.58705	0.999999	3006	1	-0.09302
Tmem161a	8	0.031963	0.11278	0.98816	637	2	-0.013064	0.24298	0.47839	0.999999	2437	2	-0.013064
Ruvbl2	8	0.032	0.11287	0.98816	638	3	-0.095541	0.14488	0.34209	0.999999	1752	2	-0.095541
Nr5a2	8	0.032008	0.11289	0.98816	639	4	-0.11294	0.37361	0.60954	0.999999	3126	2	-0.11294
Cenpn	8	0.032038	0.11297	0.98816	640	4	-0.9103	0.32171	0.56712	0.999999	2905	2	-0.9103
Hipk1	8	0.032042	0.11298	0.98816	641	5	-0.21052	0.99932	0.99926	0.999999	5615	0	-0.21052
Pias3	8	0.032065	0.11304	0.98816	642	5	-0.23384	0.78556	0.88008	0.999999	4709	1	-0.23384
Msgn1	8	0.032148	0.11325	0.98816	643	5	-0.22451	0.21265	0.43774	0.999999	2207	2	-0.22451
Map2k2	8	0.032298	0.11365	0.989575	644	3	-0.056786	0.18045	0.39337	0.999999	1989	3	-0.056786
Ubqln1	8	0.032425	0.11401	0.991168	645	4	-0.07654	0.24638	0.48276	0.999999	2463	2	-0.07654
Alx3	8	0.032634	0.11455	0.992758	646	5	-0.14214	0.70013	0.83289	0.999999	4411	1	-0.14214
Tnr	8	0.032779	0.11494	0.992758	647	3	-0.12841	0.11569	0.29914	0.999999	1540	2	-0.12841
Snrpe	8	0.032873	0.11523	0.992758	648	4	-0.31818	0.56702	0.7682	0.999999	4015	3	-0.31818
Pnma2	6	0.032876	0.10309	0.979643	649	3	-0.16889	0.68029	0.80089	0.999999	4344	2	-0.16889
Pdpk1	8	0.032949	0.11543	0.992758	650	5	-0.35298	0.96255	0.96288	0.999999	5297	1	-0.35298
Arhgap35	8	0.03301	0.11557	0.992758	651	4	-0.053904	0.18098	0.39404	0.999999	1995	3	-0.053904
Ascl3	8	0.033017	0.11559	0.992758	652	5	-0.1927	0.21826	0.44549	0.999999	2258	3	-0.1927
Nuak1	8	0.033105	0.1158	0.993023	653	4	-0.22206	0.55858	0.76132	0.999999	3977	3	-0.22206
Ell2	8	0.033307	0.11631	0.99354	654	5	-0.30029	0.68494	0.82529	0.999999	4360	1	-0.30029
Mex3c	8	0.033312	0.11632	0.99354	655	3	-0.087622	0.84751	0.91283	0.999999	4920	1	-0.087622
Dbi	8	0.033428	0.11662	0.99354	656	5	-0.13964	0.22539	0.45505	0.999999	2305	3	-0.13964
Mpp5	8	0.033441	0.11664	0.99354	657	4	-0.12887	0.63784	0.8025	0.999999	4224	2	-0.12887
Casp1	8	0.033533	0.11685	0.99354	658	5	-0.26876	0.15704	0.36024	0.999999	1816	2	-0.26876
Adra1a	8	0.033586	0.11701	0.99354	659	5	-0.15021	0.84923	0.91329	0.999999	4927	1	-0.15021
Irs1	8	0.03361	0.11708	0.99354	660	5	-0.23875	0.42843	0.65479	0.999999	3364	1	-0.23875
Rnf11	8	0.033793	0.1175	0.995131	661	5	-0.195	0.99343	0.99325	0.999999	5546	0	-0.195
Papola	8	0.03388	0.1177	0.995131	662	3	-0.035304	0.99063	0.99031	0.999999	5528	0	-0.035304
Chp2	8	0.033918	0.1178	0.995131	663	3	-0.044674	0.4908	0.70631	0.999999	3655	2	-0.044674
Pou4f3	7	0.033919	0.11282	0.98816	664	4	-0.19551	0.069963	0.19855	0.999999	1086	3	-0.19551
Cdkl1	8	0.034117	0.11829	0.996176	665	4	-0.076449	0.71382	0.84007	0.999999	4454	2	-0.076449
Dmp1	8	0.034194	0.11848	0.996176	666	2	0.060061	0.042084	0.13969	0.999999	753	4	0.060061
Cenpb	8	0.03426	0.11866	0.996176	667	5	-0.13206	0.51453	0.72538	0.999999	3767	2	-0.13206
Ticrr	8	0.034298	0.11875	0.996176	668	3	-0.094637	0.13678	0.33033	0.999999	1691	3	-0.094637
Id3	8	0.034323	0.1188	0.996176	669	5	-0.20213	0.36242	0.60033	0.999999	3072	1	-0.20213
Kdm5c	8	0.034454	0.11909	0.996338	670	4	-0.04458	0.54198	0.74753	0.999999	3900	3	-0.04458
Snx10	8	0.034495	0.11919	0.996338	671	5	-0.24173	0.48674	0.70301	0.999999	3634	2	-0.24173
Dhx32	8	0.034548	0.11934	0.996338	672	3	-0.032962	0.95697	0.95841	0.999999	5267	1	-0.032962
Fam98b	8	0.034724	0.11976	0.997351	673	1	0.44861	0.00013618	0.00094964	0.063378	85	4	0.44861
Btbd7	8	0.034758	0.11982	0.997351	674	4	-0.15935	0.13064	0.32128	0.999999	1646	2	-0.15935
Ruvbl1	8	0.035006	0.12042	0.999999	675	5	-0.5252	0.31772	0.56384	0.999999	2892	3	-0.5252
Ankrd37	8	0.035078	0.12063	0.999999	676	2	0.21875	0.062217	0.18765	0.999999	998	5	0.21875
Wbp4	8	0.035391	0.1214	0.999999	677	4	-0.14105	0.19458	0.4129	0.999999	2084	2	-0.14105
Pnp2	6	0.035593	0.10952	0.98816	678	4	-0.23196	0.96765	0.96718	0.999999	5342	0	-0.23196
Celf3	8	0.035726	0.12227	0.999999	679	4	-0.092049	0.81633	0.89893	0.999999	4824	1	-0.092049
Trim69	8	0.03575	0.12232	0.999999	680	5	-0.1515	0.59417	0.78256	0.999999	4103	2	-0.1515
Prox2	8	0.036082	0.12313	0.999999	681	5	-0.19016	0.94806	0.95211	0.999999	5207	1	-0.19016
Ano2	8	0.036213	0.12345	0.999999	682	3	0.005776	0.59696	0.78372	0.999999	4113	2	0.005776
Zfhx4	8	0.036301	0.12367	0.999999	683	3	0.017992	0.51222	0.72349	0.999999	3754	3	0.017992
Camta2	8	0.036441	0.12401	0.999999	684	5	-0.22688	0.93679	0.94529	0.999999	5161	1	-0.22688
Lgals12	8	0.03649	0.12414	0.999999	685	4	-0.12124	0.60688	0.78818	0.999999	4134	2	-0.12124
Cenpe	8	0.036499	0.12416	0.999999	686	5	-0.6832	0.18944	0.4059	0.999999	2045	1	-0.6832
Mettl1	8	0.036575	0.12434	0.999999	687	5	-0.2228	0.98886	0.98852	0.999999	5511	0	-0.2228
Smg1	8	0.036606	0.12443	0.999999	688	4	-0.2264	0.83122	0.9086	0.999999	4891	2	-0.2264
Yeats2	8	0.036663	0.1246	0.999999	689	5	-0.32426	0.64795	0.80708	0.999999	4248	2	-0.32426
Ptgds	8	0.036783	0.12492	0.999999	690	5	-0.17611	0.27526	0.52001	0.999999	2664	2	-0.17611
Polr2e	8	0.036803	0.12499	0.999999	691	5	-1.0082	0.14158	0.33733	0.999999	1726	2	-1.0082
Cbx5	8	0.036843	0.12507	0.999999	692	3	0.079028	0.14452	0.34153	0.999999	1750	4	0.079028
Abtb2	8	0.036876	0.12515	0.999999	693	3	0.1459	0.12399	0.31154	0.999999	1607	4	0.1459
Onecut3	8	0.036898	0.1252	0.999999	694	4	-0.05384	0.82687	0.90568	0.999999	4872	2	-0.05384
Fam76b	8	0.036901	0.12521	0.999999	695	5	-0.17039	0.98664	0.98639	0.999999	5486	0	-0.17039
Bag6	8	0.036987	0.12541	0.999999	696	4	-0.10799	0.36765	0.60453	0.999999	3094	2	-0.10799
Rsrc1	8	0.037104	0.12569	0.999999	697	4	-0.14942	0.12935	0.31938	0.999999	1637	3	-0.14942
Txk	8	0.037141	0.12577	0.999999	698	5	-0.18044	0.36672	0.60376	0.999999	3089	2	-0.18044
Cdkn1c	8	0.037246	0.12606	0.999999	699	5	-0.13421	0.48888	0.70466	0.999999	3647	3	-0.13421
Grwd1	8	0.037524	0.12676	0.999999	700	4	-0.33536	0.88575	0.92397	0.999999	5017	1	-0.33536
Flt4	8	0.037724	0.12727	0.999999	701	2	0.029579	0.54765	0.75218	0.999999	3927	3	0.029579
Top1mt	8	0.037811	0.12749	0.999999	702	5	-0.13072	0.080735	0.22954	0.999999	1192	2	-0.13072
Hist1h2af	6	0.037864	0.11486	0.992758	703	2	0.08033	0.18443	0.36619	0.999999	2016	2	0.08033
Ccnh	8	0.0379	0.12774	0.999999	704	3	0.12478	0.56143	0.76373	0.999999	3989	3	0.12478
Sox11	8	0.038017	0.12798	0.999999	705	4	-0.073856	0.54567	0.75055	0.999999	3918	1	-0.073856
Gsc2	8	0.038077	0.12817	0.999999	706	5	-0.1702	0.96527	0.96527	0.999999	5324	1	-0.1702
Mastl	8	0.038078	0.12817	0.999999	707	4	-0.40864	0.77253	0.87254	0.999999	4663	1	-0.40864
Ercc4	8	0.03816	0.12839	0.999999	708	4	-0.2423	0.22571	0.45547	0.999999	2308	3	-0.2423
Syce1	8	0.038232	0.12856	0.999999	709	4	-0.05038	0.59375	0.78241	0.999999	4102	2	-0.05038
Pcgf1	8	0.038252	0.12861	0.999999	710	4	-0.21704	0.92404	0.93898	0.999999	5112	1	-0.21704
Gnpda2	8	0.038299	0.12873	0.999999	711	5	-0.22389	0.52108	0.73072	0.999999	3794	1	-0.22389
Zfp131	8	0.038398	0.12896	0.999999	712	5	-0.47603	0.8821	0.92277	0.999999	5005	1	-0.47603
Pnma1	8	0.038538	0.12929	0.999999	713	5	-0.2715	0.35327	0.59294	0.999999	3032	1	-0.2715
Sin3a	8	0.038571	0.12935	0.999999	714	3	-0.074933	0.23622	0.46944	0.999999	2390	3	-0.074933
Ebf1	8	0.038772	0.1298	0.999999	715	5	-0.11836	0.55778	0.76065	0.999999	3972	2	-0.11836
Iqsec3	8	0.038858	0.13002	0.999999	716	5	-0.15593	0.93307	0.94333	0.999999	5148	1	-0.15593
Ccdc89	8	0.038933	0.13022	0.999999	717	4	-0.17063	0.77022	0.87118	0.999999	4654	2	-0.17063
Mcm7	8	0.039133	0.13076	0.999999	718	2	-0.11296	0.82601	0.90509	0.999999	4865	2	-0.11296
Gata3	8	0.039268	0.13112	0.999999	719	4	-0.082733	0.77309	0.87287	0.999999	4665	2	-0.082733
Trim25	8	0.039362	0.13135	0.999999	720	3	0.089304	0.10657	0.28507	0.999999	1476	5	0.089304
Hoxc9	8	0.039394	0.13144	0.999999	721	5	-0.17181	0.44115	0.66539	0.999999	3425	1	-0.17181
Chek2	8	0.039485	0.13168	0.999999	722	3	0.11326	0.081168	0.23043	0.999999	1199	4	0.11326
Cmtr2	8	0.039502	0.13172	0.999999	723	4	-0.22725	0.16908	0.37739	0.999999	1907	3	-0.22725
Eapp	8	0.039502	0.13172	0.999999	724	5	-0.55762	0.49603	0.71039	0.999999	3676	1	-0.55762
Haus2	8	0.039639	0.13207	0.999999	725	5	-0.3042	0.41265	0.64193	0.999999	3285	3	-0.3042
Papd7	8	0.039703	0.13223	0.999999	726	4	-0.1945	0.11307	0.29526	0.999999	1524	1	-0.1945
Cep350	8	0.039804	0.13253	0.999999	727	4	-0.21995	0.64933	0.80772	0.999999	4254	2	-0.21995
Lin9	8	0.040172	0.13349	0.999999	728	5	-0.20879	0.94131	0.94787	0.999999	5180	1	-0.20879
Taf1a	8	0.040176	0.13351	0.999999	729	4	-0.23319	0.96875	0.96846	0.999999	5350	0	-0.23319
Tfap2d	8	0.040188	0.13354	0.999999	730	3	-0.070322	0.75378	0.86193	0.999999	4597	2	-0.070322
Lmcd1	8	0.040195	0.13356	0.999999	731	4	-0.14152	0.27237	0.51639	0.999999	2640	2	-0.14152
Hoxa2	8	0.040289	0.13378	0.999999	732	4	-0.061281	0.25381	0.49249	0.999999	2509	2	-0.061281
Psma4	7	0.040337	0.13056	0.999999	733	5	-0.86266	0.98196	0.98206	0.999999	5450	0	-0.86266
Wdr4	8	0.040354	0.13395	0.999999	734	5	-0.25735	0.37279	0.60886	0.999999	3121	2	-0.25735
Mtch2	8	0.040458	0.13419	0.999999	735	5	-0.33653	0.57393	0.77359	0.999999	4041	2	-0.33653
Polr3h	8	0.040487	0.13427	0.999999	736	3	0.038536	0.10699	0.28578	0.999999	1484	4	0.038536
Wdhd1	8	0.040516	0.13435	0.999999	737	4	-0.45857	0.94918	0.95282	0.999999	5215	1	-0.45857
Morf4l1	8	0.04054	0.1344	0.999999	738	3	0.011178	0.26801	0.51081	0.999999	2612	2	0.011178
Slfn5	8	0.040631	0.13463	0.999999	739	5	-0.28177	0.99028	0.98995	0.999999	5524	0	-0.28177
Rad17	8	0.040703	0.1348	0.999999	740	4	-0.21975	0.42422	0.65146	0.999999	3342	1	-0.21975
Hopx	8	0.040805	0.13512	0.999999	741	4	-0.14069	0.58479	0.77844	0.999999	4076	2	-0.14069
Krt1	8	0.040896	0.13531	0.999999	742	5	-0.25583	0.68664	0.82612	0.999999	4365	2	-0.25583
Il15	8	0.04098	0.13556	0.999999	743	5	-0.16662	0.15857	0.36247	0.999999	1823	3	-0.16662
Wdfy3	8	0.04105	0.13572	0.999999	744	5	-0.15112	0.93202	0.94277	0.999999	5142	1	-0.15112
Cchcr1	8	0.041091	0.13584	0.999999	745	3	0.015782	0.89984	0.9289	0.999999	5044	1	0.015782
Sptbn4	8	0.041132	0.13592	0.999999	746	3	-0.041174	0.44412	0.66784	0.999999	3438	3	-0.041174
Egr1	8	0.041148	0.13596	0.999999	747	5	-0.15187	0.80046	0.8891	0.999999	4762	2	-0.15187
Cipc	8	0.041476	0.13682	0.999999	748	4	-0.17494	0.24653	0.48293	0.999999	2466	2	-0.17494
Eef1g	8	0.041487	0.13684	0.999999	749	4	-0.50283	0.88737	0.9245	0.999999	5021	1	-0.50283
Ddx21	8	0.041558	0.13701	0.999999	750	4	-0.83588	0.74026	0.85444	0.999999	4545	2	-0.83588
Irak1	8	0.0417	0.13734	0.999999	751	4	-0.15817	0.25494	0.49385	0.999999	2519	1	-0.15817
Hspa9	7	0.041706	0.1343	0.999999	752	4	-0.56605	0.0020176	0.0098495	0.358159	163	3	-0.56605
Med14	8	0.041718	0.13739	0.999999	753	4	-0.30864	0.60033	0.78522	0.999999	4123	2	-0.30864
Fkbp4	8	0.041917	0.13787	0.999999	754	5	-0.17438	0.33678	0.57953	0.999999	2969	1	-0.17438
Exosc3	8	0.041938	0.13794	0.999999	755	4	-0.42045	0.176	0.38717	0.999999	1970	3	-0.42045
AI314180	8	0.042058	0.13821	0.999999	756	3	0.096077	0.24146	0.47638	0.999999	2428	4	0.096077
Plekhf1	8	0.042066	0.13824	0.999999	757	4	-0.13671	0.47098	0.68995	0.999999	3558	1	-0.13671
Lats2	8	0.042084	0.13829	0.999999	758	5	-0.1933	0.88244	0.9229	0.999999	5007	1	-0.1933
Klf1	8	0.04212	0.13839	0.999999	759	2	-0.033462	0.7971	0.88709	0.999999	4750	2	-0.033462
Setd1a	8	0.042125	0.1384	0.999999	760	2	0.15464	0.078193	0.22395	0.999999	1170	4	0.15464
Krt5	8	0.042296	0.13883	0.999999	761	2	0.070038	0.56149	0.76375	0.999999	3991	3	0.070038
Lsm11	8	0.042394	0.13904	0.999999	762	5	-0.32364	0.51762	0.72786	0.999999	3780	1	-0.32364
Jrkl	8	0.042458	0.13921	0.999999	763	2	-0.075472	0.68501	0.82533	0.999999	4361	2	-0.075472
Tmem38a	8	0.042542	0.13943	0.999999	764	4	-0.074186	0.81112	0.89572	0.999999	4803	2	-0.074186
Insm2	8	0.042574	0.13953	0.999999	765	4	-0.12203	0.26758	0.51027	0.999999	2610	2	-0.12203
Mbip	8	0.042647	0.1397	0.999999	766	4	-0.097496	0.19655	0.41561	0.999999	2099	2	-0.097496
Nup35	8	0.042709	0.1399	0.999999	767	2	0.20628	0.043013	0.14199	0.999999	766	5	0.20628
Agps	8	0.042751	0.14001	0.999999	768	3	-0.11491	0.8083	0.89397	0.999999	4788	1	-0.11491
Zfp786	8	0.042785	0.1401	0.999999	769	4	-0.13027	0.18549	0.40032	0.999999	2021	2	-0.13027
Terf2	8	0.042792	0.14013	0.999999	770	5	-0.46619	0.89852	0.92842	0.999999	5041	1	-0.46619
Chid1	8	0.042998	0.1406	0.999999	771	5	-0.1458	0.21073	0.43504	0.999999	2194	2	-0.1458
Nr1i2	8	0.043173	0.14102	0.999999	772	5	-0.13746	0.98134	0.98096	0.999999	5441	0	-0.13746
Fabp7	8	0.043259	0.14125	0.999999	773	5	-0.23238	0.45454	0.67643	0.999999	3478	3	-0.23238
Ogt	8	0.043348	0.14147	0.999999	774	2	0.077835	0.47058	0.68961	0.999999	3556	3	0.077835
Foxk2	8	0.043387	0.1416	0.999999	775	5	-0.20937	0.75271	0.86127	0.999999	4586	2	-0.20937
Cse1l	7	0.043422	0.13903	0.999999	776	5	-0.44166	0.012924	0.051791	0.781954	378	2	-0.44166
Akna	8	0.043462	0.1418	0.999999	777	5	-0.10715	0.30933	0.55693	0.999999	2864	2	-0.10715
Usp16	8	0.043491	0.14188	0.999999	778	4	-0.20924	0.85685	0.91536	0.999999	4948	1	-0.20924
Ebna1bp2	7	0.043526	0.13928	0.999999	779	3	-0.49946	0.11342	0.27665	0.999999	1525	3	-0.49946
Bahd1	8	0.043576	0.1421	0.999999	780	3	0.0026909	0.23933	0.47353	0.999999	2411	4	0.0026909
Cav2	6	0.043673	0.12836	0.999999	781	3	-0.089624	0.44596	0.62918	0.999999	3448	2	-0.089624
Camk1	8	0.043699	0.14239	0.999999	782	3	-0.063599	0.42112	0.6489	0.999999	3322	1	-0.063599
Tor1b	8	0.04371	0.14242	0.999999	783	5	-0.1471	0.28842	0.53702	0.999999	2751	3	-0.1471
Strbp	8	0.043722	0.14244	0.999999	784	4	-0.095526	0.58028	0.77643	0.999999	4060	1	-0.095526
Ipo13	8	0.043759	0.14252	0.999999	785	2	-0.0096953	0.97156	0.97129	0.999999	5367	0	-0.0096953
AI607873	8	0.043795	0.14261	0.999999	786	3	-0.053487	0.78822	0.88166	0.999999	4718	2	-0.053487
Ino80	8	0.043844	0.14272	0.999999	787	3	-0.072736	0.82453	0.90421	0.999999	4858	2	-0.072736
Ube2b	8	0.043874	0.1428	0.999999	788	3	-0.017439	0.14002	0.33503	0.999999	1713	3	-0.017439
Srsf10	8	0.043886	0.14282	0.999999	789	5	-0.25144	0.99437	0.99425	0.999999	5557	0	-0.25144
Ranbp9	8	0.043966	0.14301	0.999999	790	4	-0.13832	0.44857	0.67143	0.999999	3458	2	-0.13832
Snapc4	8	0.04415	0.14352	0.999999	791	5	-0.18506	0.23033	0.46155	0.999999	2343	3	-0.18506
Siah2	8	0.044182	0.14359	0.999999	792	2	0.12583	0.13954	0.33429	0.999999	1705	4	0.12583
Dlx5	8	0.044187	0.1436	0.999999	793	3	0.07027	0.20695	0.42987	0.999999	2170	3	0.07027
1110004E09Rik	8	0.044276	0.14385	0.999999	794	5	-0.3452	0.1723	0.38195	0.999999	1935	2	-0.3452
Myh6	8	0.044298	0.14391	0.999999	795	5	-0.2607	0.24985	0.48724	0.999999	2485	2	-0.2607
Ints6	8	0.04431	0.14394	0.999999	796	5	-0.22768	0.9652	0.96521	0.999999	5322	1	-0.22768
Evx2	8	0.044317	0.14396	0.999999	797	4	-0.094516	0.58152	0.77703	0.999999	4064	2	-0.094516
Nrf1	7	0.044322	0.14147	0.999999	798	4	-0.61454	0.0097657	0.041773	0.71336	330	1	-0.61454
Dhx36	8	0.044353	0.14404	0.999999	799	4	-0.30082	0.58999	0.78069	0.999999	4092	2	-0.30082
Zfp523	8	0.044522	0.14445	0.999999	800	3	0.013436	0.55726	0.76024	0.999999	3966	3	0.013436
Pelo	8	0.044607	0.14467	0.999999	801	4	-0.23469	0.96841	0.96811	0.999999	5348	0	-0.23469
Trp53rk	4	0.04464	0.10951	0.98816	802	3	-0.21979	0.97402	0.97393	0.999999	5384	0	-0.21979
Obox3	8	0.044668	0.14481	0.999999	803	5	-0.16567	0.91218	0.9336	0.999999	5077	1	-0.16567
Aldh1b1	8	0.04475	0.14499	0.999999	804	3	0.026589	0.35028	0.59057	0.999999	3025	2	0.026589
Myo1c	8	0.044861	0.14528	0.999999	805	5	-0.25347	0.090274	0.2502	0.999999	1312	2	-0.25347
Taf5	8	0.045152	0.14602	0.999999	806	5	-0.46457	0.82073	0.90182	0.999999	4839	1	-0.46457
Ctsg	8	0.045215	0.14618	0.999999	807	4	-0.12953	0.75272	0.86128	0.999999	4587	2	-0.12953
Cdk20	8	0.045275	0.1463	0.999999	808	4	-0.14127	0.092185	0.2543	0.999999	1332	2	-0.14127
Dqx1	8	0.045297	0.14635	0.999999	809	4	-0.11305	0.95263	0.95516	0.999999	5236	1	-0.11305
Strn3	8	0.045354	0.14651	0.999999	810	5	-0.23268	0.68538	0.8255	0.999999	4363	2	-0.23268
Taf1c	8	0.045369	0.14654	0.999999	811	5	-0.44657	0.13642	0.32978	0.999999	1686	1	-0.44657
Smurf1	8	0.04559	0.1471	0.999999	812	4	-0.11855	0.96359	0.96376	0.999999	5306	1	-0.11855
Zik1	8	0.045625	0.14717	0.999999	813	3	0.11819	0.16861	0.37666	0.999999	1903	3	0.11819
Eid2	8	0.04576	0.14756	0.999999	814	5	-0.25896	0.0451	0.1472	0.999999	797	2	-0.25896
Prm3	8	0.04582	0.1477	0.999999	815	5	-0.17514	0.86202	0.9168	0.999999	4964	1	-0.17514
Sp2	8	0.045821	0.1477	0.999999	816	5	-0.20624	0.5337	0.74094	0.999999	3851	2	-0.20624
Fgfr4	8	0.045933	0.14797	0.999999	817	2	0.10101	0.14088	0.33633	0.999999	1719	4	0.10101
Utp6	8	0.046077	0.14838	0.999999	818	5	-0.53524	0.26071	0.50149	0.999999	2558	2	-0.53524
Foxd2	8	0.046097	0.14842	0.999999	819	4	-0.045427	0.36328	0.60101	0.999999	3076	2	-0.045427
Cops3	8	0.046147	0.14855	0.999999	820	4	-0.22346	0.53834	0.74464	0.999999	3876	3	-0.22346
Bccip	8	0.046252	0.1488	0.999999	821	5	-0.50738	0.19202	0.4094	0.999999	2068	1	-0.50738
Gbx1	8	0.046253	0.14881	0.999999	822	4	-0.14668	0.42364	0.65096	0.999999	3339	3	-0.14668
Themis2	8	0.046324	0.14898	0.999999	823	1	0.06786	0.48031	0.69767	0.999999	3599	2	0.06786
Def6	8	0.046408	0.14917	0.999999	824	4	-0.078702	0.22804	0.45859	0.999999	2329	2	-0.078702
Rbm38	8	0.046411	0.14918	0.999999	825	4	-0.093143	0.51998	0.72978	0.999999	3790	2	-0.093143
Spryd4	8	0.046427	0.14922	0.999999	826	5	-0.17304	0.032959	0.11709	0.978533	667	3	-0.17304
Ccnb3	8	0.046499	0.14938	0.999999	827	2	0.022057	0.77708	0.87514	0.999999	4689	2	0.022057
Hist1h2ai	4	0.046523	0.11332	0.98816	828	2	-0.2912	0.92738	0.92744	0.999999	5126	0	-0.2912
Setdb2	7	0.046591	0.14749	0.999999	829	5	-0.21603	0.88435	0.90654	0.999999	5012	1	-0.21603
Rprd1b	8	0.046656	0.14978	0.999999	830	5	-0.24435	0.82728	0.90597	0.999999	4877	2	-0.24435
Senp3	8	0.046754	0.15002	0.999999	831	4	-0.24021	0.056502	0.17433	0.999999	920	3	-0.24021
Mllt1	8	0.046901	0.15039	0.999999	832	5	-0.1928	0.95734	0.95871	0.999999	5270	1	-0.1928
Trim11	8	0.047132	0.15095	0.999999	833	3	-0.038276	0.1155	0.29885	0.999999	1537	3	-0.038276
Pla2g4c	8	0.047232	0.15123	0.999999	834	3	-0.029614	0.47478	0.69301	0.999999	3575	3	-0.029614
Zfp800	8	0.047259	0.1513	0.999999	835	5	-0.17705	0.96299	0.96329	0.999999	5301	1	-0.17705
Perm1	8	0.047362	0.15158	0.999999	836	3	0.018032	0.77036	0.87127	0.999999	4655	2	0.018032
Nfkbil1	8	0.047409	0.15168	0.999999	837	4	-0.15865	0.65004	0.80805	0.999999	4255	2	-0.15865
Abcg2	8	0.047463	0.15181	0.999999	838	4	-0.078296	0.60933	0.78923	0.999999	4139	2	-0.078296
Tceal3	4	0.047497	0.11518	0.992758	839	3	-0.22437	0.96374	0.96364	0.999999	5310	0	-0.22437
Gbx2	8	0.047541	0.15201	0.999999	840	4	-0.20219	0.99848	0.9984	0.999999	5598	0	-0.20219
Sox21	8	0.047616	0.15219	0.999999	841	3	0.0077573	0.23632	0.46955	0.999999	2392	2	0.0077573
Tox4	8	0.047649	0.15226	0.999999	842	5	-0.21885	0.99835	0.99828	0.999999	5595	0	-0.21885
Rfxank	8	0.047654	0.15227	0.999999	843	4	-0.1472	0.99445	0.99432	0.999999	5558	0	-0.1472
Polh	8	0.047722	0.15246	0.999999	844	4	-0.1309	0.4338	0.65939	0.999999	3387	3	-0.1309
Nt5c1b	8	0.047799	0.15268	0.999999	845	4	-0.10845	0.50048	0.714	0.999999	3701	2	-0.10845
Ggn	8	0.047983	0.15311	0.999999	846	5	-0.17955	0.29095	0.54024	0.999999	2771	3	-0.17955
Ccdc174	8	0.048013	0.15316	0.999999	847	4	-0.20527	0.96271	0.96303	0.999999	5298	1	-0.20527
Psme3	8	0.048077	0.15332	0.999999	848	4	-0.043018	0.15924	0.36343	0.999999	1830	2	-0.043018
Nkx6-1	8	0.048092	0.15336	0.999999	849	5	-0.1213	0.22906	0.45988	0.999999	2335	2	-0.1213
Rraga	8	0.048149	0.15351	0.999999	850	3	0.68454	0.0017899	0.0097693	0.358159	153	5	0.68454
Ptma	8	0.048217	0.15364	0.999999	851	5	-0.30749	0.017452	0.069971	0.856094	460	1	-0.30749
Atf3	8	0.048281	0.15377	0.999999	852	3	-0.014922	0.5048	0.71738	0.999999	3715	3	-0.014922
Polr1b	8	0.048531	0.1543	0.999999	853	5	-0.5679	0.12238	0.30922	0.999999	1590	2	-0.5679
Tyro3	8	0.048618	0.15453	0.999999	854	4	-0.15358	0.7198	0.84313	0.999999	4469	2	-0.15358
Irak1bp1	8	0.048657	0.15464	0.999999	855	5	-0.27972	0.72618	0.84662	0.999999	4491	1	-0.27972
M1ap	8	0.048698	0.15474	0.999999	856	4	-0.23319	0.94136	0.9479	0.999999	5181	1	-0.23319
Lemd2	8	0.048743	0.15484	0.999999	857	2	0.10342	0.18685	0.40219	0.999999	2026	4	0.10342
Magi2	8	0.048814	0.15501	0.999999	858	5	-0.15409	0.75109	0.8604	0.999999	4579	2	-0.15409
Ang	8	0.048941	0.15528	0.999999	859	5	-0.1127	0.29523	0.54546	0.999999	2800	1	-0.1127
Tbx2	8	0.048944	0.15528	0.999999	860	1	0.10478	0.076459	0.22008	0.999999	1150	4	0.10478
Marf1	8	0.049098	0.15565	0.999999	861	5	-0.17478	0.76231	0.86673	0.999999	4623	1	-0.17478
Nfat5	8	0.049241	0.15603	0.999999	862	5	-0.43617	0.58211	0.7773	0.999999	4065	1	-0.43617
Taf6	7	0.049364	0.15483	0.999999	863	4	-1.5285	0.26721	0.4866	0.999999	2606	2	-1.5285
Rbak	8	0.049463	0.1566	0.999999	864	5	-0.224	0.68813	0.82687	0.999999	4370	2	-0.224
Dok1	8	0.049467	0.1566	0.999999	865	3	-0.070717	0.30468	0.5532	0.999999	2841	3	-0.070717
Hnrnpr	6	0.04947	0.14154	0.999999	866	4	-0.20768	0.94487	0.94444	0.999999	5193	0	-0.20768
Tacr3	8	0.04964	0.15704	0.999999	867	5	-0.17824	0.69238	0.82901	0.999999	4385	2	-0.17824
Irx6	8	0.049641	0.15705	0.999999	868	3	0.030576	0.40117	0.63252	0.999999	3243	3	0.030576
Hist2h2bb	8	0.049671	0.15713	0.999999	869	5	-0.31247	0.8751	0.92061	0.999999	4989	1	-0.31247
Wdr18	8	0.049894	0.15761	0.999999	870	5	-0.38011	0.98831	0.98801	0.999999	5502	0	-0.38011
Med4	8	0.049938	0.15771	0.999999	871	3	-0.1235	0.27439	0.51893	0.999999	2653	3	-0.1235
Pak1ip1	8	0.050038	0.15792	0.999999	872	5	-0.45114	0.5316	0.73919	0.999999	3838	1	-0.45114
Cdc34	8	0.050049	0.15794	0.999999	873	3	-0.051553	0.97462	0.97431	0.999999	5389	0	-0.051553
Tex37	8	0.050138	0.15817	0.999999	874	3	-0.036033	0.26866	0.5116	0.999999	2615	2	-0.036033
Asxl2	8	0.050215	0.15836	0.999999	875	5	-0.25166	0.95277	0.95524	0.999999	5237	1	-0.25166
Nfe2	8	0.050259	0.15847	0.999999	876	3	0.032346	0.48523	0.70171	0.999999	3625	3	0.032346
Zfp770	8	0.050672	0.15945	0.999999	877	4	-0.029827	0.75484	0.8625	0.999999	4601	2	-0.029827
Cstf2	8	0.050958	0.16019	0.999999	878	5	-0.29219	0.96751	0.96726	0.999999	5340	1	-0.29219
Trim45	8	0.051051	0.16038	0.999999	879	4	-0.06745	0.80366	0.89109	0.999999	4773	1	-0.06745
Cir1	2	0.051107	0.090599	0.953482	880	2	-3.0131	0.94889	0.94948	0.999999	5213	0	-3.0131
Foxr2	8	0.051202	0.16079	0.999999	881	5	-0.28598	0.96489	0.96493	0.999999	5316	1	-0.28598
Nqo2	8	0.051423	0.16132	0.999999	882	4	-0.15958	0.72089	0.84371	0.999999	4474	1	-0.15958
Fxr1	8	0.051437	0.16134	0.999999	883	3	-0.053874	0.2754	0.52019	0.999999	2665	3	-0.053874
Zfp30	8	0.051482	0.16147	0.999999	884	3	0.040957	0.28497	0.53268	0.999999	2731	2	0.040957
Zfyve26	8	0.051496	0.16149	0.999999	885	5	-0.19885	0.97982	0.97953	0.999999	5425	0	-0.19885
Rpl6	6	0.051616	0.14622	0.999999	886	4	-0.58685	0.17934	0.35977	0.999999	1986	2	-0.58685
Med15	8	0.051617	0.16182	0.999999	887	3	-0.068864	0.4387	0.66334	0.999999	3413	2	-0.068864
Tbp	7	0.051621	0.16042	0.999999	888	3	0.47304	0.014657	0.057016	0.804602	412	4	0.47304
Elk3	8	0.051726	0.16207	0.999999	889	5	-0.14949	0.63059	0.79919	0.999999	4203	2	-0.14949
Utp3	8	0.051752	0.16215	0.999999	890	4	-0.19103	0.29964	0.54904	0.999999	2824	3	-0.19103
Adi1	8	0.052113	0.16296	0.999999	891	3	0.12339	0.084485	0.2378	0.999999	1239	4	0.12339
Gemin4	8	0.052253	0.16329	0.999999	892	4	-0.2031	0.59174	0.78144	0.999999	4098	2	-0.2031
Hoxb9	8	0.052444	0.16378	0.999999	893	4	-0.1516	0.1258	0.31418	0.999999	1621	3	-0.1516
Btg2	8	0.052521	0.16396	0.999999	894	5	-0.34341	0.81474	0.89794	0.999999	4815	2	-0.34341
Kif23	8	0.052763	0.16456	0.999999	895	4	-0.44907	0.98264	0.98227	0.999999	5457	0	-0.44907
Zfp217	8	0.052774	0.16458	0.999999	896	1	0.52517	2.1786e-05	0.00018051	0.016528	62	7	0.52517
Irf5	8	0.052916	0.16493	0.999999	897	5	-0.15215	0.55724	0.76023	0.999999	3965	2	-0.15215
Crisp4	8	0.053258	0.16581	0.999999	898	4	-0.088508	0.36692	0.60394	0.999999	3091	3	-0.088508
Med13l	8	0.05335	0.16603	0.999999	899	5	-0.16764	0.6068	0.78815	0.999999	4133	2	-0.16764
Hsfy2	8	0.053568	0.16653	0.999999	900	4	-0.15255	0.16974	0.37841	0.999999	1910	3	-0.15255
Pias2	8	0.053643	0.1667	0.999999	901	4	-0.14592	0.65013	0.8081	0.999999	4256	1	-0.14592
Fdps	8	0.053745	0.16699	0.999999	902	5	-0.99327	0.15445	0.35639	0.999999	1804	1	-0.99327
Xrcc3	8	0.053985	0.16752	0.999999	903	4	-0.35144	0.063161	0.18978	0.999999	1014	3	-0.35144
Foxc2	8	0.053989	0.16752	0.999999	904	5	-0.17386	0.95785	0.95908	0.999999	5272	1	-0.17386
Btd	8	0.054091	0.16779	0.999999	905	5	-0.13142	0.55068	0.75466	0.999999	3943	1	-0.13142
Ets2	8	0.054254	0.16818	0.999999	906	4	-0.16632	0.34706	0.588	0.999999	3011	3	-0.16632
Zfp821	8	0.054345	0.16842	0.999999	907	5	-0.13774	0.93938	0.94674	0.999999	5175	1	-0.13774
Ogg1	8	0.054511	0.16876	0.999999	908	3	-0.0028748	0.95461	0.95657	0.999999	5248	1	-0.0028748
Clk3	8	0.054617	0.16898	0.999999	909	5	-0.21833	0.76038	0.86561	0.999999	4620	2	-0.21833
Maz	8	0.054664	0.1691	0.999999	910	4	-0.12253	0.95291	0.95534	0.999999	5239	1	-0.12253
Trnp1	8	0.05477	0.16934	0.999999	911	5	-0.14959	0.97803	0.97773	0.999999	5412	0	-0.14959
Cd2bp2	8	0.054863	0.16953	0.999999	912	5	-0.34086	0.22978	0.46083	0.999999	2340	1	-0.34086
Zfp207	8	0.054918	0.16966	0.999999	913	4	-0.18025	0.95205	0.95475	0.999999	5232	1	-0.18025
Pdxk	8	0.054946	0.16972	0.999999	914	3	0.070213	0.43262	0.65837	0.999999	3383	3	0.070213
Dgcr8	8	0.055003	0.16985	0.999999	915	4	-0.78404	0.0012845	0.0072422	0.300318	136	3	-0.78404
Ugp2	8	0.055031	0.16991	0.999999	916	5	-0.2863	0.91813	0.93615	0.999999	5095	1	-0.2863
Bud31	8	0.055061	0.16998	0.999999	917	5	-0.42559	0.61336	0.79109	0.999999	4150	2	-0.42559
Cope	8	0.055139	0.17017	0.999999	918	3	-0.090573	0.97177	0.9715	0.999999	5369	0	-0.090573
Crhbp	8	0.055205	0.17032	0.999999	919	3	-0.083498	0.64619	0.80635	0.999999	4246	2	-0.083498
Bub3	8	0.055283	0.17049	0.999999	920	5	-0.64454	0.29643	0.54646	0.999999	2805	2	-0.64454
Wdr11	8	0.055378	0.1707	0.999999	921	4	0.002053	0.25627	0.49551	0.999999	2535	4	0.002053
Ttn	8	0.055551	0.17112	0.999999	922	2	0.12431	0.1061	0.28406	0.999999	1467	5	0.12431
Smarca1	8	0.055559	0.17113	0.999999	923	5	-0.16045	0.5122	0.72348	0.999999	3753	2	-0.16045
Dpp3	8	0.055613	0.17125	0.999999	924	4	-0.098126	0.89157	0.92599	0.999999	5026	1	-0.098126
Pik3r5	8	0.055636	0.17131	0.999999	925	5	-0.22713	0.12287	0.30997	0.999999	1595	2	-0.22713
Tshz3	8	0.055725	0.17155	0.999999	926	3	0.12132	0.15577	0.35834	0.999999	1812	4	0.12132
Ascl1	8	0.055791	0.17169	0.999999	927	5	-0.12171	0.6149	0.79181	0.999999	4157	2	-0.12171
Sbf1	8	0.055873	0.17186	0.999999	928	3	0.015397	0.55819	0.76105	0.999999	3975	3	0.015397
Ncoa2	8	0.056129	0.17246	0.999999	929	5	-0.23681	0.87395	0.92025	0.999999	4986	1	-0.23681
Dscc1	8	0.056208	0.17265	0.999999	930	3	0.060401	0.26114	0.50206	0.999999	2564	2	0.060401
S100a1	4	0.056336	0.13238	0.999999	931	3	-0.22622	0.95625	0.95608	0.999999	5263	0	-0.22622
Srsf2	8	0.056418	0.17309	0.999999	932	3	-0.10043	0.86375	0.91726	0.999999	4968	1	-0.10043
Zic4	8	0.056474	0.17324	0.999999	933	3	-0.04782	0.96385	0.96398	0.999999	5311	1	-0.04782
Alkbh2	8	0.056563	0.17345	0.999999	934	5	-0.20297	0.85916	0.91595	0.999999	4955	1	-0.20297
Parp16	8	0.056618	0.17356	0.999999	935	3	0.076494	0.23513	0.46793	0.999999	2379	4	0.076494
Suds3	8	0.056656	0.17366	0.999999	936	4	-0.18309	0.94583	0.95068	0.999999	5197	1	-0.18309
Zfp879	8	0.05681	0.17404	0.999999	937	4	-0.072094	0.87695	0.92117	0.999999	4993	1	-0.072094
Dip2a	8	0.056937	0.17434	0.999999	938	3	-0.042188	0.26139	0.5024	0.999999	2566	3	-0.042188
Rbx1	8	0.057334	0.17527	0.999999	939	5	-0.33836	0.98994	0.98959	0.999999	5520	0	-0.33836
Usp4	8	0.057563	0.1758	0.999999	940	5	-0.18929	0.16321	0.36896	0.999999	1863	3	-0.18929
Bcl2l10	8	0.057629	0.17597	0.999999	941	2	0.0018194	0.4636	0.68393	0.999999	3521	2	0.0018194
Mylk2	8	0.057742	0.17625	0.999999	942	2	0.068587	0.36414	0.60165	0.999999	3078	3	0.068587
Akap7	8	0.058072	0.17703	0.999999	943	2	-0.059687	0.39484	0.62715	0.999999	3218	2	-0.059687
Prdm9	8	0.058321	0.17765	0.999999	944	2	0.035417	0.64191	0.80444	0.999999	4233	1	0.035417
Hist1h2aa	8	0.058378	0.17779	0.999999	945	5	-0.2332	0.97436	0.97408	0.999999	5387	0	-0.2332
Ipo7	8	0.058511	0.17809	0.999999	946	4	-0.27383	0.23369	0.46595	0.999999	2371	2	-0.27383
H2afy	8	0.058544	0.17818	0.999999	947	3	-0.031173	0.40546	0.6361	0.999999	3262	3	-0.031173
Ankrd17	8	0.058822	0.17888	0.999999	948	5	-0.25284	0.38039	0.61525	0.999999	3162	1	-0.25284
Camkk1	8	0.05884	0.17894	0.999999	949	2	0.092307	0.10397	0.27966	0.999999	1449	4	0.092307
Atn1	8	0.058929	0.17916	0.999999	950	5	-0.13859	0.76057	0.86572	0.999999	4621	2	-0.13859
Nup88	8	0.059026	0.17939	0.999999	951	4	-0.16357	0.2847	0.53238	0.999999	2730	3	-0.16357
Arntl2	8	0.059075	0.17949	0.999999	952	5	-0.24087	0.097196	0.26484	0.999999	1375	2	-0.24087
Ngfrap1	8	0.059123	0.17959	0.999999	953	4	-0.083716	0.52357	0.7328	0.999999	3805	3	-0.083716
Supt4a	6	0.059301	0.16294	0.999999	954	4	-0.24429	0.57356	0.71855	0.999999	4040	2	-0.24429
Birc5	8	0.059303	0.18003	0.999999	955	4	-0.34116	0.97907	0.97878	0.999999	5419	0	-0.34116
Rnf146	8	0.059327	0.18011	0.999999	956	5	-0.15694	0.80313	0.89071	0.999999	4770	1	-0.15694
Trim33	8	0.059337	0.18013	0.999999	957	3	-0.18202	0.43631	0.6614	0.999999	3398	2	-0.18202
Cep164	8	0.059398	0.18028	0.999999	958	2	-0.0075683	0.63087	0.79935	0.999999	4206	2	-0.0075683
Ipo5	8	0.059403	0.18029	0.999999	959	4	-0.18903	0.63237	0.80002	0.999999	4209	1	-0.18903
Pop7	8	0.059525	0.18059	0.999999	960	5	-0.78016	0.19511	0.41362	0.999999	2089	2	-0.78016
Azgp1	8	0.059567	0.1807	0.999999	961	3	0.072233	0.16884	0.37704	0.999999	1905	4	0.072233
Picalm	8	0.059826	0.18133	0.999999	962	4	-0.15662	0.93635	0.94504	0.999999	5159	1	-0.15662
Smyd3	8	0.059876	0.18145	0.999999	963	4	-0.15818	0.55167	0.75549	0.999999	3947	1	-0.15818
Dlx1	8	0.059922	0.18154	0.999999	964	3	-0.025064	0.49547	0.70992	0.999999	3671	2	-0.025064
Fam169a	8	0.060065	0.18188	0.999999	965	5	-0.13062	0.92336	0.93864	0.999999	5107	1	-0.13062
Vldlr	8	0.060086	0.18192	0.999999	966	4	-0.076285	0.29816	0.54785	0.999999	2814	3	-0.076285
Pawr	8	0.060222	0.18222	0.999999	967	1	0.094293	0.2218	0.45024	0.999999	2279	4	0.094293
Gtf3c1	8	0.06023	0.18225	0.999999	968	3	0.009226	0.0025485	0.013571	0.421008	181	2	0.009226
Rcc2	8	0.060505	0.18287	0.999999	969	5	-0.15305	0.98885	0.98851	0.999999	5510	0	-0.15305
Zc3h12d	8	0.060549	0.18296	0.999999	970	3	-0.034607	0.27016	0.51356	0.999999	2628	2	-0.034607
Rbm15b	8	0.060651	0.18317	0.999999	971	5	-0.16014	0.99927	0.99921	0.999999	5612	0	-0.16014
Prkaa2	8	0.060739	0.18338	0.999999	972	1	0.15301	0.098971	0.26882	0.999999	1396	5	0.15301
Ing4	8	0.060912	0.18383	0.999999	973	3	0.051911	0.54073	0.74656	0.999999	3891	3	0.051911
Spin2c	8	0.060975	0.18395	0.999999	974	3	0.07112	0.24648	0.48286	0.999999	2465	4	0.07112
Pelp1	8	0.061084	0.18419	0.999999	975	2	0.07366	0.26128	0.50224	0.999999	2565	3	0.07366
H2bfm	8	0.061263	0.18459	0.999999	976	2	0.16025	0.014445	0.059398	0.816472	408	4	0.16025
Eme2	8	0.061279	0.18463	0.999999	977	4	-0.020375	0.13424	0.32658	0.999999	1671	4	-0.020375
Alkbh6	8	0.061311	0.18469	0.999999	978	5	-0.13582	0.75362	0.86183	0.999999	4596	2	-0.13582
Cers5	8	0.061384	0.18486	0.999999	979	5	-0.10018	0.92943	0.94147	0.999999	5137	1	-0.10018
Rpa1	8	0.061495	0.18513	0.999999	980	5	-1.0288	0.13986	0.33479	0.999999	1710	2	-1.0288
CTRL0036	2	0.061642	0.10792	0.98816	981	1	-0.064756	0.26477	0.30816	0.999999	2592	1	-0.064756
Hnrnpk	7	0.061685	0.17981	0.999999	982	4	-0.71541	0.11973	0.28757	0.999999	1570	2	-0.71541
Clns1a	8	0.061735	0.18573	0.999999	983	5	-0.31004	0.2159	0.44219	0.999999	2236	2	-0.31004
Chd1l	8	0.061745	0.18575	0.999999	984	5	-0.089148	0.98459	0.98438	0.999999	5475	0	-0.089148
Dgkh	8	0.061772	0.18581	0.999999	985	5	-0.13476	0.34303	0.58472	0.999999	2992	3	-0.13476
Tceanc2	8	0.061774	0.18581	0.999999	986	3	0.069545	0.24345	0.47898	0.999999	2442	2	0.069545
En1	8	0.061957	0.18618	0.999999	987	5	-0.12797	0.59671	0.78365	0.999999	4111	2	-0.12797
Sall1	8	0.062083	0.18646	0.999999	988	4	-0.058799	0.24724	0.48388	0.999999	2471	4	-0.058799
Tns3	1	0.062087	0.062068	0.925807	989	1	-4.6847	0.93791	0.93805	0.999999	5165	0	-4.6847
Chil3	8	0.062161	0.18669	0.999999	990	5	-0.18724	0.92878	0.94119	0.999999	5133	1	-0.18724
Dph3	8	0.062198	0.18676	0.999999	991	5	-0.46097	0.82363	0.90364	0.999999	4853	2	-0.46097
Enoph1	8	0.062228	0.18682	0.999999	992	2	0.25275	0.063527	0.19067	0.999999	1016	5	0.25275
Dapk3	8	0.062291	0.18695	0.999999	993	4	-0.08447	0.42343	0.65077	0.999999	3336	2	-0.08447
Syvn1	8	0.062291	0.18695	0.999999	994	5	-0.15951	0.98298	0.98265	0.999999	5461	0	-0.15951
Barx2	8	0.062463	0.18736	0.999999	995	2	0.15129	0.021519	0.084193	0.886936	530	4	0.15129
Zfp426	8	0.06247	0.18737	0.999999	996	4	-0.24963	0.47863	0.69626	0.999999	3590	3	-0.24963
Kank1	8	0.062569	0.18761	0.999999	997	3	0.012339	0.1303	0.32078	0.999999	1643	4	0.012339
Slc25a22	8	0.06298	0.18849	0.999999	998	2	-0.058009	0.56688	0.76805	0.999999	4014	2	-0.058009
Nrep	8	0.062982	0.1885	0.999999	999	5	-0.17945	0.64573	0.80616	0.999999	4242	2	-0.17945
Gckr	8	0.063094	0.18878	0.999999	1000	5	-0.19907	0.58662	0.77919	0.999999	4082	2	-0.19907
Foxg1	8	0.063132	0.18888	0.999999	1001	5	-0.13136	0.58138	0.77696	0.999999	4062	2	-0.13136
Uhrf2	8	0.063191	0.18901	0.999999	1002	3	0.18592	0.090414	0.25051	0.999999	1314	4	0.18592
Bcl6b	8	0.06325	0.18918	0.999999	1003	3	-0.03779	0.81061	0.8954	0.999999	4799	2	-0.03779
Retsat	8	0.06328	0.18927	0.999999	1004	5	-0.19037	0.459	0.6801	0.999999	3495	2	-0.19037
Slc7a5	8	0.063309	0.18932	0.999999	1005	4	-0.16727	0.89292	0.92644	0.999999	5031	1	-0.16727
Atad2	8	0.063452	0.18969	0.999999	1006	5	-0.19656	0.96504	0.96508	0.999999	5319	1	-0.19656
Mrpl28	8	0.063496	0.18976	0.999999	1007	1	0.47183	0.0346	0.12107	0.98473	687	5	0.47183
Gps1	8	0.06354	0.18988	0.999999	1008	3	0.040224	0.063832	0.19138	0.999999	1021	4	0.040224
Hspa5	8	0.063752	0.19037	0.999999	1009	4	-0.39491	0.071895	0.21006	0.999999	1105	3	-0.39491
Plcd4	8	0.06384	0.19058	0.999999	1010	4	-0.11759	0.99003	0.9897	0.999999	5522	0	-0.11759
Ube2o	8	0.063881	0.19067	0.999999	1011	3	0.002405	0.27088	0.51447	0.999999	2631	2	0.002405
Srsf5	8	0.063923	0.19078	0.999999	1012	5	-0.30455	0.59836	0.78432	0.999999	4116	2	-0.30455
Pfdn5	8	0.063942	0.19081	0.999999	1013	5	-0.23448	0.72565	0.84634	0.999999	4489	2	-0.23448
U2af1l4	8	0.063979	0.19088	0.999999	1014	5	-0.21528	0.85518	0.91491	0.999999	4943	1	-0.21528
Dhrs4	8	0.064184	0.19138	0.999999	1015	2	-0.051047	0.94526	0.95031	0.999999	5194	1	-0.051047
Klhdc3	8	0.064356	0.19175	0.999999	1016	4	-0.093319	0.44584	0.66924	0.999999	3446	1	-0.093319
Syne1	8	0.06436	0.19176	0.999999	1017	5	-0.13752	0.9993	0.99924	0.999999	5614	0	-0.13752
Med10	8	0.064385	0.19181	0.999999	1018	4	-0.15802	0.85768	0.91556	0.999999	4950	1	-0.15802
Pabpc4	8	0.064469	0.19197	0.999999	1019	3	0.20171	0.023365	0.09039	0.893978	566	4	0.20171
Sumo3	8	0.064503	0.19207	0.999999	1020	4	-0.10559	0.9991	0.99903	0.999999	5608	0	-0.10559
Kmt2b	8	0.06459	0.19226	0.999999	1021	4	-0.38784	0.12175	0.30828	0.999999	1583	3	-0.38784
Zfp174	8	0.064664	0.19244	0.999999	1022	5	-0.25722	0.027733	0.10343	0.950041	605	3	-0.25722
Pura	8	0.064665	0.19244	0.999999	1023	3	0.018298	0.29138	0.54082	0.999999	2775	3	0.018298
Cenpt	8	0.064726	0.19257	0.999999	1024	4	-0.20292	0.81544	0.89837	0.999999	4818	1	-0.20292
Tbpl1	8	0.064864	0.19288	0.999999	1025	3	0.023809	0.07704	0.22137	0.999999	1158	2	0.023809
Pop4	8	0.064872	0.1929	0.999999	1026	2	-0.087123	0.39035	0.62344	0.999999	3197	3	-0.087123
Nrbf2	8	0.064894	0.19295	0.999999	1027	3	-0.072787	0.48909	0.70487	0.999999	3649	2	-0.072787
Peg3	8	0.064924	0.19302	0.999999	1028	4	-0.065915	0.73208	0.84995	0.999999	4512	1	-0.065915
Crebrf	8	0.064954	0.1931	0.999999	1029	4	0.046416	0.25159	0.48956	0.999999	2494	4	0.046416
Sp9	8	0.065046	0.19334	0.999999	1030	5	-0.15491	0.78983	0.88264	0.999999	4724	1	-0.15491
2310067B10Rik	8	0.065058	0.19337	0.999999	1031	3	-0.074998	0.38743	0.62101	0.999999	3191	2	-0.074998
Hdac5	8	0.065353	0.19408	0.999999	1032	2	0.031758	0.62572	0.79685	0.999999	4189	2	0.031758
Lrrcc1	8	0.065376	0.19412	0.999999	1033	3	-0.011362	0.52251	0.7319	0.999999	3800	1	-0.011362
Zfp58	8	0.065497	0.19447	0.999999	1034	5	-0.21082	0.52527	0.7341	0.999999	3812	2	-0.21082
Srsf4	8	0.06564	0.19482	0.999999	1035	4	-0.11721	0.71284	0.83957	0.999999	4447	2	-0.11721
Casp14	8	0.065732	0.19507	0.999999	1036	4	-0.12511	0.63479	0.80111	0.999999	4216	2	-0.12511
Zfp775	8	0.065739	0.19509	0.999999	1037	4	-0.13546	0.14378	0.34038	0.999999	1743	3	-0.13546
Map2k7	8	0.065931	0.19557	0.999999	1038	5	-0.19063	0.23894	0.473	0.999999	2406	3	-0.19063
Nucks1	8	0.066589	0.1971	0.999999	1039	2	0.099029	0.1308	0.32152	0.999999	1647	4	0.099029
Morn3	8	0.066609	0.19715	0.999999	1040	5	-0.16339	0.32521	0.56997	0.999999	2917	3	-0.16339
Smarcd3	8	0.066707	0.19738	0.999999	1041	5	-0.17199	0.14448	0.34147	0.999999	1749	3	-0.17199
Tspyl4	8	0.066712	0.19739	0.999999	1042	4	-0.088085	0.96648	0.96633	0.999999	5333	1	-0.088085
Ptk2b	8	0.066771	0.19751	0.999999	1043	4	-0.059724	0.3753	0.61095	0.999999	3134	3	-0.059724
H3f3b	8	0.066835	0.19766	0.999999	1044	4	-0.12289	0.46498	0.685	0.999999	3530	2	-0.12289
Polr2m	8	0.066864	0.19772	0.999999	1045	4	-0.15228	0.11634	0.30014	0.999999	1547	3	-0.15228
Zfp467	8	0.066932	0.19788	0.999999	1046	3	0.067146	0.61461	0.79165	0.999999	4155	2	0.067146
Foxb2	8	0.067049	0.1982	0.999999	1047	4	-0.10542	0.80606	0.89258	0.999999	4780	2	-0.10542
Rars	8	0.067086	0.19828	0.999999	1048	3	-0.14987	0.32486	0.56969	0.999999	2914	2	-0.14987
Snapc1	8	0.067103	0.19831	0.999999	1049	5	-0.50353	0.51197	0.72328	0.999999	3750	3	-0.50353
Mcm9	8	0.067146	0.1984	0.999999	1050	5	-0.29974	0.67232	0.81896	0.999999	4327	2	-0.29974
Rasl11a	8	0.067312	0.19878	0.999999	1051	5	-0.14298	0.81205	0.89625	0.999999	4806	2	-0.14298
Ubox5	8	0.067422	0.19899	0.999999	1052	4	-0.15269	0.78951	0.88245	0.999999	4722	1	-0.15269
Tcf15	8	0.067535	0.19927	0.999999	1053	3	-0.025556	0.97937	0.97909	0.999999	5421	0	-0.025556
Sertad1	8	0.067585	0.1994	0.999999	1054	4	-0.16114	0.28849	0.5371	0.999999	2752	1	-0.16114
Cstf2t	8	0.067587	0.19941	0.999999	1055	5	-0.15103	0.62223	0.7953	0.999999	4179	2	-0.15103
Cpeb2	8	0.067618	0.19948	0.999999	1056	4	-0.1087	0.5427	0.7481	0.999999	3904	2	-0.1087
Taf9b	8	0.067631	0.19952	0.999999	1057	4	-0.078637	0.46741	0.68697	0.999999	3545	3	-0.078637
Tle3	8	0.067635	0.19952	0.999999	1058	4	-0.085247	0.79795	0.88756	0.999999	4753	2	-0.085247
Sox1	8	0.067646	0.19954	0.999999	1059	5	-0.1328	0.73603	0.85219	0.999999	4528	2	-0.1328
Trim27	8	0.067749	0.19977	0.999999	1060	4	-0.15869	0.98803	0.9877	0.999999	5498	0	-0.15869
Rpl19	8	0.068278	0.20101	0.999999	1061	4	-1.3676	0.15406	0.3558	0.999999	1802	1	-1.3676
Abl1	8	0.068524	0.20163	0.999999	1062	5	-0.17356	0.99666	0.99653	0.999999	5573	0	-0.17356
Naa50	4	0.0686	0.15587	0.999999	1063	3	-0.23874	0.62511	0.67651	0.999999	4186	1	-0.23874
Brix1	8	0.068762	0.20222	0.999999	1064	5	-0.53121	0.57064	0.77114	0.999999	4031	2	-0.53121
Rbm10	8	0.068762	0.20222	0.999999	1065	5	-0.39802	0.98832	0.98802	0.999999	5503	0	-0.39802
Mak	8	0.068771	0.20223	0.999999	1066	5	-0.22206	0.82142	0.90224	0.999999	4844	1	-0.22206
Rtca	8	0.068804	0.2023	0.999999	1067	3	-0.018764	0.11916	0.30436	0.999999	1567	2	-0.018764
Spred1	8	0.068971	0.20268	0.999999	1068	5	-0.11805	0.99263	0.99246	0.999999	5541	0	-0.11805
Errfi1	8	0.069289	0.20346	0.999999	1069	4	-0.10835	0.7757	0.87434	0.999999	4681	2	-0.10835
Usp1	8	0.069502	0.20397	0.999999	1070	4	-0.19814	0.67912	0.82244	0.999999	4339	2	-0.19814
Rreb1	8	0.06959	0.20415	0.999999	1071	5	-0.10888	0.6702	0.81785	0.999999	4320	2	-0.10888
Wdr92	8	0.069636	0.20426	0.999999	1072	5	-0.38913	0.85041	0.91358	0.999999	4931	1	-0.38913
Ing1	8	0.06971	0.20444	0.999999	1073	5	-0.21157	0.96295	0.96324	0.999999	5300	1	-0.21157
Usp21	8	0.0698	0.20461	0.999999	1074	3	0.089957	0.043245	0.14259	0.999999	771	4	0.089957
Hoxb8	8	0.06981	0.20463	0.999999	1075	5	-0.13178	0.8497	0.91342	0.999999	4928	1	-0.13178
Srrm4	8	0.069843	0.20471	0.999999	1076	4	-0.054665	0.67896	0.82236	0.999999	4338	2	-0.054665
Nckipsd	8	0.070011	0.20512	0.999999	1077	5	-0.16275	0.57934	0.77605	0.999999	4056	2	-0.16275
E2f5	8	0.070051	0.2052	0.999999	1078	4	-0.16603	0.32512	0.5699	0.999999	2915	1	-0.16603
Flt3	8	0.070186	0.20551	0.999999	1079	2	-0.02763	0.57856	0.77568	0.999999	4054	2	-0.02763
Ttf2	6	0.070213	0.18604	0.999999	1080	3	-0.0918	0.87746	0.8861	0.999999	4996	1	-0.0918
Nkx3-2	8	0.070248	0.20563	0.999999	1081	2	0.019782	0.54232	0.74781	0.999999	3901	2	0.019782
Dmc1	8	0.070252	0.20564	0.999999	1082	5	-0.13807	0.63676	0.80202	0.999999	4220	2	-0.13807
Fgfr3	8	0.070298	0.20577	0.999999	1083	4	-0.077324	0.23686	0.47025	0.999999	2395	3	-0.077324
Wtap	8	0.070357	0.20585	0.999999	1084	4	-0.10901	0.74927	0.85942	0.999999	4574	2	-0.10901
Wdr48	8	0.070394	0.20595	0.999999	1085	5	-0.34197	0.23772	0.47142	0.999999	2399	1	-0.34197
Rara	8	0.070423	0.20602	0.999999	1086	4	-0.23118	0.12456	0.31238	0.999999	1611	3	-0.23118
Rad1	8	0.070427	0.20603	0.999999	1087	3	0.029335	0.41888	0.6471	0.999999	3313	3	0.029335
Egr2	8	0.070543	0.20632	0.999999	1088	4	-0.079653	0.72946	0.84844	0.999999	4502	2	-0.079653
Sirt1	8	0.070653	0.20656	0.999999	1089	3	-0.057334	0.72409	0.84546	0.999999	4484	2	-0.057334
Zfp319	8	0.070703	0.2067	0.999999	1090	3	-0.099853	0.9676	0.96735	0.999999	5341	1	-0.099853
Sry	8	0.070798	0.20691	0.999999	1091	5	-0.24097	0.74805	0.85877	0.999999	4570	1	-0.24097
S100b	8	0.070804	0.20692	0.999999	1092	3	-0.04696	0.37166	0.60789	0.999999	3115	3	-0.04696
Chrac1	8	0.07087	0.20708	0.999999	1093	3	0.16349	0.042984	0.14193	0.999999	765	5	0.16349
Csnk1d	8	0.071023	0.20737	0.999999	1094	4	-0.128	0.5532	0.7568	0.999999	3951	2	-0.128
Rfx3	8	0.071061	0.20749	0.999999	1095	5	-0.291	0.57471	0.77394	0.999999	4045	1	-0.291
Hoxc12	8	0.071122	0.20764	0.999999	1096	5	-0.14151	0.6798	0.8228	0.999999	4341	2	-0.14151
Sfrp4	8	0.071215	0.2078	0.999999	1097	4	-0.085291	0.292	0.5416	0.999999	2780	3	-0.085291
Maff	8	0.071244	0.20786	0.999999	1098	5	-0.10605	0.4647	0.68477	0.999999	3529	3	-0.10605
R3hcc1l	8	0.071366	0.20812	0.999999	1099	5	-0.136	0.99572	0.99557	0.999999	5564	0	-0.136
Snrnp200	8	0.071468	0.20834	0.999999	1100	5	-0.24832	0.53322	0.74055	0.999999	3847	3	-0.24832
Ctcf	8	0.071771	0.20911	0.999999	1101	4	-0.19129	0.32749	0.57179	0.999999	2925	2	-0.19129
Tsn	8	0.071815	0.20923	0.999999	1102	5	-0.14133	0.49688	0.71108	0.999999	3681	2	-0.14133
Capg	8	0.071892	0.20942	0.999999	1103	4	-0.12474	0.66462	0.81504	0.999999	4301	1	-0.12474
Rpl7a	7	0.072222	0.20003	0.999999	1104	3	-0.061931	0.82617	0.88352	0.999999	4867	1	-0.061931
Fbxo25	8	0.072282	0.21027	0.999999	1105	3	-0.054587	0.16731	0.37471	0.999999	1894	2	-0.054587
Usp39	8	0.072307	0.21032	0.999999	1106	5	-0.47021	0.45879	0.67994	0.999999	3493	2	-0.47021
Batf3	8	0.072577	0.21091	0.999999	1107	3	-0.019474	0.27013	0.51353	0.999999	2627	3	-0.019474
Bcl2	8	0.072736	0.21125	0.999999	1108	4	-0.10163	0.2334	0.46556	0.999999	2370	2	-0.10163
Smu1	8	0.072944	0.2117	0.999999	1109	3	0.10027	0.67287	0.81924	0.999999	4330	2	0.10027
Dsp	8	0.073089	0.21205	0.999999	1110	2	0.09893	0.14263	0.33878	0.999999	1738	4	0.09893
Mixl1	8	0.073208	0.21232	0.999999	1111	5	-0.15626	0.67969	0.82274	0.999999	4340	2	-0.15626
Ctdsp2	8	0.073259	0.21243	0.999999	1112	1	0.088559	0.15703	0.36023	0.999999	1815	4	0.088559
Sytl2	8	0.073376	0.21265	0.999999	1113	3	0.078928	0.10992	0.29034	0.999999	1504	4	0.078928
Sox30	8	0.07341	0.21274	0.999999	1114	5	-0.13747	0.80641	0.89278	0.999999	4782	1	-0.13747
Mgst3	8	0.07343	0.21279	0.999999	1115	3	-0.061676	0.56442	0.76605	0.999999	4003	1	-0.061676
Magee1	8	0.073616	0.21316	0.999999	1116	3	0.13017	0.37612	0.61161	0.999999	3138	3	0.13017
Psma3	8	0.07376	0.21355	0.999999	1117	4	-0.14642	0.031185	0.11242	0.967796	645	2	-0.14642
Nup153	8	0.073761	0.21356	0.999999	1118	4	-0.16789	0.51777	0.72797	0.999999	3781	3	-0.16789
Adra1b	8	0.073925	0.21388	0.999999	1119	3	0.17383	0.054149	0.16899	0.999999	900	4	0.17383
Ghr	8	0.074044	0.21415	0.999999	1120	4	-0.16558	0.66898	0.81721	0.999999	4314	2	-0.16558
Egr4	8	0.074112	0.21427	0.999999	1121	5	-0.1104	0.76519	0.86834	0.999999	4633	1	-0.1104
Trim66	8	0.074118	0.21428	0.999999	1122	4	-0.10432	0.15027	0.35008	0.999999	1785	2	-0.10432
Gcat	8	0.074182	0.21444	0.999999	1123	2	0.035529	0.11205	0.29367	0.999999	1521	3	0.035529
Mis12	6	0.074333	0.19467	0.999999	1124	2	0.064664	0.063304	0.17232	0.999999	1015	3	0.064664
Ddx31	8	0.074337	0.21479	0.999999	1125	3	0.13481	0.067515	0.19996	0.999999	1063	4	0.13481
Snai2	8	0.074527	0.2152	0.999999	1126	5	-0.11911	0.95261	0.95513	0.999999	5235	1	-0.11911
Fyttd1	8	0.07461	0.2154	0.999999	1127	5	-0.13386	0.37626	0.61172	0.999999	3139	2	-0.13386
Rrm2b	8	0.074862	0.21595	0.999999	1128	5	-0.16974	0.48276	0.69964	0.999999	3609	3	-0.16974
Rab3ip	8	0.074987	0.21622	0.999999	1129	5	-0.14141	0.53667	0.74333	0.999999	3868	2	-0.14141
Gemin7	8	0.075061	0.2164	0.999999	1130	2	0.32289	0.059995	0.18261	0.999999	967	5	0.32289
Stat1	8	0.075071	0.21642	0.999999	1131	4	-0.22863	0.081581	0.23135	0.999999	1204	3	-0.22863
St18	8	0.075133	0.21655	0.999999	1132	2	-0.071075	0.82159	0.90234	0.999999	4846	2	-0.071075
CTRL0084	2	0.075186	0.12992	0.999999	1133	1	-0.12025	0.42404	0.43596	0.999999	3341	1	-0.12025
Atp5a1	8	0.075474	0.2173	0.999999	1134	2	0.38783	0.091492	0.25277	0.999999	1327	3	0.38783
Gid8	6	0.075567	0.19721	0.999999	1135	3	-0.12833	0.24248	0.43801	0.999999	2435	2	-0.12833
Rcl1	8	0.075632	0.21766	0.999999	1136	4	-0.84759	0.50269	0.71568	0.999999	3706	1	-0.84759
Lgals3	8	0.075706	0.21782	0.999999	1137	5	-0.18381	0.88614	0.92409	0.999999	5018	1	-0.18381
Dbf4	8	0.075812	0.21804	0.999999	1138	5	-0.19491	0.78517	0.87987	0.999999	4708	2	-0.19491
Calm2	8	0.075814	0.21804	0.999999	1139	3	-0.024714	0.45002	0.67267	0.999999	3462	3	-0.024714
Setmar	8	0.075833	0.21808	0.999999	1140	5	-0.17306	0.3614	0.59949	0.999999	3066	2	-0.17306
Fank1	8	0.075854	0.21813	0.999999	1141	5	-0.14707	0.61221	0.79057	0.999999	4145	2	-0.14707
Rplp0	8	0.075896	0.21822	0.999999	1142	5	-0.51974	0.29011	0.53916	0.999999	2762	1	-0.51974
Dppa4	8	0.076152	0.21884	0.999999	1143	3	0.038173	0.29376	0.54374	0.999999	2790	4	0.038173
Usp3	8	0.076154	0.21884	0.999999	1144	1	0.11327	0.031885	0.11424	0.972323	654	4	0.11327
Pola1	5	0.076256	0.1841	0.999999	1145	3	-0.63314	0.39925	0.56071	0.999999	3238	1	-0.63314
Rnf168	8	0.076311	0.21919	0.999999	1146	5	-0.154	0.73661	0.85251	0.999999	4533	2	-0.154
Prmt5	8	0.076413	0.21941	0.999999	1147	2	0.32976	0.0019953	0.010779	0.375418	162	4	0.32976
Tipin	8	0.07646	0.21955	0.999999	1148	5	-0.53639	0.69347	0.82953	0.999999	4390	2	-0.53639
Akr1c18	8	0.076522	0.21969	0.999999	1149	4	-0.11674	0.15168	0.35217	0.999999	1790	3	-0.11674
Aff1	8	0.076622	0.21993	0.999999	1150	5	-0.21194	0.56328	0.76517	0.999999	4000	2	-0.21194
Nutm1	8	0.07666	0.22001	0.999999	1151	4	-0.12536	0.74597	0.85759	0.999999	4560	2	-0.12536
Serac1	8	0.076664	0.22002	0.999999	1152	4	-0.024051	0.030691	0.11115	0.967796	639	3	-0.024051
Tra2a	8	0.076681	0.22006	0.999999	1153	4	-0.13388	0.98514	0.98494	0.999999	5481	0	-0.13388
Orc6	8	0.076796	0.22033	0.999999	1154	4	-0.54892	0.97839	0.97812	0.999999	5414	0	-0.54892
Nos3	8	0.076854	0.22045	0.999999	1155	5	-0.15321	0.95283	0.95527	0.999999	5238	1	-0.15321
Tyms	8	0.077152	0.2211	0.999999	1156	5	-0.28353	0.48808	0.70408	0.999999	3640	2	-0.28353
Tenm2	8	0.077174	0.22114	0.999999	1157	4	-0.011035	0.13494	0.32763	0.999999	1675	3	-0.011035
Maged1	8	0.077304	0.22144	0.999999	1158	5	-0.18446	0.98745	0.98717	0.999999	5492	0	-0.18446
Bcat2	8	0.077354	0.22156	0.999999	1159	2	0.087533	0.10536	0.28257	0.999999	1461	5	0.087533
Rfxap	8	0.077367	0.22158	0.999999	1160	4	-0.1348	0.78968	0.88254	0.999999	4723	2	-0.1348
Alox5ap	8	0.077369	0.22159	0.999999	1161	5	-0.11859	0.37714	0.61246	0.999999	3144	1	-0.11859
Pithd1	8	0.077513	0.22198	0.999999	1162	1	0.059257	0.083716	0.23614	0.999999	1233	3	0.059257
Ip6k1	8	0.07754	0.22202	0.999999	1163	5	-0.18551	0.6125	0.79071	0.999999	4147	2	-0.18551
Tgif1	8	0.077616	0.2222	0.999999	1164	3	-0.013666	0.011612	0.049131	0.75515	364	3	-0.013666
Cers6	8	0.077645	0.22226	0.999999	1165	4	-0.15444	0.27029	0.51376	0.999999	2629	2	-0.15444
Hsf5	8	0.077691	0.22237	0.999999	1166	5	-0.12016	0.95871	0.95972	0.999999	5274	1	-0.12016
Nek7	8	0.077756	0.2225	0.999999	1167	5	-0.15482	0.8267	0.90555	0.999999	4871	2	-0.15482
Acat2	6	0.077788	0.20183	0.999999	1168	1	0.053033	0.15267	0.32645	0.999999	1795	2	0.053033
Mcl1	8	0.077931	0.22285	0.999999	1169	3	0.11976	0.73175	0.84976	0.999999	4511	2	0.11976
Tatdn3	8	0.07795	0.2229	0.999999	1170	4	-0.11874	0.73756	0.85302	0.999999	4540	1	-0.11874
Ripply2	8	0.078023	0.22306	0.999999	1171	4	-0.08993	0.30257	0.55142	0.999999	2832	3	-0.08993
Foxh1	8	0.078205	0.22347	0.999999	1172	4	-0.079908	0.27732	0.52268	0.999999	2682	3	-0.079908
Zfp276	8	0.078246	0.22357	0.999999	1173	4	-0.048369	0.52949	0.73745	0.999999	3830	2	-0.048369
Adam10	8	0.078274	0.22364	0.999999	1174	5	-0.15146	0.42292	0.65033	0.999999	3331	3	-0.15146
Ppapdc3	8	0.07862	0.22441	0.999999	1175	5	-0.15209	0.31169	0.55885	0.999999	2875	1	-0.15209
Ovol3	4	0.078621	0.17468	0.999999	1176	2	-0.27941	0.46505	0.59628	0.999999	3532	1	-0.27941
Gprasp2	8	0.078689	0.22456	0.999999	1177	4	-0.15585	0.17631	0.38762	0.999999	1971	3	-0.15585
Gins4	8	0.078729	0.22463	0.999999	1178	5	-0.28454	0.60945	0.78928	0.999999	4140	1	-0.28454
Shc1	4	0.079073	0.17554	0.999999	1179	2	-0.083437	0.20772	0.34573	0.999999	2175	2	-0.083437
Rbm28	8	0.07912	0.22545	0.999999	1180	5	-0.49335	0.18183	0.39523	0.999999	2003	2	-0.49335
Ddx3x	8	0.07921	0.22569	0.999999	1181	2	-0.31643	0.3832	0.61752	0.999999	3174	3	-0.31643
Rfx8	8	0.079274	0.22586	0.999999	1182	4	-0.064957	0.40436	0.6352	0.999999	3259	2	-0.064957
Imp3	6	0.079473	0.20534	0.999999	1183	4	-0.62593	0.18662	0.36883	0.999999	2024	2	-0.62593
Tmem201	8	0.07951	0.22637	0.999999	1184	4	-0.081452	0.65155	0.80878	0.999999	4260	1	-0.081452
Sh3bgrl3	8	0.079525	0.22641	0.999999	1185	3	-0.01243	0.71303	0.83965	0.999999	4450	2	-0.01243
Papolb	8	0.079549	0.22647	0.999999	1186	3	-0.082704	0.83261	0.90916	0.999999	4893	1	-0.082704
Id2	8	0.079565	0.2265	0.999999	1187	4	-0.089174	0.81611	0.89878	0.999999	4821	1	-0.089174
Ttc21b	8	0.079666	0.22668	0.999999	1188	5	-0.12076	0.80182	0.88992	0.999999	4768	2	-0.12076
Txnip	8	0.079716	0.2268	0.999999	1189	4	-0.1195	0.21191	0.43667	0.999999	2202	2	-0.1195
Tbpl2	8	0.079719	0.22681	0.999999	1190	3	0.056495	0.22309	0.452	0.999999	2292	2	0.056495
Clock	8	0.07987	0.22712	0.999999	1191	4	-0.098834	0.58011	0.77635	0.999999	4059	1	-0.098834
Actn4	8	0.079888	0.22716	0.999999	1192	3	-0.002714	0.48958	0.70528	0.999999	3651	3	-0.002714
Lhcgr	8	0.079907	0.22721	0.999999	1193	5	-0.15148	0.43031	0.65642	0.999999	3370	2	-0.15148
Tubb6	8	0.079948	0.22728	0.999999	1194	4	-0.16149	0.88449	0.92357	0.999999	5013	1	-0.16149
Trip6	8	0.079988	0.22736	0.999999	1195	2	-0.044031	0.78726	0.88108	0.999999	4715	2	-0.044031
Patl1	8	0.080105	0.22763	0.999999	1196	5	-0.14612	0.082596	0.23364	0.999999	1215	1	-0.14612
Mis18bp1	8	0.08018	0.22783	0.999999	1197	4	-0.078101	0.14138	0.33708	0.999999	1724	3	-0.078101
Nr1h5	8	0.080944	0.22956	0.999999	1198	4	-0.16078	0.74581	0.85753	0.999999	4559	1	-0.16078
Pfkfb3	8	0.081009	0.22966	0.999999	1199	5	-0.12431	0.97067	0.97035	0.999999	5361	0	-0.12431
Ints1	8	0.081064	0.22976	0.999999	1200	5	-0.24977	0.98882	0.98848	0.999999	5509	0	-0.24977
Ercc6	8	0.081088	0.22984	0.999999	1201	4	-0.088677	0.12237	0.30921	0.999999	1589	2	-0.088677
Spdl1	8	0.081257	0.2302	0.999999	1202	4	-0.34473	0.53887	0.74507	0.999999	3880	3	-0.34473
Cenpi	8	0.081274	0.23024	0.999999	1203	5	-0.51311	0.054863	0.17058	0.999999	905	3	-0.51311
Nav3	8	0.08153	0.23078	0.999999	1204	4	-0.11048	0.79672	0.88682	0.999999	4747	2	-0.11048
Psmd9	8	0.081556	0.23085	0.999999	1205	3	-0.081507	0.85363	0.91448	0.999999	4940	1	-0.081507
Chtf8	8	0.081675	0.23113	0.999999	1206	4	-0.11168	0.9517	0.95448	0.999999	5229	1	-0.11168
Larp6	8	0.081742	0.23129	0.999999	1207	4	-0.049159	0.92433	0.93909	0.999999	5114	1	-0.049159
Hoxb7	8	0.08175	0.23131	0.999999	1208	3	-0.11136	0.76568	0.86858	0.999999	4636	1	-0.11136
Mpc2	8	0.081874	0.23158	0.999999	1209	5	-0.1252	0.63215	0.79992	0.999999	4208	2	-0.1252
Dennd4b	8	0.082053	0.23199	0.999999	1210	5	-0.17005	0.47468	0.69292	0.999999	3574	2	-0.17005
Tubb4b	8	0.082089	0.23206	0.999999	1211	3	-0.020627	0.53047	0.73823	0.999999	3833	1	-0.020627
Zc3h12a	8	0.082544	0.23314	0.999999	1212	5	-0.12495	0.57954	0.77612	0.999999	4057	2	-0.12495
Osbpl1a	8	0.082631	0.23332	0.999999	1213	4	-0.19071	0.52294	0.73225	0.999999	3802	2	-0.19071
Txnl4b	6	0.082713	0.21182	0.999999	1214	4	-0.51483	0.36036	0.57255	0.999999	3058	1	-0.51483
Spc24	8	0.083132	0.23448	0.999999	1215	4	-0.24928	0.80095	0.88938	0.999999	4763	2	-0.24928
Arfgef1	8	0.083136	0.23449	0.999999	1216	3	-0.075908	0.016024	0.064948	0.840139	434	3	-0.075908
Atoh1	8	0.083244	0.23471	0.999999	1217	2	-0.019693	0.32896	0.57304	0.999999	2934	3	-0.019693
H2afb1	8	0.083378	0.23503	0.999999	1218	3	0.058284	0.061745	0.18662	0.999999	994	4	0.058284
Slx1b	8	0.08344	0.23516	0.999999	1219	1	0.06054	0.26086	0.50169	0.999999	2559	3	0.06054
Akirin1	8	0.083512	0.23532	0.999999	1220	4	-0.03913	0.53937	0.74547	0.999999	3884	3	-0.03913
Fbxw11	8	0.08374	0.23579	0.999999	1221	4	-0.19137	0.38362	0.61789	0.999999	3177	1	-0.19137
Sccpdh	8	0.08375	0.23582	0.999999	1222	4	-0.12432	0.33856	0.58094	0.999999	2975	2	-0.12432
Rfc1	8	0.083839	0.23602	0.999999	1223	5	-0.29891	0.18198	0.39547	0.999999	2004	2	-0.29891
Maml3	8	0.084116	0.23662	0.999999	1224	3	0.075121	0.27242	0.51646	0.999999	2641	3	0.075121
Kat2b	8	0.084218	0.23686	0.999999	1225	4	-0.16323	0.35916	0.59771	0.999999	3054	2	-0.16323
Ifrd1	8	0.084402	0.23724	0.999999	1226	2	0.0054627	0.82543	0.90476	0.999999	4862	2	0.0054627
Hspa4	8	0.084436	0.23731	0.999999	1227	4	-0.10687	0.31964	0.56536	0.999999	2894	3	-0.10687
Rorc	8	0.084565	0.2376	0.999999	1228	4	-0.053565	0.75171	0.86075	0.999999	4584	2	-0.053565
Mcam	8	0.084574	0.23762	0.999999	1229	4	-0.095072	0.47909	0.69665	0.999999	3593	3	-0.095072
Med28	8	0.084608	0.23771	0.999999	1230	3	-0.036203	0.10847	0.28809	0.999999	1497	2	-0.036203
Rcor2	8	0.084656	0.23781	0.999999	1231	5	-0.55592	0.095528	0.2613	0.999999	1360	2	-0.55592
Gabpa	7	0.08483	0.22346	0.999999	1232	4	-0.76361	0.27166	0.4911	0.999999	2636	2	-0.76361
Luc7l3	8	0.084849	0.23823	0.999999	1233	5	-0.50477	0.80705	0.89317	0.999999	4784	1	-0.50477
Creb3l2	8	0.084959	0.23849	0.999999	1234	1	0.29801	0.0047861	0.023408	0.568228	229	6	0.29801
Cs	8	0.085019	0.23861	0.999999	1235	5	-0.1643	0.43821	0.66295	0.999999	3408	3	-0.1643
Lsm8	8	0.085072	0.23876	0.999999	1236	4	-0.31772	0.037724	0.12881	0.999999	715	2	-0.31772
Gnptab	8	0.085091	0.2388	0.999999	1237	4	0.0035902	0.095834	0.26194	0.999999	1362	4	0.0035902
Zfp213	8	0.085296	0.23925	0.999999	1238	5	-0.11561	0.51565	0.72632	0.999999	3773	2	-0.11561
Rsc1a1	8	0.085673	0.24008	0.999999	1239	5	-0.14934	0.96641	0.96626	0.999999	5332	1	-0.14934
Stx16	8	0.085742	0.24024	0.999999	1240	4	-0.13588	0.52168	0.73121	0.999999	3796	3	-0.13588
Papd4	8	0.085802	0.24034	0.999999	1241	3	-0.024503	0.40129	0.63261	0.999999	3244	3	-0.024503
Srek1	8	0.08581	0.24035	0.999999	1242	2	0.045576	0.48322	0.70003	0.999999	3611	3	0.045576
Mgrn1	8	0.086108	0.24102	0.999999	1243	3	-0.0046607	0.23685	0.47024	0.999999	2394	3	-0.0046607
Trp73	8	0.086139	0.24108	0.999999	1244	4	-0.053989	0.5836	0.77792	0.999999	4071	1	-0.053989
L3mbtl4	8	0.086247	0.24133	0.999999	1245	5	-0.17794	0.93715	0.94552	0.999999	5162	1	-0.17794
Lin54	8	0.08627	0.24138	0.999999	1246	5	-0.18173	0.19714	0.41644	0.999999	2102	2	-0.18173
Zscan5b	8	0.086435	0.24171	0.999999	1247	3	0.028835	0.52242	0.73181	0.999999	3799	3	0.028835
Snap23	8	0.086544	0.24194	0.999999	1248	3	-0.02307	0.42636	0.65311	0.999999	3353	2	-0.02307
Sae1	8	0.086686	0.24229	0.999999	1249	4	-0.3329	0.48597	0.70239	0.999999	3629	3	-0.3329
Ocrl	8	0.086871	0.24271	0.999999	1250	3	0.0033972	0.10251	0.27651	0.999999	1437	3	0.0033972
Topbp1	8	0.087149	0.24332	0.999999	1251	3	-0.20648	0.81747	0.8997	0.999999	4828	1	-0.20648
Bag4	8	0.087471	0.24401	0.999999	1252	3	0.035059	0.25999	0.50057	0.999999	2556	3	0.035059
Pdx1	8	0.087488	0.24404	0.999999	1253	3	-0.019813	0.71474	0.84052	0.999999	4458	2	-0.019813
Cdca8	8	0.087497	0.24406	0.999999	1254	5	-0.21029	0.68448	0.82507	0.999999	4358	1	-0.21029
Mapt	8	0.087544	0.24415	0.999999	1255	5	-0.14482	0.27773	0.52322	0.999999	2685	1	-0.14482
Pak2	8	0.087581	0.24422	0.999999	1256	4	-0.091963	0.39377	0.62625	0.999999	3213	2	-0.091963
Trrap	8	0.087765	0.24461	0.999999	1257	5	-0.24657	0.96203	0.96243	0.999999	5292	1	-0.24657
Pif1	8	0.087812	0.2447	0.999999	1258	5	-0.13995	0.8041	0.89137	0.999999	4776	1	-0.13995
Lin52	8	0.087881	0.24485	0.999999	1259	4	-0.18414	0.19065	0.4075	0.999999	2056	1	-0.18414
Cenpa	6	0.088229	0.2232	0.999999	1260	2	-0.12632	0.20598	0.39343	0.999999	2162	2	-0.12632
Notch2	8	0.088318	0.24583	0.999999	1261	4	-0.11148	0.45014	0.67277	0.999999	3463	3	-0.11148
Eps15l1	8	0.088326	0.24584	0.999999	1262	2	-0.099322	0.64324	0.80502	0.999999	4237	1	-0.099322
Phlpp2	8	0.088361	0.24592	0.999999	1263	5	-0.13659	0.32032	0.56594	0.999999	2899	2	-0.13659
Suv39h1	8	0.088509	0.24625	0.999999	1264	4	-0.072109	0.26952	0.51273	0.999999	2623	3	-0.072109
Rrm2	8	0.088536	0.24629	0.999999	1265	5	-0.60502	0.16513	0.37173	0.999999	1874	2	-0.60502
Nhlh2	8	0.088676	0.24661	0.999999	1266	3	-0.08644	0.98358	0.98333	0.999999	5464	0	-0.08644
Klk1b21	2	0.08883	0.15218	0.999999	1267	2	-0.23531	0.91117	0.91143	0.999999	5073	0	-0.23531
Klf3	8	0.08892	0.24709	0.999999	1268	4	-0.20757	0.71304	0.83966	0.999999	4451	2	-0.20757
Ncoa1	8	0.088923	0.2471	0.999999	1269	5	-0.19653	0.1991	0.4191	0.999999	2114	3	-0.19653
Zfp444	8	0.088948	0.24716	0.999999	1270	4	-0.1026	0.62106	0.79478	0.999999	4172	2	-0.1026
Ppp2ca	8	0.0891	0.24749	0.999999	1271	5	-0.48547	0.32959	0.57352	0.999999	2936	3	-0.48547
Nono	8	0.089226	0.24774	0.999999	1272	3	0.17363	0.016913	0.068043	0.848713	453	4	0.17363
Med29	6	0.089246	0.22524	0.999999	1273	4	-0.20252	0.47818	0.65086	0.999999	3589	2	-0.20252
Dag1	8	0.089334	0.24798	0.999999	1274	2	0.194	0.014502	0.059618	0.817513	409	5	0.194
Neurod2	8	0.089465	0.24824	0.999999	1275	5	-0.10447	0.93806	0.946	0.999999	5167	1	-0.10447
Zfp318	8	0.089556	0.24843	0.999999	1276	4	-0.081551	0.96469	0.96474	0.999999	5315	1	-0.081551
Rpl3	8	0.089691	0.24873	0.999999	1277	4	-0.39229	0.39462	0.62695	0.999999	3216	2	-0.39229
Anp32e	8	0.089884	0.24919	0.999999	1278	4	-0.10244	0.58377	0.778	0.999999	4072	2	-0.10244
Rpp30	8	0.089914	0.24925	0.999999	1279	5	-0.3461	0.77533	0.87414	0.999999	4679	2	-0.3461
Barhl2	8	0.090005	0.24945	0.999999	1280	4	-0.13381	0.91384	0.93429	0.999999	5082	1	-0.13381
Cops7b	8	0.090044	0.24954	0.999999	1281	5	-0.18121	0.32885	0.57293	0.999999	2933	2	-0.18121
Ccnd2	10	0.090092	0.26722	0.999999	1282	3	0.10297	0.12307	0.32816	0.999999	1597	5	0.10297
Nup93	8	0.090108	0.24966	0.999999	1283	4	-0.31563	0.8095	0.89474	0.999999	4795	1	-0.31563
Ufd1l	8	0.090188	0.24979	0.999999	1284	4	-0.51423	0.89014	0.92546	0.999999	5023	1	-0.51423
Bcl9l	8	0.090364	0.25015	0.999999	1285	5	-0.17387	0.48328	0.70008	0.999999	3612	2	-0.17387
Wdr5	8	0.090384	0.25019	0.999999	1286	2	0.18718	0.28308	0.53029	0.999999	2719	4	0.18718
Txnl4a	6	0.090436	0.2276	0.999999	1287	3	-0.20521	0.63356	0.76337	0.999999	4212	2	-0.20521
Brd9	8	0.090509	0.25047	0.999999	1288	1	0.4857	0.00036949	0.0023362	0.125117	104	7	0.4857
Zbtb8b	8	0.090531	0.25052	0.999999	1289	5	-0.12344	0.58529	0.77862	0.999999	4078	1	-0.12344
Zfp553	8	0.090578	0.25062	0.999999	1290	5	-0.21083	0.38492	0.61895	0.999999	3184	2	-0.21083
Uchl1	8	0.090769	0.25102	0.999999	1291	5	-0.16096	0.062808	0.18895	0.999999	1008	1	-0.16096
Snai1	8	0.09084	0.25117	0.999999	1292	5	-0.10852	0.99777	0.99768	0.999999	5585	0	-0.10852
Stat3	8	0.090888	0.25126	0.999999	1293	5	-0.45111	0.44268	0.66662	0.999999	3433	1	-0.45111
Tef	8	0.091078	0.25167	0.999999	1294	5	-0.092295	0.69359	0.82962	0.999999	4391	1	-0.092295
Cyld	8	0.091104	0.25173	0.999999	1295	4	-0.14388	0.48126	0.69842	0.999999	3604	2	-0.14388
Helz2	8	0.091126	0.25178	0.999999	1296	5	-0.11867	0.6251	0.79655	0.999999	4185	1	-0.11867
Pkp2	8	0.091198	0.25191	0.999999	1297	5	-0.11407	0.5958	0.78322	0.999999	4107	2	-0.11407
Rgs2	8	0.091341	0.25223	0.999999	1298	5	-0.13598	0.5331	0.74045	0.999999	3846	1	-0.13598
Zfp536	8	0.091347	0.25224	0.999999	1299	4	-0.10761	0.64919	0.80766	0.999999	4253	2	-0.10761
Hnf1a	8	0.091448	0.25244	0.999999	1300	4	-0.061878	0.53254	0.73999	0.999999	3841	3	-0.061878
Utp14a	8	0.09164	0.25289	0.999999	1301	5	-0.50349	0.43948	0.66397	0.999999	3418	3	-0.50349
Cpt2	8	0.091736	0.2531	0.999999	1302	5	-0.12761	0.97359	0.97328	0.999999	5381	0	-0.12761
0610010K14Rik	8	0.091801	0.25325	0.999999	1303	4	-0.14625	0.94732	0.95158	0.999999	5204	1	-0.14625
Vgll4	8	0.091844	0.25334	0.999999	1304	5	-0.20151	0.94587	0.9507	0.999999	5198	1	-0.20151
Trip11	8	0.091985	0.25368	0.999999	1305	3	-0.011323	0.097027	0.26449	0.999999	1372	4	-0.011323
Zfp385a	8	0.092325	0.25439	0.999999	1306	5	-0.13034	0.18053	0.39347	0.999999	1990	3	-0.13034
Setd7	8	0.092473	0.25472	0.999999	1307	4	-0.098619	0.70085	0.83328	0.999999	4413	2	-0.098619
Men1	8	0.092523	0.25483	0.999999	1308	4	-0.18248	0.81031	0.89525	0.999999	4798	1	-0.18248
Ppp5c	8	0.092775	0.25536	0.999999	1309	5	-0.20644	0.77407	0.87342	0.999999	4671	1	-0.20644
Dclre1b	8	0.092831	0.25549	0.999999	1310	5	-0.15318	0.66047	0.81311	0.999999	4285	1	-0.15318
Elf2	8	0.092847	0.25552	0.999999	1311	3	-0.016976	0.81659	0.89913	0.999999	4825	2	-0.016976
Ppp1r13b	8	0.092854	0.25553	0.999999	1312	2	-0.011092	0.62332	0.79573	0.999999	4183	1	-0.011092
S100a11	8	0.092895	0.25563	0.999999	1313	4	-0.082783	0.36634	0.60346	0.999999	3087	3	-0.082783
Bbx	8	0.092923	0.25569	0.999999	1314	4	-0.082134	0.71318	0.83974	0.999999	4453	2	-0.082134
Ppp1r10	8	0.092952	0.25575	0.999999	1315	5	-0.18863	0.2971	0.54696	0.999999	2809	1	-0.18863
Sall3	8	0.093092	0.25606	0.999999	1316	4	-0.12137	0.53981	0.74581	0.999999	3887	3	-0.12137
Tyk2	8	0.093106	0.25608	0.999999	1317	3	-0.042083	0.24432	0.48014	0.999999	2450	3	-0.042083
Dedd	8	0.093189	0.25627	0.999999	1318	4	-0.10779	0.8808	0.92238	0.999999	5003	1	-0.10779
Taok3	8	0.093218	0.25633	0.999999	1319	4	-0.13288	0.1337	0.32577	0.999999	1667	1	-0.13288
Synpo2	8	0.093385	0.2567	0.999999	1320	3	0.014516	0.23326	0.46538	0.999999	2369	3	0.014516
Atxn7l3	8	0.093388	0.25671	0.999999	1321	5	-0.18913	0.81476	0.89796	0.999999	4816	1	-0.18913
Zfp445	8	0.093412	0.25677	0.999999	1322	5	-0.24066	0.55929	0.76193	0.999999	3978	2	-0.24066
Hus1b	8	0.093436	0.25682	0.999999	1323	5	-0.13137	0.41357	0.64268	0.999999	3290	2	-0.13137
Zmiz1	8	0.093691	0.25739	0.999999	1324	3	0.02646	0.63326	0.80043	0.999999	4210	2	0.02646
Rgcc	8	0.093749	0.25751	0.999999	1325	4	-0.031795	0.28659	0.53473	0.999999	2740	3	-0.031795
Rax	8	0.093858	0.25774	0.999999	1326	4	-0.10255	0.97582	0.97554	0.999999	5399	0	-0.10255
Pnpla7	8	0.093888	0.25781	0.999999	1327	4	-0.18201	0.5709	0.77137	0.999999	4033	2	-0.18201
Invs	8	0.094	0.25805	0.999999	1328	4	-0.12632	0.96351	0.96368	0.999999	5305	1	-0.12632
Hdac11	8	0.09402	0.25808	0.999999	1329	5	-0.12175	0.41842	0.64669	0.999999	3309	3	-0.12175
Maf	8	0.094025	0.2581	0.999999	1330	2	-0.018325	0.89266	0.92635	0.999999	5028	1	-0.018325
Mapkapk2	8	0.094138	0.25833	0.999999	1331	4	-0.1183	0.576	0.77452	0.999999	4048	2	-0.1183
Tub	8	0.094192	0.25844	0.999999	1332	1	0.069088	0.082896	0.23434	0.999999	1222	4	0.069088
Nae1	8	0.094309	0.25868	0.999999	1333	3	-0.27006	0.44881	0.67166	0.999999	3459	3	-0.27006
Lyrm4	8	0.094337	0.25872	0.999999	1334	5	-0.49229	0.98171	0.98132	0.999999	5448	0	-0.49229
Timm13	8	0.094393	0.25884	0.999999	1335	2	0.30215	0.055561	0.17217	0.999999	913	5	0.30215
Cth	8	0.094438	0.25895	0.999999	1336	3	-0.081085	0.97249	0.9722	0.999999	5373	0	-0.081085
Tmc6	8	0.094532	0.25911	0.999999	1337	5	-0.1152	0.55117	0.75507	0.999999	3945	3	-0.1152
Dnajb5	8	0.094589	0.25922	0.999999	1338	3	-0.031436	0.34239	0.58418	0.999999	2991	3	-0.031436
Rpl21	7	0.09471	0.24161	0.999999	1339	4	-0.52673	0.9816	0.9817	0.999999	5446	0	-0.52673
Shisa5	8	0.094735	0.25953	0.999999	1340	4	-0.1384	0.96547	0.96545	0.999999	5325	1	-0.1384
Ar	8	0.09486	0.25981	0.999999	1341	3	-0.0069328	0.49462	0.70923	0.999999	3668	2	-0.0069328
Polr1e	8	0.09501	0.26017	0.999999	1342	3	0.0097274	0.01969	0.077841	0.871044	502	2	0.0097274
Rec8	8	0.095083	0.26031	0.999999	1343	5	-0.15841	0.71704	0.84171	0.999999	4462	1	-0.15841
Cdkn1a	8	0.095361	0.26083	0.999999	1344	2	0.16601	0.018566	0.074045	0.859679	482	5	0.16601
Zbtb21	8	0.095528	0.26115	0.999999	1345	2	-0.027261	0.038252	0.13012	0.999999	721	1	-0.027261
Ssfa2	8	0.095636	0.26136	0.999999	1346	5	-0.12359	0.95918	0.96014	0.999999	5276	1	-0.12359
Incenp	8	0.095685	0.26148	0.999999	1347	5	-0.41368	0.55968	0.76229	0.999999	3981	3	-0.41368
Zfp865	8	0.095695	0.2615	0.999999	1348	2	-0.042812	0.49641	0.7107	0.999999	3678	2	-0.042812
Vgll2	8	0.095791	0.26169	0.999999	1349	4	-0.085686	0.25719	0.49674	0.999999	2542	3	-0.085686
Nploc4	8	0.095804	0.26173	0.999999	1350	3	0.36807	0.026179	0.099358	0.930783	597	5	0.36807
Ube2w	8	0.095862	0.26186	0.999999	1351	2	-0.028595	0.70191	0.83383	0.999999	4417	1	-0.028595
Mysm1	8	0.095995	0.26215	0.999999	1352	2	-0.052971	0.58789	0.77977	0.999999	4086	2	-0.052971
Pfdn2	7	0.096018	0.24396	0.999999	1353	1	0.11295	0.016624	0.063087	0.825603	445	3	0.11295
Med26	8	0.096041	0.26225	0.999999	1354	3	-0.31164	0.98001	0.97971	0.999999	5429	0	-0.31164
Xpo6	8	0.096079	0.26232	0.999999	1355	5	-0.18677	0.29724	0.54707	0.999999	2810	1	-0.18677
Phf6	8	0.09608	0.26233	0.999999	1356	3	0.21925	0.041966	0.13941	0.999999	752	5	0.21925
Batf2	8	0.096196	0.26257	0.999999	1357	2	0.19954	0.077601	0.22269	0.999999	1164	5	0.19954
Fam166a	8	0.096249	0.26268	0.999999	1358	4	-0.10117	0.38034	0.6152	0.999999	3161	2	-0.10117
Ppl	8	0.096307	0.26282	0.999999	1359	4	-0.12633	0.93321	0.94342	0.999999	5150	1	-0.12633
Ptgis	8	0.096362	0.26292	0.999999	1360	2	-0.022577	0.65821	0.81203	0.999999	4277	2	-0.022577
Prpf18	7	0.096386	0.24459	0.999999	1361	3	-0.22723	0.16091	0.35566	0.999999	1846	2	-0.22723
Tbca	8	0.096512	0.2633	0.999999	1362	5	-0.54949	0.13112	0.32202	0.999999	1650	2	-0.54949
Psma5	8	0.096512	0.2633	0.999999	1363	5	-0.42666	0.028523	0.10542	0.95022	618	1	-0.42666
Uspl1	8	0.096512	0.2633	0.999999	1364	5	-0.59186	0.59687	0.7837	0.999999	4112	2	-0.59186
Esr2	8	0.096554	0.2634	0.999999	1365	3	0.004382	0.3826	0.61707	0.999999	3172	3	0.004382
Rbl1	8	0.096599	0.26349	0.999999	1366	5	-0.13887	0.14202	0.33794	0.999999	1729	1	-0.13887
Tsx	8	0.096644	0.26357	0.999999	1367	3	0.056994	0.26264	0.50404	0.999999	2576	4	0.056994
Chd9	8	0.096757	0.2638	0.999999	1368	4	-0.082195	0.74559	0.85742	0.999999	4558	1	-0.082195
Dhx35	8	0.096854	0.264	0.999999	1369	4	-0.11741	0.94117	0.94778	0.999999	5179	1	-0.11741
Zfp191	8	0.096896	0.2641	0.999999	1370	5	-0.11539	0.68	0.8229	0.999999	4342	2	-0.11539
Anapc11	8	0.096912	0.26413	0.999999	1371	4	-0.73737	0.40166	0.63293	0.999999	3247	2	-0.73737
Rsph4a	8	0.09694	0.26418	0.999999	1372	4	-0.15191	0.98065	0.98028	0.999999	5433	0	-0.15191
Rgs20	8	0.096998	0.26431	0.999999	1373	4	-0.12896	0.43919	0.66374	0.999999	3416	3	-0.12896
Fli1	8	0.097196	0.26473	0.999999	1374	2	0.036823	0.24013	0.47466	0.999999	2417	3	0.036823
Hnrnpul1	8	0.097229	0.26481	0.999999	1375	4	-0.090907	0.79078	0.88322	0.999999	4728	2	-0.090907
Rag2	8	0.097518	0.26548	0.999999	1376	5	-0.15479	0.82999	0.90779	0.999999	4884	1	-0.15479
Actl6a	8	0.097529	0.2655	0.999999	1377	1	0.23161	0.086407	0.24199	0.999999	1263	4	0.23161
Zbtb26	8	0.097696	0.26586	0.999999	1378	2	0.003999	0.41293	0.64217	0.999999	3287	3	0.003999
Retn	6	0.097699	0.24214	0.999999	1379	4	-0.13334	0.94621	0.94579	0.999999	5200	0	-0.13334
Phox2a	8	0.097837	0.26616	0.999999	1380	4	-0.040086	0.20835	0.43172	0.999999	2178	4	-0.040086
Dnajc2	8	0.097879	0.26627	0.999999	1381	4	-0.21369	0.041503	0.13829	0.999999	748	2	-0.21369
Ubxn2b	8	0.097947	0.26643	0.999999	1382	2	-0.036916	0.7877	0.88133	0.999999	4716	2	-0.036916
Tfap2a	8	0.098043	0.26664	0.999999	1383	5	-0.12167	0.41185	0.64129	0.999999	3282	3	-0.12167
Ubqln4	8	0.098146	0.26689	0.999999	1384	2	0.0040923	0.4864	0.70272	0.999999	3632	3	0.0040923
Bcl2l12	8	0.098146	0.26689	0.999999	1385	3	0.059418	0.50062	0.71412	0.999999	3703	3	0.059418
Rpp38	4	0.098257	0.21079	0.999999	1386	1	0.27573	0.044643	0.11021	0.965782	792	2	0.27573
Atmin	8	0.098359	0.26736	0.999999	1387	4	-0.0947	0.86534	0.91775	0.999999	4972	1	-0.0947
Fgf12	8	0.098388	0.26741	0.999999	1388	4	-0.16031	0.11618	0.29991	0.999999	1545	3	-0.16031
Pin1	2	0.098608	0.16772	0.999999	1389	1	-0.25119	0.49019	0.49493	0.999999	3652	1	-0.25119
Kdm5d	8	0.098695	0.26791	0.999999	1390	1	0.11785	0.022852	0.088663	0.89136	554	6	0.11785
Arntl	8	0.098879	0.26824	0.999999	1391	4	-0.15343	0.4301	0.65624	0.999999	3367	1	-0.15343
Gm5382	2	0.098997	0.16832	0.999999	1392	2	-0.22399	0.89312	0.89332	0.999999	5032	0	-0.22399
S100a9	8	0.099027	0.26847	0.999999	1393	2	0.11542	0.10384	0.2794	0.999999	1448	4	0.11542
Kif2c	8	0.099084	0.26857	0.999999	1394	3	0.065076	0.054013	0.16866	0.999999	898	4	0.065076
Ncapd3	8	0.099194	0.26877	0.999999	1395	2	0.25378	0.10041	0.27195	0.999999	1409	5	0.25378
Zfp2	8	0.099324	0.26895	0.999999	1396	4	-0.092645	0.27475	0.51936	0.999999	2659	2	-0.092645
H2afv	6	0.099604	0.24595	0.999999	1397	2	-0.040891	0.88293	0.88976	0.999999	5010	1	-0.040891
Smc1b	8	0.099883	0.26987	0.999999	1398	3	-0.010626	0.6177	0.79313	0.999999	4163	2	-0.010626
Sesn1	8	0.10003	0.27012	0.999999	1399	3	-0.046866	0.82052	0.90167	0.999999	4837	2	-0.046866
Stat4	8	0.10005	0.27017	0.999999	1400	4	-0.12629	0.50527	0.71775	0.999999	3716	2	-0.12629
Krt8	8	0.10007	0.27021	0.999999	1401	3	-0.020977	0.72951	0.84847	0.999999	4503	2	-0.020977
Fezf2	8	0.1002	0.27043	0.999999	1402	2	0.020269	0.5146	0.72546	0.999999	3769	3	0.020269
Dmrta2	8	0.10029	0.2706	0.999999	1403	4	-0.02823	0.19386	0.41191	0.999999	2081	4	-0.02823
Zfp12	8	0.10033	0.27067	0.999999	1404	3	-0.20272	0.96592	0.96585	0.999999	5330	1	-0.20272
Atxn1	8	0.10036	0.2707	0.999999	1405	2	-0.020655	0.9716	0.97132	0.999999	5368	0	-0.020655
Utp11l	8	0.10042	0.27079	0.999999	1406	4	-0.3559	0.073204	0.2129	0.999999	1120	3	-0.3559
Jup	8	0.10052	0.27093	0.999999	1407	2	-0.031958	0.68864	0.82713	0.999999	4371	2	-0.031958
Prdx1	8	0.10069	0.2712	0.999999	1408	3	-0.034342	0.57073	0.77122	0.999999	4032	3	-0.034342
Nbn	8	0.1008	0.27139	0.999999	1409	3	0.18227	0.24705	0.48364	0.999999	2470	4	0.18227
Nmral1	8	0.10102	0.2717	0.999999	1410	3	-0.073307	0.8364	0.91008	0.999999	4901	1	-0.073307
Oasl1	8	0.1012	0.272	0.999999	1411	4	-0.038516	0.11868	0.30364	0.999999	1564	3	-0.038516
Idh3b	8	0.10121	0.27201	0.999999	1412	3	-0.042835	0.29953	0.54896	0.999999	2823	3	-0.042835
Zfp583	8	0.10123	0.27205	0.999999	1413	4	-0.16596	0.71468	0.84049	0.999999	4457	2	-0.16596
Skida1	8	0.10135	0.27221	0.999999	1414	3	0.049734	0.052612	0.16527	0.999999	873	4	0.049734
Mkx	8	0.10152	0.2725	0.999999	1415	1	0.081832	0.20731	0.43029	0.999999	2173	3	0.081832
Usp11	8	0.10172	0.27279	0.999999	1416	4	-0.11182	0.23244	0.46429	0.999999	2360	2	-0.11182
Aaas	8	0.10176	0.27286	0.999999	1417	3	0.24822	0.049766	0.15852	0.999999	844	5	0.24822
Ercc3	8	0.10191	0.27312	0.999999	1418	3	0.046236	0.25177	0.48983	0.999999	2497	4	0.046236
Rassf1	8	0.10214	0.27354	0.999999	1419	4	-0.1551	0.89438	0.92695	0.999999	5033	1	-0.1551
Mdh2	8	0.10214	0.27354	0.999999	1420	4	-0.14542	0.49968	0.71334	0.999999	3693	3	-0.14542
Dgki	8	0.10229	0.27377	0.999999	1421	2	-0.069127	0.57695	0.77493	0.999999	4051	1	-0.069127
Ccdc91	8	0.10242	0.27398	0.999999	1422	4	-0.037361	0.28516	0.53293	0.999999	2734	4	-0.037361
Prdm8	8	0.10251	0.27413	0.999999	1423	4	-0.11989	0.54164	0.74726	0.999999	3896	2	-0.11989
Npm2	8	0.10251	0.27413	0.999999	1424	3	0.06724	0.88344	0.92322	0.999999	5011	1	0.06724
Snca	8	0.10268	0.27439	0.999999	1425	1	0.10947	0.23113	0.46258	0.999999	2349	4	0.10947
Rfwd3	8	0.10281	0.27462	0.999999	1426	3	-0.15613	0.76698	0.86933	0.999999	4641	1	-0.15613
Hrasls	8	0.10285	0.27468	0.999999	1427	4	-0.11336	0.23731	0.47086	0.999999	2398	2	-0.11336
Zfp641	8	0.10293	0.27483	0.999999	1428	3	-0.070482	0.52508	0.73396	0.999999	3811	1	-0.070482
Zfp623	8	0.10313	0.27514	0.999999	1429	4	-0.037685	0.43241	0.6582	0.999999	3381	3	-0.037685
Rhox8	8	0.10322	0.27527	0.999999	1430	4	-0.14331	0.3672	0.60419	0.999999	3092	3	-0.14331
Actn1	8	0.10327	0.27534	0.999999	1431	3	-0.020474	0.35614	0.59527	0.999999	3043	3	-0.020474
Zc3h11a	8	0.1033	0.2754	0.999999	1432	3	0.058792	0.2358	0.46884	0.999999	2386	3	0.058792
Eaf1	8	0.10344	0.2756	0.999999	1433	3	0.21736	0.0090438	0.039711	0.70671	314	4	0.21736
Psmc3	8	0.10362	0.2759	0.999999	1434	2	0.059433	0.18823	0.40416	0.999999	2037	2	0.059433
Rap1gap2	8	0.10367	0.27601	0.999999	1435	3	0.0099304	0.17529	0.3862	0.999999	1959	3	0.0099304
Bcl11b	8	0.10383	0.27627	0.999999	1436	4	-0.057027	0.15092	0.35102	0.999999	1786	3	-0.057027
Hoxa11	8	0.10401	0.27653	0.999999	1437	1	0.1097	0.10044	0.27202	0.999999	1411	5	0.1097
Uhmk1	8	0.10409	0.27665	0.999999	1438	4	-0.21201	0.92471	0.93931	0.999999	5117	1	-0.21201
Rfc2	8	0.10424	0.2769	0.999999	1439	4	-0.2823	0.034875	0.1217	0.98698	689	3	-0.2823
Banf2	8	0.10434	0.27702	0.999999	1440	2	0.063956	0.27445	0.51899	0.999999	2654	3	0.063956
Ferd3l	4	0.10449	0.22208	0.999999	1441	2	-0.13238	0.1199	0.24897	0.999999	1571	1	-0.13238
Igfn1	8	0.1045	0.27731	0.999999	1442	2	0.050141	0.78198	0.87802	0.999999	4699	2	0.050141
Vcp	8	0.10456	0.27738	0.999999	1443	4	-0.42799	0.0037298	0.019252	0.527775	205	3	-0.42799
Ncf2	8	0.10459	0.27744	0.999999	1444	4	-0.15789	0.69013	0.82782	0.999999	4376	2	-0.15789
Rpp40	8	0.10466	0.27755	0.999999	1445	4	-0.32235	0.31246	0.55944	0.999999	2878	3	-0.32235
Hand1	8	0.10472	0.27763	0.999999	1446	4	-0.092415	0.37988	0.61479	0.999999	3157	3	-0.092415
Hist1h2bp	2	0.10501	0.17769	0.999999	1447	2	-0.37718	0.89499	0.89503	0.999999	5035	0	-0.37718
Hormad2	8	0.10517	0.27835	0.999999	1448	4	-0.15398	0.76568	0.86858	0.999999	4637	1	-0.15398
Hadh	8	0.1052	0.27841	0.999999	1449	4	-0.15105	0.54647	0.75124	0.999999	3922	2	-0.15105
Tesc	8	0.10533	0.27864	0.999999	1450	2	0.11154	0.10049	0.27211	0.999999	1412	4	0.11154
Nab1	8	0.10565	0.2791	0.999999	1451	3	0.12588	0.084599	0.23805	0.999999	1240	5	0.12588
Cmip	8	0.10582	0.27941	0.999999	1452	3	0.0032811	0.20473	0.42683	0.999999	2155	3	0.0032811
Aldh1a1	8	0.10583	0.27941	0.999999	1453	2	-0.022639	0.37654	0.61196	0.999999	3140	2	-0.022639
Csnka2ip	8	0.10587	0.27948	0.999999	1454	4	-0.084969	0.15994	0.36442	0.999999	1836	2	-0.084969
Tradd	8	0.10614	0.2799	0.999999	1455	4	-0.062486	0.33959	0.58177	0.999999	2979	3	-0.062486
Brap	8	0.10624	0.28008	0.999999	1456	3	-0.17996	0.93672	0.94526	0.999999	5160	1	-0.17996
Cand1	8	0.10654	0.28055	0.999999	1457	4	-0.18581	0.67502	0.82034	0.999999	4333	1	-0.18581
Pds5a	8	0.10658	0.28061	0.999999	1458	4	-0.16951	0.98168	0.98129	0.999999	5447	0	-0.16951
Gins3	8	0.1069	0.2811	0.999999	1459	4	-0.080424	0.24024	0.47481	0.999999	2418	4	-0.080424
Exosc10	8	0.10699	0.28123	0.999999	1460	4	-0.49715	0.89649	0.92769	0.999999	5039	1	-0.49715
Myh10	8	0.10715	0.2815	0.999999	1461	3	-0.050238	0.72285	0.84474	0.999999	4478	2	-0.050238
Stk39	8	0.10728	0.28173	0.999999	1462	4	-0.13685	0.28619	0.53423	0.999999	2737	2	-0.13685
Bcdin3d	8	0.10748	0.28201	0.999999	1463	3	-0.04493	0.39054	0.62358	0.999999	3198	3	-0.04493
Usp26	7	0.10748	0.26419	0.999999	1464	3	-0.070543	0.35291	0.572	0.999999	3029	2	-0.070543
Tceal1	8	0.10764	0.28224	0.999999	1465	3	-0.03282	0.10764	0.28678	0.999999	1492	2	-0.03282
Snrpb	7	0.1078	0.26481	0.999999	1466	3	-0.71094	0.52213	0.71281	0.999999	3798	2	-0.71094
Cpsf7	8	0.10781	0.28248	0.999999	1467	4	-0.38033	0.92822	0.94095	0.999999	5129	1	-0.38033
Ntmt1	8	0.10782	0.2825	0.999999	1468	4	-0.13838	0.87439	0.92037	0.999999	4987	1	-0.13838
Aqr	8	0.1079	0.28263	0.999999	1469	4	-0.091804	0.55263	0.7563	0.999999	3950	3	-0.091804
Tshz1	8	0.10792	0.28267	0.999999	1470	2	0.034929	0.50201	0.71517	0.999999	3705	3	0.034929
Areg	8	0.10825	0.2832	0.999999	1471	4	-0.085192	0.69136	0.82843	0.999999	4380	2	-0.085192
Nelfcd	8	0.10839	0.28345	0.999999	1472	3	0.1083	0.48018	0.69755	0.999999	3597	2	0.1083
Apobec1	8	0.10847	0.28358	0.999999	1473	2	0.016516	0.28876	0.53745	0.999999	2753	2	0.016516
Ndor1	8	0.10849	0.28361	0.999999	1474	4	-0.35798	0.48734	0.70349	0.999999	3637	2	-0.35798
Rpl10a	8	0.10855	0.28369	0.999999	1475	4	-0.2259	0.028288	0.10482	0.95022	613	2	-0.2259
Anp32a	8	0.10863	0.28379	0.999999	1476	3	0.08668	0.008759	0.038686	0.702394	307	4	0.08668
Lbh	8	0.10869	0.28387	0.999999	1477	4	-0.15802	0.99407	0.99393	0.999999	5554	0	-0.15802
Ubn1	8	0.1088	0.28406	0.999999	1478	4	-0.11927	0.69461	0.83012	0.999999	4395	2	-0.11927
Lpin1	8	0.10898	0.28433	0.999999	1479	2	0.052478	0.54237	0.74785	0.999999	3902	3	0.052478
Gata5	8	0.10902	0.28438	0.999999	1480	4	-0.040015	0.43073	0.65674	0.999999	3374	3	-0.040015
Ssh3	8	0.10912	0.28457	0.999999	1481	3	0.088029	0.20605	0.42855	0.999999	2163	3	0.088029
CTRL0035	2	0.10926	0.18425	0.999999	1482	1	0.020251	0.10099	0.17147	0.999999	1421	1	0.020251
Prkaa1	8	0.10929	0.28485	0.999999	1483	3	-0.06541	0.3786	0.61374	0.999999	3149	3	-0.06541
Gcm1	8	0.10932	0.2849	0.999999	1484	4	-0.077906	0.33372	0.57696	0.999999	2953	2	-0.077906
Snurf	8	0.10989	0.28584	0.999999	1485	3	-0.052353	0.29153	0.54102	0.999999	2777	2	-0.052353
Lrif1	8	0.11007	0.28612	0.999999	1486	3	0.20511	0.049942	0.15889	0.999999	848	5	0.20511
Klk1b27	6	0.11011	0.26662	0.999999	1487	3	-0.013538	0.39669	0.59643	0.999999	3228	2	-0.013538
Ctdp1	8	0.11028	0.28649	0.999999	1488	2	-0.097213	0.05399	0.16859	0.999999	897	3	-0.097213
Pxt1	8	0.1103	0.28652	0.999999	1489	3	0.010289	0.72556	0.84626	0.999999	4487	2	0.010289
Arrb2	8	0.11044	0.28676	0.999999	1490	3	-0.079583	0.93291	0.94326	0.999999	5147	1	-0.079583
Pax3	8	0.11084	0.28743	0.999999	1491	4	-0.052288	0.41251	0.64181	0.999999	3284	3	-0.052288
Arid3c	8	0.11092	0.28756	0.999999	1492	3	-0.070769	0.27979	0.52595	0.999999	2697	3	-0.070769
Banf1	6	0.11108	0.26788	0.999999	1493	3	-0.21551	0.16168	0.33768	0.999999	1853	2	-0.21551
Atp1b4	8	0.11132	0.28821	0.999999	1494	4	-0.068772	0.53104	0.73871	0.999999	3835	3	-0.068772
Npas1	8	0.11159	0.2886	0.999999	1495	3	-0.084549	0.5125	0.72369	0.999999	3757	2	-0.084549
Sox17	8	0.1116	0.28861	0.999999	1496	3	0.0066854	0.82175	0.90246	0.999999	4847	2	0.0066854
Ier3	8	0.11193	0.2891	0.999999	1497	2	0.13931	0.065449	0.19512	0.999999	1042	5	0.13931
Mycn	8	0.11227	0.2896	0.999999	1498	3	-0.09421	0.29196	0.54157	0.999999	2779	2	-0.09421
Hat1	8	0.1124	0.28986	0.999999	1499	4	-0.20341	0.7273	0.84723	0.999999	4495	2	-0.20341
Atf7ip	8	0.11258	0.29016	0.999999	1500	1	0.047589	0.80828	0.89396	0.999999	4787	2	0.047589
Eid3	8	0.11274	0.2904	0.999999	1501	2	0.21388	0.019521	0.077247	0.869199	497	6	0.21388
Anxa5	8	0.11276	0.29042	0.999999	1502	2	0.037713	0.10076	0.27269	0.999999	1417	4	0.037713
Sh3bp4	8	0.1129	0.29067	0.999999	1503	4	-0.13842	0.31759	0.56374	0.999999	2890	2	-0.13842
Ccnb1	8	0.11294	0.2907	0.999999	1504	4	-0.26973	0.24153	0.47649	0.999999	2429	3	-0.26973
Irf2bp1	8	0.11297	0.29077	0.999999	1505	3	-0.061673	0.0055374	0.026446	0.594157	248	2	-0.061673
Cln6	8	0.11307	0.29092	0.999999	1506	3	0.06994	0.23039	0.46162	0.999999	2344	4	0.06994
Igf2bp2	8	0.11309	0.29097	0.999999	1507	3	0.018916	0.74918	0.85938	0.999999	4573	2	0.018916
Pitx2	8	0.11323	0.29117	0.999999	1508	2	-0.030989	0.81841	0.90027	0.999999	4829	1	-0.030989
Zranb3	8	0.11348	0.2915	0.999999	1509	3	0.10072	0.10089	0.27296	0.999999	1419	4	0.10072
Phrf1	8	0.1135	0.29154	0.999999	1510	4	-0.16033	0.95025	0.95352	0.999999	5221	1	-0.16033
Ints8	8	0.11351	0.29156	0.999999	1511	3	0.1942	0.20432	0.42623	0.999999	2151	4	0.1942
Rit2	8	0.11361	0.29172	0.999999	1512	3	0.049646	0.043576	0.14345	0.999999	777	3	0.049646
Hivep2	8	0.11386	0.29211	0.999999	1513	4	-0.34702	0.48599	0.7024	0.999999	3630	2	-0.34702
Zfp954	8	0.11386	0.29211	0.999999	1514	4	-0.41221	0.96366	0.96381	0.999999	5307	1	-0.41221
Tktl1	8	0.11389	0.29214	0.999999	1515	4	-0.1372	0.26314	0.50468	0.999999	2579	2	-0.1372
Fkbp3	8	0.114	0.29235	0.999999	1516	3	-0.037333	0.80728	0.89333	0.999999	4785	2	-0.037333
Tle2	8	0.11422	0.29265	0.999999	1517	2	0.074908	0.51398	0.72494	0.999999	3763	3	0.074908
Nova1	8	0.11429	0.29277	0.999999	1518	4	-0.161	0.80475	0.89177	0.999999	4778	1	-0.161
Pax5	8	0.11445	0.29303	0.999999	1519	4	-0.10046	0.64578	0.80617	0.999999	4243	2	-0.10046
Magea4	8	0.11451	0.29312	0.999999	1520	4	-0.13217	0.93158	0.94256	0.999999	5140	1	-0.13217
Edf1	8	0.11468	0.29339	0.999999	1521	4	-0.12666	0.54895	0.75324	0.999999	3934	2	-0.12666
Zswim1	8	0.11471	0.29344	0.999999	1522	2	0.03366	0.28144	0.52814	0.999999	2709	4	0.03366
Sf3b3	7	0.11486	0.27742	0.999999	1523	2	0.11133	0.21671	0.43521	0.999999	2243	3	0.11133
Cluap1	8	0.11487	0.29372	0.999999	1524	3	0.17462	0.0936	0.25738	0.999999	1342	4	0.17462
Xpo4	8	0.11504	0.29393	0.999999	1525	4	-0.062108	0.58054	0.77656	0.999999	4061	2	-0.062108
Atf1	8	0.1152	0.29414	0.999999	1526	3	0.028187	0.19751	0.41696	0.999999	2104	3	0.028187
Parp4	8	0.11538	0.29439	0.999999	1527	2	0.075301	0.21836	0.44563	0.999999	2259	4	0.075301
Zcchc12	8	0.11546	0.29452	0.999999	1528	4	-0.078789	0.94853	0.95238	0.999999	5209	1	-0.078789
Krt15	8	0.11553	0.29464	0.999999	1529	2	-0.027031	0.49723	0.7114	0.999999	3682	2	-0.027031
Set	8	0.11567	0.29487	0.999999	1530	4	-0.18125	0.44616	0.66951	0.999999	3450	1	-0.18125
Rrp12	8	0.11594	0.29523	0.999999	1531	4	-0.33903	0.94998	0.95335	0.999999	5220	1	-0.33903
Hoxc10	8	0.11602	0.29537	0.999999	1532	3	0.020269	0.21235	0.43731	0.999999	2206	1	0.020269
Rangap1	8	0.11615	0.29564	0.999999	1533	4	-0.25134	0.082814	0.23413	0.999999	1220	4	-0.25134
Fam96a	8	0.11618	0.29568	0.999999	1534	2	0.03619	0.3892	0.62252	0.999999	3196	3	0.03619
Lmo2	8	0.11631	0.29588	0.999999	1535	4	-0.12919	0.59954	0.78486	0.999999	4120	1	-0.12919
Chmp5	8	0.11646	0.29608	0.999999	1536	3	-0.12821	0.29603	0.54609	0.999999	2802	1	-0.12821
Sh3d19	8	0.11651	0.29618	0.999999	1537	2	-0.070967	0.76163	0.86635	0.999999	4622	1	-0.070967
Brca2	8	0.11652	0.2962	0.999999	1538	2	0.021912	0.27361	0.51794	0.999999	2647	3	0.021912
Tnpo2	8	0.11655	0.29627	0.999999	1539	4	-0.061579	0.75122	0.86049	0.999999	4581	2	-0.061579
Cnbp	8	0.11682	0.29667	0.999999	1540	2	0.053038	0.25675	0.49616	0.999999	2539	4	0.053038
Eif2ak2	8	0.11691	0.29683	0.999999	1541	4	-0.10251	0.79981	0.88875	0.999999	4759	1	-0.10251
Gsx1	8	0.11694	0.29686	0.999999	1542	2	0.041273	0.22221	0.45087	0.999999	2284	3	0.041273
Nudt5	8	0.11722	0.29728	0.999999	1543	4	-0.11754	0.70706	0.83657	0.999999	4434	2	-0.11754
Rrp1	8	0.11725	0.29733	0.999999	1544	4	-0.346	0.64489	0.80578	0.999999	4239	2	-0.346
Kdm6b	8	0.11733	0.29742	0.999999	1545	4	-0.11452	0.055056	0.17101	0.999999	908	3	-0.11452
Tc2n	8	0.11776	0.29808	0.999999	1546	3	-0.065066	0.72936	0.84839	0.999999	4501	1	-0.065066
Rnf165	8	0.11782	0.29817	0.999999	1547	3	-0.064406	0.31976	0.56545	0.999999	2896	2	-0.064406
Pou3f2	8	0.11799	0.29846	0.999999	1548	4	-0.10146	0.23859	0.47256	0.999999	2403	3	-0.10146
Slc9a1	8	0.1182	0.29874	0.999999	1549	3	-0.0093511	0.077301	0.22195	0.999999	1160	3	-0.0093511
Rpa2	8	0.11823	0.2988	0.999999	1550	2	0.26097	0.24763	0.4844	0.999999	2475	4	0.26097
Fam50b	8	0.11826	0.29885	0.999999	1551	2	0.025259	0.41214	0.64149	0.999999	3283	2	0.025259
Uckl1	8	0.11831	0.29894	0.999999	1552	4	-0.1068	0.17831	0.39058	0.999999	1979	3	-0.1068
Ift172	8	0.1184	0.29906	0.999999	1553	4	-0.18166	0.19307	0.4109	0.999999	2075	3	-0.18166
Hist1h4j	2	0.11852	0.19784	0.999999	1554	1	-0.31078	0.75837	0.7589	0.999999	4612	0	-0.31078
Arid2	8	0.11856	0.29931	0.999999	1555	4	-0.094465	0.72285	0.84474	0.999999	4477	1	-0.094465
Ube2c	8	0.11863	0.2994	0.999999	1556	2	-0.008219	0.38326	0.61757	0.999999	3175	2	-0.008219
Gadd45g	8	0.11893	0.29988	0.999999	1557	4	-0.15726	0.50051	0.71403	0.999999	3702	2	-0.15726
Pir	8	0.11896	0.29992	0.999999	1558	4	-0.088315	0.27626	0.52128	0.999999	2672	3	-0.088315
Rrp8	8	0.11898	0.29995	0.999999	1559	3	-0.07784	0.79949	0.88855	0.999999	4757	2	-0.07784
Vax2	8	0.11912	0.30017	0.999999	1560	3	-0.022822	0.73012	0.84883	0.999999	4506	2	-0.022822
Zfp948	8	0.11916	0.30022	0.999999	1561	3	-0.14171	0.22254	0.45129	0.999999	2288	3	-0.14171
Mapk10	8	0.11929	0.30042	0.999999	1562	2	-0.023314	0.35668	0.59569	0.999999	3046	2	-0.023314
Swap70	8	0.11944	0.30066	0.999999	1563	4	-0.062317	0.39674	0.62881	0.999999	3229	1	-0.062317
Zmat1	8	0.11947	0.3007	0.999999	1564	4	-0.10661	0.33609	0.57898	0.999999	2966	3	-0.10661
Numa1	8	0.11961	0.30092	0.999999	1565	1	0.025432	0.065699	0.19576	0.999999	1046	2	0.025432
Zkscan5	8	0.11967	0.30099	0.999999	1566	4	-0.085995	0.46683	0.68651	0.999999	3542	3	-0.085995
Mif	8	0.1197	0.30102	0.999999	1567	4	-0.098606	0.5525	0.75619	0.999999	3949	3	-0.098606
Siah1a	8	0.11974	0.30109	0.999999	1568	4	-0.12172	0.42473	0.65185	0.999999	3345	1	-0.12172
Hif1an	8	0.1201	0.30162	0.999999	1569	3	-0.14324	0.75029	0.85999	0.999999	4577	2	-0.14324
Tbl1xr1	8	0.12019	0.30173	0.999999	1570	3	-0.054039	0.73649	0.85245	0.999999	4531	2	-0.054039
Brms1l	8	0.12041	0.30211	0.999999	1571	4	-0.091289	0.16697	0.37426	0.999999	1891	3	-0.091289
Ripk4	8	0.12059	0.30237	0.999999	1572	2	0.1438	0.16081	0.36562	0.999999	1844	4	0.1438
Zfhx3	8	0.12067	0.30251	0.999999	1573	3	0.021104	0.060591	0.18394	0.999999	977	3	0.021104
Stk19	8	0.12092	0.30292	0.999999	1574	4	-0.075821	0.4739	0.69223	0.999999	3571	2	-0.075821
Tdg	8	0.12125	0.30341	0.999999	1575	3	0.066926	0.46003	0.6809	0.999999	3502	3	0.066926
Lif	8	0.12134	0.30357	0.999999	1576	3	0.12361	0.050184	0.15943	0.999999	853	4	0.12361
Phf10	8	0.1214	0.30368	0.999999	1577	2	0.026414	0.49752	0.71164	0.999999	3683	3	0.026414
Rcc1	8	0.12143	0.30373	0.999999	1578	3	-0.18802	0.64877	0.80746	0.999999	4250	2	-0.18802
Olig2	8	0.12175	0.30421	0.999999	1579	4	-0.05453	0.35526	0.59453	0.999999	3037	3	-0.05453
Fosl1	8	0.12189	0.30439	0.999999	1580	3	0.27014	0.016641	0.067147	0.845547	448	5	0.27014
Setd8	8	0.12197	0.30454	0.999999	1581	1	0.47684	0.0035669	0.018591	0.5199	201	6	0.47684
Osbp	8	0.12197	0.30454	0.999999	1582	2	0.19751	0.19797	0.41757	0.999999	2107	4	0.19751
Dgkz	8	0.1221	0.30471	0.999999	1583	3	-0.07236	0.90979	0.93263	0.999999	5067	1	-0.07236
Mafb	6	0.12218	0.28246	0.999999	1584	3	-0.062604	0.36515	0.57562	0.999999	3081	1	-0.062604
Dach1	8	0.12237	0.30515	0.999999	1585	2	-0.030077	0.27691	0.52211	0.999999	2680	3	-0.030077
Ankrd7	8	0.12238	0.30516	0.999999	1586	2	0.17726	0.062575	0.18847	0.999999	1003	4	0.17726
Ccnb1ip1	8	0.12254	0.3054	0.999999	1587	2	-0.0030978	0.13803	0.33212	0.999999	1699	3	-0.0030978
Gins1	8	0.12256	0.30543	0.999999	1588	4	-0.2381	0.016258	0.065774	0.840993	440	2	-0.2381
Cckbr	8	0.1227	0.30566	0.999999	1589	1	0.061499	0.16958	0.37815	0.999999	1909	4	0.061499
Hnrnpa1	8	0.12273	0.30572	0.999999	1590	4	-0.15001	0.36786	0.60474	0.999999	3096	2	-0.15001
Prrx2	8	0.12288	0.30594	0.999999	1591	3	-0.11658	0.92529	0.93958	0.999999	5119	1	-0.11658
Rnf38	8	0.123	0.30612	0.999999	1592	4	-0.050825	0.67158	0.81858	0.999999	4324	2	-0.050825
Nup188	8	0.12303	0.30617	0.999999	1593	2	-0.036306	0.57493	0.77406	0.999999	4046	2	-0.036306
Bach1	8	0.12313	0.30634	0.999999	1594	4	-0.093539	0.050654	0.16057	0.999999	858	3	-0.093539
Junb	8	0.12384	0.30731	0.999999	1595	2	0.051632	0.053294	0.16697	0.999999	881	3	0.051632
Cidec	8	0.12385	0.30732	0.999999	1596	4	0.04373	0.20669	0.42946	0.999999	2168	4	0.04373
Ccndbp1	8	0.12395	0.30747	0.999999	1597	3	0.017286	0.78415	0.87924	0.999999	4705	2	0.017286
Sod1	7	0.12407	0.29352	0.999999	1598	2	0.3807	0.12765	0.30103	0.999999	1630	4	0.3807
Ddx3y	8	0.12449	0.30828	0.999999	1599	2	0.08784	0.10608	0.28404	0.999999	1466	4	0.08784
Coil	8	0.12473	0.30865	0.999999	1600	3	-0.078428	0.70879	0.83748	0.999999	4437	1	-0.078428
Dvl2	8	0.12531	0.30953	0.999999	1601	3	0.0081721	0.38328	0.61759	0.999999	3176	3	0.0081721
Gpbp1l1	8	0.12563	0.30998	0.999999	1602	2	-0.069138	0.48444	0.70106	0.999999	3617	2	-0.069138
Serbp1	8	0.12571	0.31008	0.999999	1603	4	-0.21932	0.82624	0.90525	0.999999	4869	2	-0.21932
Trak1	8	0.12579	0.3102	0.999999	1604	3	-0.038903	0.6206	0.79454	0.999999	4170	2	-0.038903
Hlx	8	0.1258	0.31021	0.999999	1605	3	0.080256	0.4811	0.69827	0.999999	3601	3	0.080256
Cited2	8	0.12592	0.31041	0.999999	1606	4	-0.12207	0.98126	0.9809	0.999999	5439	0	-0.12207
Bhlhb9	8	0.12678	0.31173	0.999999	1607	4	-0.04936	0.12386	0.31135	0.999999	1606	3	-0.04936
Ppil3	8	0.12681	0.31177	0.999999	1608	4	-0.1378	0.85988	0.91617	0.999999	4958	1	-0.1378
Kpna1	8	0.12688	0.31189	0.999999	1609	4	-0.1616	0.44111	0.66536	0.999999	3424	3	-0.1616
Zfp647	8	0.12692	0.31194	0.999999	1610	2	0.010197	0.041594	0.13849	0.999999	749	2	0.010197
Zfp382	8	0.12701	0.31208	0.999999	1611	4	-0.11619	0.66322	0.81436	0.999999	4294	2	-0.11619
Sun3	8	0.12709	0.3122	0.999999	1612	3	-0.0095493	0.47369	0.69206	0.999999	3570	2	-0.0095493
Id1	8	0.12721	0.31236	0.999999	1613	3	0.052087	0.082794	0.23407	0.999999	1219	4	0.052087
Pqbp1	8	0.12739	0.3126	0.999999	1614	2	0.068807	0.075304	0.21749	0.999999	1139	3	0.068807
Dusp14	8	0.12741	0.31262	0.999999	1615	2	0.041007	0.117	0.30117	0.999999	1555	4	0.041007
Hsf4	8	0.12752	0.31276	0.999999	1616	4	0.013705	0.10126	0.27376	0.999999	1424	4	0.013705
Ssrp1	8	0.12757	0.31283	0.999999	1617	2	-0.1142	0.083947	0.23664	0.999999	1234	1	-0.1142
Smad6	8	0.12758	0.31284	0.999999	1618	3	0.008987	0.26564	0.50782	0.999999	2598	3	0.008987
Obfc1	8	0.12776	0.3131	0.999999	1619	3	-0.039396	0.59878	0.78452	0.999999	4117	2	-0.039396
Tmem109	8	0.12788	0.31328	0.999999	1620	3	0.0042803	0.35556	0.59478	0.999999	3040	3	0.0042803
Nme1	8	0.12805	0.31355	0.999999	1621	4	-0.13696	0.83809	0.91049	0.999999	4905	1	-0.13696
Disc1	8	0.12807	0.31357	0.999999	1622	3	-0.058604	0.88032	0.92225	0.999999	5001	1	-0.058604
Tsen2	8	0.12819	0.31375	0.999999	1623	3	-0.1635	0.9643	0.96443	0.999999	5314	1	-0.1635
Ndrg1	8	0.12822	0.31379	0.999999	1624	1	0.044977	0.24376	0.47942	0.999999	2445	4	0.044977
Blvrb	8	0.12832	0.31394	0.999999	1625	4	-0.10643	0.91094	0.93307	0.999999	5069	1	-0.10643
Pitx1	8	0.12838	0.31402	0.999999	1626	2	0.028002	0.21267	0.43777	0.999999	2208	3	0.028002
Ubxn1	8	0.12838	0.31402	0.999999	1627	4	-0.11564	0.30726	0.55529	0.999999	2852	2	-0.11564
Crtc3	8	0.12845	0.31414	0.999999	1628	4	-0.12865	0.58857	0.78004	0.999999	4089	1	-0.12865
Med12	8	0.12854	0.31428	0.999999	1629	3	0.05119	0.92901	0.9413	0.999999	5135	1	0.05119
Clk2	8	0.12855	0.31429	0.999999	1630	4	-0.1488	0.93732	0.94561	0.999999	5163	1	-0.1488
Fbl	7	0.12867	0.3014	0.999999	1631	4	-0.64831	0.68372	0.80856	0.999999	4355	1	-0.64831
Prkab1	8	0.1287	0.3145	0.999999	1632	2	-0.002799	0.95327	0.9556	0.999999	5240	1	-0.002799
Rad21	6	0.12882	0.29104	0.999999	1633	2	-0.025643	0.52067	0.68052	0.999999	3791	2	-0.025643
Klk1b24	6	0.12883	0.29107	0.999999	1634	3	-0.098852	0.85678	0.87329	0.999999	4946	1	-0.098852
Sort1	8	0.12886	0.3148	0.999999	1635	3	-0.046285	0.16408	0.37019	0.999999	1871	3	-0.046285
Sik1	8	0.12887	0.31481	0.999999	1636	2	-0.041513	0.39946	0.63115	0.999999	3240	2	-0.041513
Polr3b	7	0.12895	0.30193	0.999999	1637	4	-0.33545	0.71049	0.82591	0.999999	4444	2	-0.33545
Ankrd1	8	0.129	0.31499	0.999999	1638	2	0.12884	0.026052	0.099026	0.929212	596	4	0.12884
Tmem18	8	0.12916	0.31523	0.999999	1639	4	-0.065208	0.052385	0.16475	0.999999	871	2	-0.065208
Rps23	2	0.12923	0.2056	0.999999	1640	1	1.0513	0.00063774	0.0013159	0.079787	115	1	1.0513
Mnd1	8	0.12924	0.31535	0.999999	1641	3	-0.02549	0.58898	0.7802	0.999999	4091	2	-0.02549
Esrrg	8	0.12935	0.3155	0.999999	1642	3	0.0033607	0.57652	0.77473	0.999999	4049	2	0.0033607
Pttg1ip	8	0.12943	0.31566	0.999999	1643	3	-0.05962	0.31745	0.56362	0.999999	2889	3	-0.05962
Fancc	8	0.12958	0.31591	0.999999	1644	2	-0.046158	0.90061	0.9292	0.999999	5047	1	-0.046158
Cd44	8	0.12962	0.31596	0.999999	1645	4	-0.06754	0.0028296	0.01494	0.444067	189	4	-0.06754
Tnk2	8	0.12974	0.31612	0.999999	1646	4	-0.09594	0.51169	0.72302	0.999999	3747	2	-0.09594
Lsg1	8	0.12983	0.31627	0.999999	1647	3	-0.2309	0.11124	0.2925	0.999999	1514	3	-0.2309
Tshz2	8	0.13004	0.31658	0.999999	1648	3	-0.053594	0.44747	0.67054	0.999999	3456	2	-0.053594
Pold4	8	0.13018	0.31674	0.999999	1649	4	-0.1197	0.46453	0.68464	0.999999	3527	3	-0.1197
1110007C09Rik	8	0.13021	0.3168	0.999999	1650	4	-0.13134	0.36474	0.60217	0.999999	3080	3	-0.13134
Rev3l	8	0.13048	0.31717	0.999999	1651	4	-0.30322	0.76601	0.86878	0.999999	4639	1	-0.30322
Pgr	8	0.13051	0.31721	0.999999	1652	4	-0.21511	0.9236	0.93876	0.999999	5109	1	-0.21511
Dxo	8	0.13064	0.31743	0.999999	1653	3	0.10666	0.066195	0.19697	0.999999	1052	4	0.10666
Tfap4	8	0.13091	0.31787	0.999999	1654	4	-0.087374	0.74371	0.8564	0.999999	4553	1	-0.087374
Dmrt1	8	0.13098	0.31798	0.999999	1655	3	0.038127	0.667	0.81619	0.999999	4309	2	0.038127
Dhx9	7	0.13104	0.30567	0.999999	1656	3	-0.026927	0.45878	0.67477	0.999999	3492	3	-0.026927
Dffa	8	0.1311	0.31816	0.999999	1657	2	0.0995	0.2106	0.43484	0.999999	2193	4	0.0995
Ppargc1a	8	0.1312	0.31828	0.999999	1658	4	-0.13711	0.61332	0.79108	0.999999	4149	2	-0.13711
Ccng1	8	0.13145	0.31868	0.999999	1659	3	-0.02335	0.20105	0.42163	0.999999	2129	2	-0.02335
Serpinb3d	8	0.1316	0.3189	0.999999	1660	1	0.16048	0.057987	0.17779	0.999999	940	5	0.16048
Amer1	8	0.13191	0.31935	0.999999	1661	2	0.081538	0.35993	0.59835	0.999999	3057	3	0.081538
Wdr55	8	0.13195	0.31939	0.999999	1662	4	-0.24921	0.65197	0.80895	0.999999	4262	2	-0.24921
Med13	8	0.13197	0.31941	0.999999	1663	2	0.060167	0.51695	0.72732	0.999999	3777	3	0.060167
Crabp2	8	0.13201	0.31948	0.999999	1664	4	-0.085662	0.19426	0.41242	0.999999	2082	2	-0.085662
Sgol1	8	0.13234	0.31997	0.999999	1665	3	-0.14769	0.43177	0.65765	0.999999	3380	2	-0.14769
Bms1	8	0.13239	0.32002	0.999999	1666	4	-0.25393	0.69709	0.83137	0.999999	4403	2	-0.25393
Lrrfip1	8	0.13247	0.32014	0.999999	1667	4	-0.15044	0.91446	0.93457	0.999999	5083	1	-0.15044
Asxl3	8	0.13249	0.32017	0.999999	1668	4	-0.11335	0.46532	0.68528	0.999999	3534	2	-0.11335
Tbx5	8	0.13256	0.32027	0.999999	1669	4	0.051939	0.050164	0.1594	0.999999	852	3	0.051939
Fastk	8	0.13257	0.32028	0.999999	1670	2	0.30158	0.0040721	0.020589	0.53722	215	6	0.30158
Hint3	8	0.13259	0.32032	0.999999	1671	3	-0.090902	0.55003	0.75413	0.999999	3940	3	-0.090902
Zfp160	8	0.13264	0.3204	0.999999	1672	3	0.065163	0.44962	0.6723	0.999999	3460	3	0.065163
Tubb2a	8	0.13266	0.32044	0.999999	1673	4	-0.12861	0.81293	0.89676	0.999999	4809	2	-0.12861
Zpbp	8	0.13273	0.32053	0.999999	1674	3	-0.023041	0.4588	0.67995	0.999999	3494	2	-0.023041
Gtf3c3	8	0.13285	0.32071	0.999999	1675	3	0.038989	0.94676	0.95121	0.999999	5203	1	0.038989
Agpat5	8	0.13302	0.321	0.999999	1676	3	0.072981	0.15484	0.35701	0.999999	1806	4	0.072981
Fbll1	8	0.13321	0.32133	0.999999	1677	3	0.037745	0.14013	0.33519	0.999999	1715	4	0.037745
Sprr2f	6	0.13332	0.29705	0.999999	1678	3	-0.088285	0.9613	0.9607	0.999999	5288	0	-0.088285
Arg1	8	0.13334	0.32151	0.999999	1679	3	-0.060697	0.25307	0.4915	0.999999	2502	2	-0.060697
Bhlha15	8	0.13337	0.32156	0.999999	1680	2	-0.098625	0.4466	0.66984	0.999999	3453	1	-0.098625
Wdyhv1	8	0.13349	0.32174	0.999999	1681	4	-0.07665	0.14218	0.33817	0.999999	1732	3	-0.07665
Polr1d	8	0.13352	0.32176	0.999999	1682	4	0.10072	0.042393	0.14042	0.999999	756	4	0.10072
Tex19.2	8	0.13373	0.32205	0.999999	1683	4	-0.076307	0.16034	0.365	0.999999	1839	3	-0.076307
Rac2	8	0.13386	0.32223	0.999999	1684	3	-0.063753	0.17503	0.38581	0.999999	1955	3	-0.063753
Ndn	8	0.13413	0.32263	0.999999	1685	3	0.043729	0.25367	0.49233	0.999999	2508	3	0.043729
Rhox11	8	0.13417	0.32272	0.999999	1686	3	0.02523	0.57263	0.77274	0.999999	4038	3	0.02523
Naif1	8	0.13434	0.32296	0.999999	1687	3	-0.016649	0.12514	0.31326	0.999999	1615	2	-0.016649
Cdk4	8	0.13445	0.32312	0.999999	1688	4	0.027127	0.058592	0.17925	0.999999	951	4	0.027127
Rnpc3	7	0.13448	0.31158	0.999999	1689	3	0.13202	0.10751	0.26607	0.999999	1490	3	0.13202
Evc2	8	0.1345	0.3232	0.999999	1690	3	-0.044393	0.86864	0.91865	0.999999	4979	1	-0.044393
Tbx4	8	0.1348	0.32368	0.999999	1691	4	-0.088571	0.66188	0.81374	0.999999	4289	2	-0.088571
Frat1	8	0.13498	0.32394	0.999999	1692	4	-0.037463	0.30992	0.55742	0.999999	2867	3	-0.037463
Rfc3	8	0.13524	0.32433	0.999999	1693	3	-0.43726	0.20037	0.42076	0.999999	2123	3	-0.43726
Ubiad1	8	0.13535	0.32447	0.999999	1694	4	-0.034291	0.47454	0.69281	0.999999	3573	2	-0.034291
Nup133	8	0.13559	0.32483	0.999999	1695	4	-0.31608	0.45969	0.68064	0.999999	3498	3	-0.31608
Snx20	8	0.13562	0.32486	0.999999	1696	2	0.040879	0.29756	0.54734	0.999999	2811	3	0.040879
Znhit3	1	0.13584	0.1357	0.999999	1697	1	-2.0321	0.86416	0.86441	0.999999	4969	0	-2.0321
Nobox	8	0.13584	0.3252	0.999999	1698	3	-0.023417	0.43066	0.65669	0.999999	3373	2	-0.023417
Rpp14	8	0.13594	0.32538	0.999999	1699	3	0.16013	0.16236	0.36773	0.999999	1855	4	0.16013
U2surp	8	0.13597	0.3254	0.999999	1700	4	-0.20297	0.4909	0.70639	0.999999	3656	2	-0.20297
Cry2	8	0.13616	0.32571	0.999999	1701	4	-0.15152	0.88227	0.92283	0.999999	5006	1	-0.15152
Nlrp6	8	0.13622	0.3258	0.999999	1702	3	-0.049082	0.39484	0.62715	0.999999	3219	3	-0.049082
Brf1	8	0.13626	0.32587	0.999999	1703	3	0.03728	0.27574	0.5206	0.999999	2671	4	0.03728
Slbp	7	0.13629	0.31462	0.999999	1704	2	0.20387	0.054519	0.16839	0.999999	901	5	0.20387
Cic	8	0.13642	0.32609	0.999999	1705	4	-0.11876	0.94633	0.95095	0.999999	5201	1	-0.11876
Gnas	8	0.13644	0.3261	0.999999	1706	3	-0.042926	0.56811	0.7691	0.999999	4017	2	-0.042926
Ddx20	8	0.13653	0.32625	0.999999	1707	4	-0.25323	0.77648	0.8748	0.999999	4685	2	-0.25323
Zyx	8	0.13656	0.3263	0.999999	1708	4	-0.015664	0.1666	0.37369	0.999999	1887	4	-0.015664
Top2b	8	0.13672	0.32655	0.999999	1709	3	-0.068743	0.094112	0.25846	0.999999	1347	2	-0.068743
Six6	8	0.13681	0.32668	0.999999	1710	4	-0.0633	0.67633	0.821	0.999999	4335	2	-0.0633
Rps6ka6	8	0.13683	0.32669	0.999999	1711	3	-0.053498	0.52408	0.7332	0.999999	3806	3	-0.053498
Gtf2e1	8	0.13703	0.32698	0.999999	1712	4	-0.55724	0.8478	0.91289	0.999999	4921	1	-0.55724
Kcnh1	8	0.13726	0.3273	0.999999	1713	4	-0.0529	0.31392	0.56067	0.999999	2882	3	-0.0529
Pgrmc1	8	0.13733	0.32739	0.999999	1714	4	-0.13113	0.54709	0.75175	0.999999	3925	3	-0.13113
Mafa	8	0.13739	0.32747	0.999999	1715	2	-0.026663	0.62802	0.79798	0.999999	4197	1	-0.026663
Aldob	8	0.13751	0.3277	0.999999	1716	3	0.014244	0.28279	0.52988	0.999999	2717	2	0.014244
Tox3	8	0.13754	0.32774	0.999999	1717	3	0.0080049	0.06944	0.2045	0.999999	1080	2	0.0080049
2310003H01Rik	8	0.13764	0.32788	0.999999	1718	4	-0.20573	0.82227	0.90279	0.999999	4850	1	-0.20573
Prkcd	8	0.13768	0.32794	0.999999	1719	4	-0.10133	0.62779	0.79787	0.999999	4195	1	-0.10133
Ube2s	8	0.13819	0.32873	0.999999	1720	2	0.047589	0.7256	0.84631	0.999999	4488	2	0.047589
Tulp3	8	0.13824	0.32883	0.999999	1721	4	-0.13131	0.27992	0.52613	0.999999	2698	2	-0.13131
Ptpn6	8	0.13835	0.32899	0.999999	1722	2	0.08212	0.10708	0.28593	0.999999	1485	4	0.08212
Syap1	8	0.13838	0.32904	0.999999	1723	3	-0.13808	0.6599	0.81283	0.999999	4282	2	-0.13808
Vrk3	8	0.13841	0.32907	0.999999	1724	4	-0.058209	0.70125	0.83352	0.999999	4415	2	-0.058209
Arl6ip4	8	0.13851	0.32919	0.999999	1725	1	0.14773	0.060907	0.18469	0.999999	979	5	0.14773
Kcnj11	8	0.13872	0.32951	0.999999	1726	3	0.01897	0.71884	0.84262	0.999999	4466	2	0.01897
Hoxb2	8	0.13877	0.32957	0.999999	1727	4	-0.014099	0.14821	0.34698	0.999999	1771	3	-0.014099
Setd1b	8	0.13915	0.33011	0.999999	1728	1	0.59509	0.00026132	0.0018025	0.101314	100	6	0.59509
Ercc2	7	0.13925	0.31943	0.999999	1729	4	-0.21498	0.19183	0.40532	0.999999	2066	2	-0.21498
Bhlhe23	8	0.13937	0.33043	0.999999	1730	3	-0.01553	0.99226	0.99205	0.999999	5538	0	-0.01553
Cask	8	0.13946	0.33057	0.999999	1731	3	-0.040786	0.38199	0.61658	0.999999	3169	2	-0.040786
Slc5a5	8	0.13954	0.33068	0.999999	1732	4	-0.10952	0.75965	0.86526	0.999999	4615	2	-0.10952
Fam64a	8	0.13962	0.33084	0.999999	1733	3	0.031757	0.19833	0.41805	0.999999	2110	3	0.031757
Stag3	8	0.13985	0.33118	0.999999	1734	4	-0.10966	0.56176	0.76397	0.999999	3994	3	-0.10966
Purg	8	0.13994	0.33132	0.999999	1735	3	-0.018594	0.37756	0.61282	0.999999	3146	3	-0.018594
Zfy2	8	0.1402	0.3317	0.999999	1736	4	-0.086532	0.33742	0.58003	0.999999	2972	2	-0.086532
Hn1l	6	0.14021	0.30623	0.999999	1737	2	0.11557	0.082705	0.21227	0.999999	1218	3	0.11557
Cc2d1a	8	0.14026	0.33179	0.999999	1738	1	0.22892	0.028191	0.10455	0.95022	612	5	0.22892
CTRL0089	2	0.14063	0.21353	0.999999	1739	1	-0.21468	0.73428	0.73501	0.999999	4522	0	-0.21468
Foxj2	8	0.14063	0.33237	0.999999	1740	2	0.056507	0.067961	0.20097	0.999999	1070	3	0.056507
Mocs2	8	0.14098	0.33292	0.999999	1741	3	-0.049826	0.95475	0.95668	0.999999	5252	1	-0.049826
Cstf1	8	0.14106	0.33303	0.999999	1742	1	0.011632	0.055378	0.17173	0.999999	912	3	0.011632
Adrb2	8	0.14119	0.33323	0.999999	1743	4	-0.13259	0.80938	0.89467	0.999999	4794	2	-0.13259
Tnmd	8	0.14133	0.33345	0.999999	1744	3	0.043369	0.41349	0.64263	0.999999	3289	2	0.043369
Hmox1	8	0.14133	0.33346	0.999999	1745	3	0.037268	0.55143	0.75527	0.999999	3946	2	0.037268
Pde4a	8	0.14137	0.33353	0.999999	1746	4	-0.11126	0.61455	0.79162	0.999999	4154	2	-0.11126
Fam170a	8	0.14154	0.33376	0.999999	1747	3	-0.0091853	0.23254	0.46441	0.999999	2362	3	-0.0091853
Fst	8	0.14165	0.33392	0.999999	1748	4	-0.11833	0.95764	0.95892	0.999999	5271	1	-0.11833
Orc4	6	0.14166	0.30805	0.999999	1749	1	0.46024	0.0072884	0.029409	0.627652	279	3	0.46024
Sox18	8	0.14189	0.33427	0.999999	1750	3	-0.030834	0.48797	0.70398	0.999999	3639	2	-0.030834
Srebf1	8	0.14218	0.33466	0.999999	1751	3	0.01151	0.46937	0.68865	0.999999	3552	3	0.01151
Casp8	8	0.14233	0.33491	0.999999	1752	4	-0.12644	0.7367	0.85259	0.999999	4534	2	-0.12644
Cst3	8	0.14266	0.33534	0.999999	1753	3	-0.033901	0.93248	0.94301	0.999999	5145	1	-0.033901
Syce1l	8	0.14286	0.33563	0.999999	1754	4	-0.040546	0.50013	0.71373	0.999999	3699	3	-0.040546
Myrf	8	0.14297	0.3358	0.999999	1755	2	0.014728	0.66983	0.81767	0.999999	4319	2	0.014728
Klk1b16	4	0.14302	0.27371	0.999999	1756	2	-0.019174	0.26999	0.40993	0.999999	2625	2	-0.019174
Nfib	8	0.14304	0.33589	0.999999	1757	3	0.051278	0.40301	0.63409	0.999999	3253	2	0.051278
Akap4	8	0.14321	0.33611	0.999999	1758	4	-0.085191	0.69552	0.83057	0.999999	4398	2	-0.085191
Zfp143	8	0.14332	0.33628	0.999999	1759	4	-0.16877	0.13514	0.32791	0.999999	1678	2	-0.16877
Gtf2a1l	8	0.14342	0.33643	0.999999	1760	2	0.10417	0.24474	0.48067	0.999999	2453	4	0.10417
Grhl2	8	0.14361	0.33669	0.999999	1761	3	0.074466	0.53719	0.74376	0.999999	3870	3	0.074466
Zfp873	4	0.1438	0.27454	0.999999	1762	2	0.052475	0.22255	0.36117	0.999999	2289	2	0.052475
Otud7b	8	0.14393	0.33717	0.999999	1763	3	-0.091886	0.46141	0.68206	0.999999	3506	3	-0.091886
Tada1	8	0.14409	0.33743	0.999999	1764	2	0.010186	0.3822	0.61676	0.999999	3171	2	0.010186
Ovol1	8	0.14412	0.33752	0.999999	1765	3	0.017405	0.36995	0.60644	0.999999	3107	3	0.017405
Lsm4	6	0.14423	0.31151	0.999999	1766	3	-0.75175	0.14382	0.31495	0.999999	1745	1	-0.75175
Vsx1	8	0.14429	0.33777	0.999999	1767	4	-0.13804	0.48195	0.69896	0.999999	3606	2	-0.13804
Mina	8	0.14452	0.33812	0.999999	1768	4	-0.16472	0.48277	0.69965	0.999999	3610	2	-0.16472
Dcxr	8	0.14456	0.33818	0.999999	1769	3	-0.086619	0.36801	0.60485	0.999999	3098	2	-0.086619
Zfp580	8	0.14469	0.3384	0.999999	1770	4	-0.10664	0.45141	0.67388	0.999999	3468	3	-0.10664
Pou3f4	8	0.14501	0.33889	0.999999	1771	3	-0.017719	0.31029	0.55771	0.999999	2868	3	-0.017719
Gars	8	0.14504	0.33892	0.999999	1772	4	-0.1745	0.70741	0.83672	0.999999	4436	2	-0.1745
Traf4	8	0.14529	0.33931	0.999999	1773	4	-0.081402	0.3489	0.58942	0.999999	3016	2	-0.081402
Zfp280c	8	0.14536	0.33943	0.999999	1774	3	0.025257	0.42603	0.65285	0.999999	3351	3	0.025257
Mns1	8	0.14584	0.34021	0.999999	1775	3	-0.039906	0.79048	0.88303	0.999999	4726	2	-0.039906
6330408A02Rik	8	0.14638	0.34098	0.999999	1776	4	-0.053427	0.88274	0.92299	0.999999	5009	1	-0.053427
Tsen54	8	0.14688	0.34174	0.999999	1777	4	-0.13071	0.098528	0.26783	0.999999	1390	1	-0.13071
Bcl2l15	8	0.14695	0.34186	0.999999	1778	4	-0.03082	0.37045	0.60688	0.999999	3109	3	-0.03082
Tmem38b	8	0.14711	0.3421	0.999999	1779	2	0.08379	0.25622	0.49546	0.999999	2534	4	0.08379
Snd1	8	0.14726	0.34233	0.999999	1780	2	0.036351	0.028908	0.10643	0.951593	623	3	0.036351
Ostm1	8	0.14731	0.34241	0.999999	1781	4	-0.006779	0.054762	0.17037	0.999999	904	4	-0.006779
Pdia3	8	0.14735	0.34246	0.999999	1782	4	-0.12391	0.71698	0.84168	0.999999	4461	2	-0.12391
Irx1	8	0.14742	0.34259	0.999999	1783	3	0.015904	0.34387	0.58544	0.999999	2998	3	0.015904
Cbx1	8	0.14762	0.34285	0.999999	1784	4	-0.14293	0.37061	0.607	0.999999	3110	3	-0.14293
Cited4	8	0.14771	0.34301	0.999999	1785	4	-0.085766	0.37258	0.60868	0.999999	3118	3	-0.085766
Gon4l	8	0.14785	0.34322	0.999999	1786	4	-0.13333	0.78068	0.87723	0.999999	4697	1	-0.13333
Elac2	8	0.14806	0.34348	0.999999	1787	4	0.0071517	0.091162	0.25208	0.999999	1322	3	0.0071517
Mrps9	8	0.14821	0.34368	0.999999	1788	1	-0.012539	0.47229	0.69097	0.999999	3566	2	-0.012539
Myt1	8	0.14834	0.34387	0.999999	1789	2	-0.077845	0.21442	0.44019	0.999999	2225	2	-0.077845
Cenpl	8	0.14837	0.34391	0.999999	1790	3	-0.007479	0.49683	0.71103	0.999999	3680	2	-0.007479
Gpatch1	8	0.14843	0.34402	0.999999	1791	4	-0.15493	0.45769	0.67899	0.999999	3486	2	-0.15493
Gpi1	8	0.14875	0.3445	0.999999	1792	4	-0.022943	0.12987	0.32019	0.999999	1640	4	-0.022943
Arnt2	8	0.14885	0.34462	0.999999	1793	3	-0.070969	0.081104	0.2303	0.999999	1198	3	-0.070969
Aicda	8	0.14886	0.34464	0.999999	1794	3	0.099713	0.10911	0.28904	0.999999	1500	4	0.099713
Irf8	8	0.14891	0.3447	0.999999	1795	4	-0.057444	0.37799	0.61322	0.999999	3148	2	-0.057444
Rabl6	8	0.14901	0.34484	0.999999	1796	3	0.11115	0.51262	0.72379	0.999999	3758	3	0.11115
Per1	8	0.14905	0.3449	0.999999	1797	2	0.18976	0.086389	0.24195	0.999999	1262	4	0.18976
Arhgap22	8	0.14911	0.34499	0.999999	1798	2	0.022833	0.26386	0.50563	0.999999	2583	4	0.022833
Ptgs1	8	0.1492	0.34509	0.999999	1799	4	-0.15857	0.87986	0.92208	0.999999	4999	1	-0.15857
Mtpap	8	0.14923	0.34515	0.999999	1800	4	-0.091981	0.82529	0.90464	0.999999	4860	2	-0.091981
Idh3a	8	0.14953	0.34562	0.999999	1801	3	-0.045355	0.79471	0.88559	0.999999	4743	2	-0.045355
Izumo4	8	0.14995	0.34633	0.999999	1802	3	-0.056768	0.83953	0.91083	0.999999	4908	1	-0.056768
Lgals1	4	0.1501	0.28112	0.999999	1803	2	-0.081475	0.1717	0.30809	0.999999	1928	1	-0.081475
Pycard	8	0.15043	0.34705	0.999999	1804	2	0.056492	0.34944	0.58989	0.999999	3022	2	0.056492
Epb4.1l2	8	0.15059	0.3473	0.999999	1805	2	0.0065332	0.85339	0.91442	0.999999	4938	1	0.0065332
Ice2	8	0.15075	0.34752	0.999999	1806	4	0.10123	0.023152	0.089708	0.893978	560	4	0.10123
D430042O09Rik	8	0.15078	0.34756	0.999999	1807	3	-0.052365	0.27246	0.5165	0.999999	2642	2	-0.052365
Lrrc41	8	0.15084	0.34765	0.999999	1808	4	-0.064418	0.36193	0.59992	0.999999	3069	3	-0.064418
Tnfrsf1b	8	0.15092	0.34779	0.999999	1809	4	-0.056208	0.49872	0.71257	0.999999	3687	2	-0.056208
Ccnf	8	0.15099	0.3479	0.999999	1810	4	-0.046482	0.4247	0.65183	0.999999	3344	2	-0.046482
Dcp1b	8	0.15104	0.34798	0.999999	1811	4	-0.04967	0.11756	0.30198	0.999999	1559	3	-0.04967
Cdx2	8	0.15113	0.34809	0.999999	1812	4	-0.10899	0.99062	0.9903	0.999999	5527	0	-0.10899
Wdr74	8	0.15186	0.34923	0.999999	1813	4	-0.24321	0.70323	0.83456	0.999999	4420	1	-0.24321
Spast	8	0.15201	0.34948	0.999999	1814	4	-0.26471	0.13731	0.33103	0.999999	1696	2	-0.26471
Zscan21	8	0.15234	0.34999	0.999999	1815	4	-0.083137	0.51269	0.72384	0.999999	3759	3	-0.083137
Camk2d	8	0.1524	0.3501	0.999999	1816	3	0.13056	0.076048	0.21915	0.999999	1145	4	0.13056
Jdp2	8	0.15253	0.35031	0.999999	1817	3	0.0013741	0.75755	0.86406	0.999999	4609	1	0.0013741
Stk17b	8	0.15259	0.3504	0.999999	1818	2	0.11351	0.14553	0.34306	0.999999	1755	4	0.11351
Ssbp2	7	0.15264	0.34168	0.999999	1819	3	-0.1945	0.90184	0.91555	0.999999	5051	1	-0.1945
Gapdh	8	0.15267	0.35051	0.999999	1820	3	-0.49308	0.14368	0.34024	0.999999	1742	2	-0.49308
Ptk6	8	0.1528	0.35068	0.999999	1821	2	-0.020414	0.42259	0.65004	0.999999	3330	3	-0.020414
Ucn	8	0.15303	0.35105	0.999999	1822	3	0.044958	0.54412	0.74934	0.999999	3914	3	0.044958
Zfp26	8	0.1533	0.35147	0.999999	1823	4	-0.12298	0.9756	0.97529	0.999999	5398	0	-0.12298
Anapc4	8	0.15363	0.352	0.999999	1824	4	-0.11863	0.51935	0.72928	0.999999	3789	3	-0.11863
Bmi1	8	0.15402	0.3526	0.999999	1825	4	-0.15104	0.81314	0.8969	0.999999	4811	2	-0.15104
Thoc1	8	0.15406	0.35266	0.999999	1826	2	0.039886	0.20052	0.42099	0.999999	2124	4	0.039886
Tbx10	8	0.15421	0.35288	0.999999	1827	1	-0.033173	0.39249	0.62522	0.999999	3207	2	-0.033173
Oip5	8	0.15425	0.35293	0.999999	1828	2	0.34923	0.010348	0.04461	0.729074	342	4	0.34923
Xrcc4	8	0.15452	0.35338	0.999999	1829	4	-0.11587	0.42697	0.65358	0.999999	3356	2	-0.11587
Gh	8	0.15482	0.35385	0.999999	1830	4	-0.11575	0.83828	0.91052	0.999999	4906	1	-0.11575
Xrcc5	8	0.15493	0.354	0.999999	1831	3	-0.031201	0.70597	0.836	0.999999	4428	2	-0.031201
Dnajc1	8	0.15506	0.35421	0.999999	1832	4	-0.057046	0.25297	0.49137	0.999999	2501	4	-0.057046
Pus1	8	0.15563	0.35503	0.999999	1833	2	0.0068268	0.22359	0.45265	0.999999	2296	2	0.0068268
Ccdc85b	8	0.15588	0.3554	0.999999	1834	3	0.036055	0.097529	0.26561	0.999999	1378	2	0.036055
Rad18	8	0.15626	0.35597	0.999999	1835	4	-0.14643	0.92089	0.93744	0.999999	5101	1	-0.14643
Kcnh2	8	0.15629	0.356	0.999999	1836	3	-0.030058	0.87634	0.92099	0.999999	4991	1	-0.030058
Ralgapa1	8	0.15642	0.35623	0.999999	1837	4	-0.032383	0.74685	0.85812	0.999999	4564	2	-0.032383
Cdc20	8	0.1566	0.35653	0.999999	1838	4	-0.2114	0.91746	0.93588	0.999999	5093	1	-0.2114
E2f3	8	0.15662	0.35655	0.999999	1839	3	0.0045126	0.1886	0.40468	0.999999	2039	4	0.0045126
Chd5	8	0.1567	0.35665	0.999999	1840	3	0.07213	0.2836	0.53097	0.999999	2722	4	0.07213
Ect2	8	0.15688	0.35694	0.999999	1841	4	-0.29274	0.79363	0.88495	0.999999	4741	2	-0.29274
Hdgfrp3	8	0.15689	0.35694	0.999999	1842	2	-0.0086365	0.68525	0.82544	0.999999	4362	2	-0.0086365
Plk5	8	0.15694	0.35701	0.999999	1843	4	-0.12524	0.97465	0.97434	0.999999	5390	0	-0.12524
Etv1	8	0.15751	0.3579	0.999999	1844	2	0.007418	0.484	0.70067	0.999999	3615	2	0.007418
Wwp1	8	0.15798	0.35861	0.999999	1845	3	0.30918	0.071619	0.20936	0.999999	1103	4	0.30918
Pold3	7	0.1583	0.35088	0.999999	1846	2	0.51942	0.01975	0.072236	0.857917	503	5	0.51942
Sub1	8	0.1583	0.35907	0.999999	1847	2	0.52393	0.010096	0.043646	0.722671	336	5	0.52393
Foxa2	8	0.15845	0.35927	0.999999	1848	2	0.093093	0.046904	0.15165	0.999999	812	4	0.093093
Cbr1	8	0.15877	0.35979	0.999999	1849	2	0.049066	0.21737	0.44428	0.999999	2248	4	0.049066
Oas3	8	0.15908	0.36022	0.999999	1850	3	-0.077942	0.15382	0.35547	0.999999	1801	2	-0.077942
Bcl10	8	0.15925	0.36045	0.999999	1851	4	-0.072318	0.79485	0.88565	0.999999	4744	2	-0.072318
Fam120b	8	0.15949	0.36078	0.999999	1852	4	-0.13329	0.53366	0.74091	0.999999	3850	2	-0.13329
Lyl1	8	0.15955	0.36088	0.999999	1853	3	-0.047604	0.39844	0.63023	0.999999	3235	3	-0.047604
Mpo	8	0.15986	0.36133	0.999999	1854	3	-0.054101	0.2574	0.49704	0.999999	2543	3	-0.054101
Irx4	8	0.16001	0.36155	0.999999	1855	4	-0.11092	0.90714	0.93159	0.999999	5063	1	-0.11092
Adcy1	8	0.16017	0.36178	0.999999	1856	3	-0.07337	0.87374	0.92017	0.999999	4985	1	-0.07337
Afap1l1	8	0.1604	0.36214	0.999999	1857	3	-0.025989	0.45866	0.67985	0.999999	3490	2	-0.025989
Srp72	8	0.16049	0.36227	0.999999	1858	2	0.12737	0.10258	0.27668	0.999999	1438	4	0.12737
Sp110	8	0.1608	0.36269	0.999999	1859	3	0.40879	0.021931	0.08555	0.886936	536	5	0.40879
Cdip1	8	0.16086	0.36277	0.999999	1860	3	-0.12357	0.66637	0.81592	0.999999	4307	2	-0.12357
Adap1	8	0.16088	0.3628	0.999999	1861	3	0.12947	0.055009	0.17091	0.999999	906	5	0.12947
Fktn	8	0.16127	0.36338	0.999999	1862	2	0.095925	0.1873	0.40284	0.999999	2031	4	0.095925
Mxi1	8	0.16187	0.36419	0.999999	1863	3	0.025474	0.4712	0.69011	0.999999	3560	3	0.025474
Zfp518b	8	0.1619	0.36423	0.999999	1864	3	-0.085639	0.43277	0.65851	0.999999	3384	2	-0.085639
Gtpbp10	8	0.16205	0.36443	0.999999	1865	2	-0.0080844	0.97018	0.96986	0.999999	5356	0	-0.0080844
Mmp2	8	0.16213	0.36454	0.999999	1866	4	-0.11772	0.25001	0.48746	0.999999	2487	3	-0.11772
Ccdc155	8	0.16224	0.3647	0.999999	1867	3	0.090174	0.21305	0.43833	0.999999	2212	4	0.090174
Ptpn20	8	0.16236	0.36484	0.999999	1868	3	0.00072822	0.22664	0.45671	0.999999	2319	3	0.00072822
Apeh	8	0.16247	0.36501	0.999999	1869	4	-0.12115	0.55522	0.75855	0.999999	3959	3	-0.12115
Zbtb25	8	0.16252	0.36508	0.999999	1870	3	-0.019086	0.41801	0.64634	0.999999	3308	3	-0.019086
Psmb2	8	0.16268	0.36531	0.999999	1871	3	0.040468	0.32045	0.56605	0.999999	2900	2	0.040468
Raly	8	0.16283	0.36552	0.999999	1872	4	-0.08648	0.19126	0.40831	0.999999	2062	2	-0.08648
Taf3	8	0.16303	0.36581	0.999999	1873	3	0.074596	0.27995	0.52618	0.999999	2699	4	0.074596
Aire	8	0.16307	0.36588	0.999999	1874	3	0.0014824	0.59007	0.78073	0.999999	4094	2	0.0014824
Tpi1	8	0.16316	0.366	0.999999	1875	4	-0.14701	0.06384	0.1914	0.999999	1022	2	-0.14701
Shox2	8	0.16329	0.36621	0.999999	1876	3	-0.022564	0.42048	0.64837	0.999999	3318	2	-0.022564
Rnf180	8	0.1634	0.36638	0.999999	1877	3	0.09	0.23004	0.46119	0.999999	2342	4	0.09
Akirin2	4	0.16342	0.29525	0.999999	1878	2	-0.12148	0.28647	0.42726	0.999999	2738	2	-0.12148
Polr2j	8	0.16349	0.36653	0.999999	1879	3	-0.13756	0.51248	0.72367	0.999999	3756	2	-0.13756
Nek4	8	0.1635	0.36655	0.999999	1880	4	-0.011121	0.095573	0.26139	0.999999	1361	3	-0.011121
Rpap1	8	0.16352	0.36658	0.999999	1881	4	-0.14246	0.58831	0.77994	0.999999	4088	2	-0.14246
Pink1	8	0.16377	0.36689	0.999999	1882	2	0.020767	0.37993	0.61485	0.999999	3158	3	0.020767
CTRL0041	2	0.16403	0.23052	0.999999	1883	1	-0.18842	0.75344	0.75412	0.999999	4591	0	-0.18842
Ikbkg	8	0.16409	0.36734	0.999999	1884	4	-0.056212	0.54176	0.74736	0.999999	3898	3	-0.056212
Snrpd1	5	0.16415	0.3215	0.999999	1885	2	-0.33615	0.27548	0.45766	0.999999	2667	1	-0.33615
Churc1	8	0.16497	0.36865	0.999999	1886	4	-0.13747	0.469	0.68833	0.999999	3550	1	-0.13747
Rbl2	8	0.16507	0.36881	0.999999	1887	3	-0.10556	0.93419	0.94392	0.999999	5153	1	-0.10556
Dusp23	8	0.16533	0.36918	0.999999	1888	3	0.012221	0.33096	0.57469	0.999999	2939	3	0.012221
CTRL0050	2	0.16553	0.23164	0.999999	1889	1	-0.22599	0.83877	0.83894	0.999999	4907	0	-0.22599
Pydc3	8	0.16557	0.36947	0.999999	1890	4	-0.096438	0.19009	0.40675	0.999999	2052	3	-0.096438
Ethe1	8	0.16558	0.36949	0.999999	1891	3	-0.055377	0.91759	0.93593	0.999999	5094	1	-0.055377
Sox5	8	0.16576	0.36972	0.999999	1892	4	-0.16454	0.63736	0.80229	0.999999	4222	1	-0.16454
Fignl1	8	0.16587	0.36986	0.999999	1893	4	-0.2812	0.70486	0.83537	0.999999	4426	1	-0.2812
Cdk9	8	0.16606	0.37012	0.999999	1894	3	-0.18579	0.49653	0.71081	0.999999	3679	2	-0.18579
Emd	8	0.16626	0.3704	0.999999	1895	2	0.032718	0.3918	0.62462	0.999999	3202	2	0.032718
Polr2d	8	0.16637	0.37057	0.999999	1896	3	-0.12754	0.042873	0.1417	0.999999	763	3	-0.12754
Sorl1	8	0.16641	0.37064	0.999999	1897	2	0.10564	0.082008	0.2323	0.999999	1209	5	0.10564
Birc2	8	0.16665	0.37098	0.999999	1898	2	0.03416	0.19088	0.40778	0.999999	2058	3	0.03416
Hoxd9	8	0.16693	0.3714	0.999999	1899	3	0.11086	0.17262	0.38247	0.999999	1939	4	0.11086
Kdm3b	8	0.16695	0.37144	0.999999	1900	4	-0.088988	0.9769	0.9766	0.999999	5406	0	-0.088988
Prmt2	8	0.16703	0.37156	0.999999	1901	1	0.087853	0.11831	0.30311	0.999999	1562	3	0.087853
Zscan18	8	0.16718	0.37175	0.999999	1902	3	0.048489	0.1069	0.28565	0.999999	1482	4	0.048489
Slc7a6os	8	0.16735	0.37198	0.999999	1903	4	-0.10915	0.18868	0.4048	0.999999	2040	2	-0.10915
Sumo2	7	0.16746	0.36586	0.999999	1904	4	-0.34342	0.77168	0.86702	0.999999	4660	1	-0.34342
Ing5	8	0.16771	0.37253	0.999999	1905	3	0.03755	0.50574	0.71813	0.999999	3717	2	0.03755
Sycp1	8	0.16784	0.37272	0.999999	1906	3	-0.061079	0.060394	0.18351	0.999999	974	3	-0.061079
Dntt	8	0.16804	0.37302	0.999999	1907	3	0.025437	0.16065	0.36536	0.999999	1842	3	0.025437
Nr6a1	8	0.16814	0.37319	0.999999	1908	4	-0.19967	0.55937	0.762	0.999999	3979	2	-0.19967
Elp3	8	0.16837	0.37355	0.999999	1909	3	0.20166	0.067275	0.19943	0.999999	1059	4	0.20166
Atp5f1	6	0.16843	0.34264	0.999999	1910	3	-0.30119	0.023146	0.081392	0.879202	559	2	-0.30119
Zrsr1	8	0.16843	0.37364	0.999999	1911	4	-0.27117	0.59473	0.7828	0.999999	4104	2	-0.27117
Ythdc1	8	0.16864	0.37396	0.999999	1912	2	0.12409	0.22757	0.45793	0.999999	2327	4	0.12409
Rad52	8	0.16866	0.37399	0.999999	1913	4	-0.13244	0.26237	0.50368	0.999999	2574	3	-0.13244
Rpl18	7	0.1687	0.36782	0.999999	1914	4	-0.62096	0.95467	0.95491	0.999999	5250	0	-0.62096
Skiv2l	8	0.16872	0.37408	0.999999	1915	4	-0.24955	0.50372	0.71646	0.999999	3710	3	-0.24955
Mbd3l1	8	0.16876	0.37415	0.999999	1916	4	-0.052896	0.31336	0.56016	0.999999	2879	3	-0.052896
Cers3	8	0.16898	0.37454	0.999999	1917	3	0.014732	0.13993	0.33489	0.999999	1712	3	0.014732
Mkl2	8	0.16921	0.37486	0.999999	1918	4	-0.10644	0.62299	0.79559	0.999999	4181	2	-0.10644
Zbtb18	8	0.16927	0.37494	0.999999	1919	4	-0.081088	0.64589	0.80621	0.999999	4244	2	-0.081088
Ranbp17	8	0.16931	0.375	0.999999	1920	3	-0.010066	0.8238	0.90376	0.999999	4855	2	-0.010066
Ints2	8	0.16937	0.37511	0.999999	1921	3	-0.1375	0.82688	0.90568	0.999999	4873	1	-0.1375
Zfp369	8	0.16938	0.37514	0.999999	1922	4	-0.080074	0.43831	0.66304	0.999999	3409	2	-0.080074
Tcof1	8	0.16952	0.37535	0.999999	1923	2	0.17862	0.06399	0.19173	0.999999	1023	5	0.17862
Apoe	8	0.16974	0.37569	0.999999	1924	4	-0.068877	0.053774	0.16812	0.999999	892	2	-0.068877
Ubash3b	8	0.16976	0.37573	0.999999	1925	2	-0.045607	0.94011	0.94715	0.999999	5176	1	-0.045607
Isx	8	0.16983	0.37583	0.999999	1926	3	0.027151	0.20895	0.4325	0.999999	2183	3	0.027151
Rest	8	0.16998	0.37601	0.999999	1927	1	0.03912	0.86768	0.91838	0.999999	4976	1	0.03912
Mcm8	8	0.1701	0.37615	0.999999	1928	2	0.16538	0.19893	0.41884	0.999999	2113	4	0.16538
Wdfy1	8	0.17014	0.3762	0.999999	1929	2	-0.023847	0.53557	0.74247	0.999999	3860	2	-0.023847
Klk1b22	8	0.17029	0.37642	0.999999	1930	3	-0.066782	0.4634	0.68375	0.999999	3519	2	-0.066782
Cirh1a	5	0.17036	0.33089	0.999999	1931	2	0.29468	0.52852	0.67258	0.999999	3824	2	0.29468
Nfyc	8	0.17092	0.37734	0.999999	1932	4	-0.50152	0.019027	0.075548	0.861217	492	3	-0.50152
Litaf	8	0.17171	0.37841	0.999999	1933	4	-0.17737	0.30496	0.5534	0.999999	2843	3	-0.17737
Klf14	8	0.17179	0.37854	0.999999	1934	4	-0.036076	0.057373	0.17634	0.999999	934	3	-0.036076
Lancl1	8	0.17184	0.37859	0.999999	1935	4	-0.097103	0.38087	0.61567	0.999999	3164	2	-0.097103
Ndc1	8	0.17199	0.37882	0.999999	1936	4	-0.11668	0.89886	0.92854	0.999999	5042	1	-0.11668
Hsf2	8	0.17199	0.37882	0.999999	1937	3	0.0031615	0.2426	0.47792	0.999999	2436	3	0.0031615
Skil	8	0.17226	0.37924	0.999999	1938	4	-0.053444	0.29622	0.54627	0.999999	2804	3	-0.053444
Cenpq	8	0.17307	0.38047	0.999999	1939	3	0.067639	0.37271	0.6088	0.999999	3120	2	0.067639
Bmyc	8	0.17323	0.38071	0.999999	1940	2	-0.027545	0.34627	0.58735	0.999999	3008	1	-0.027545
Zbtb6	8	0.17337	0.38093	0.999999	1941	4	-0.091225	0.17309	0.38312	0.999999	1941	3	-0.091225
Ascc3	8	0.17354	0.38121	0.999999	1942	3	-0.14483	0.56089	0.76329	0.999999	3985	1	-0.14483
Spdya	8	0.17367	0.38138	0.999999	1943	4	0.15512	0.0088152	0.038888	0.702394	308	4	0.15512
Cpsf6	8	0.17384	0.38162	0.999999	1944	2	0.3287	0.18952	0.40601	0.999999	2046	4	0.3287
Syne3	8	0.17391	0.38169	0.999999	1945	4	-0.14083	0.80165	0.88981	0.999999	4766	1	-0.14083
Hmgcs1	8	0.17412	0.38198	0.999999	1946	3	-0.058656	0.19699	0.41623	0.999999	2101	2	-0.058656
Exosc9	8	0.17412	0.38198	0.999999	1947	3	-0.14375	0.25616	0.49539	0.999999	2532	3	-0.14375
Nfkbia	8	0.17414	0.38201	0.999999	1948	4	-0.011102	0.18525	0.40001	0.999999	2020	4	-0.011102
Rcn2	8	0.17415	0.38201	0.999999	1949	2	0.03863	0.22135	0.44965	0.999999	2277	2	0.03863
Aurkb	8	0.17418	0.38206	0.999999	1950	4	-0.14829	0.80934	0.89464	0.999999	4793	2	-0.14829
Fam32a	6	0.17429	0.35009	0.999999	1951	3	-0.21582	0.53326	0.68943	0.999999	3848	1	-0.21582
Fkbp5	8	0.1743	0.38222	0.999999	1952	4	-0.095654	0.97283	0.9725	0.999999	5376	0	-0.095654
Eif2d	8	0.17465	0.38271	0.999999	1953	3	-0.21634	0.10649	0.28491	0.999999	1474	3	-0.21634
Sox7	8	0.17496	0.38312	0.999999	1954	3	-0.038931	0.26092	0.50176	0.999999	2561	3	-0.038931
Smc5	8	0.17497	0.38313	0.999999	1955	4	-0.2094	0.80379	0.89117	0.999999	4774	2	-0.2094
Preb	8	0.17508	0.38328	0.999999	1956	3	-0.048737	0.074282	0.21525	0.999999	1130	3	-0.048737
Zfp513	8	0.17516	0.38341	0.999999	1957	3	-0.036675	0.92589	0.9399	0.999999	5122	1	-0.036675
Rorb	8	0.17521	0.38347	0.999999	1958	4	-0.30432	0.82617	0.9052	0.999999	4868	1	-0.30432
Cept1	8	0.17536	0.38369	0.999999	1959	4	-0.063038	0.34997	0.59034	0.999999	3023	3	-0.063038
Ehf	8	0.17554	0.38394	0.999999	1960	3	0.021992	0.89217	0.92621	0.999999	5027	1	0.021992
Cfh	8	0.17579	0.38429	0.999999	1961	3	-0.050506	0.46868	0.68807	0.999999	3549	3	-0.050506
Psmd14	8	0.17596	0.38454	0.999999	1962	2	0.28981	0.032248	0.11516	0.974106	658	4	0.28981
Ube2v2	8	0.176	0.3846	0.999999	1963	4	-0.18962	0.61717	0.79285	0.999999	4160	2	-0.18962
Elf5	8	0.176	0.3846	0.999999	1964	2	0.0075244	0.2003	0.42065	0.999999	2121	3	0.0075244
Dtnbp1	8	0.17615	0.38483	0.999999	1965	3	-0.098253	0.034548	0.12094	0.98473	686	1	-0.098253
Senp6	8	0.17616	0.38485	0.999999	1966	4	-0.27259	0.97223	0.97194	0.999999	5372	0	-0.27259
Ddit3	8	0.17631	0.38506	0.999999	1967	2	0.1122	0.09312	0.2563	0.999999	1338	5	0.1122
Taf8	8	0.17655	0.38547	0.999999	1968	4	-0.27188	0.61961	0.79407	0.999999	4166	2	-0.27188
Btbd8	8	0.1766	0.38554	0.999999	1969	3	-0.017704	0.45996	0.68086	0.999999	3500	3	-0.017704
Pou1f1	8	0.17679	0.38583	0.999999	1970	4	-0.13416	0.48154	0.69864	0.999999	3605	3	-0.13416
CTRL0049	2	0.1769	0.2399	0.999999	1971	1	-0.11368	0.53612	0.5381	0.999999	3861	1	-0.11368
Gper1	8	0.17726	0.38655	0.999999	1972	3	0.087102	0.039133	0.13224	0.999999	727	3	0.087102
Sp6	8	0.17754	0.38694	0.999999	1973	2	0.041669	0.71951	0.84297	0.999999	4468	2	0.041669
Cdc25a	8	0.1777	0.3872	0.999999	1974	4	-0.10307	0.54825	0.75269	0.999999	3929	2	-0.10307
Adprhl2	8	0.17774	0.38727	0.999999	1975	3	-0.044144	0.53272	0.74014	0.999999	3843	2	-0.044144
Scgb1a1	8	0.17778	0.38733	0.999999	1976	4	-0.084704	0.75346	0.86174	0.999999	4592	2	-0.084704
Aym1	8	0.17789	0.38748	0.999999	1977	3	0.11083	0.1656	0.37234	0.999999	1880	4	0.11083
Rpl12	8	0.17798	0.38761	0.999999	1978	3	-0.05569	0.9196	0.93682	0.999999	5099	1	-0.05569
Adrb3	8	0.178	0.38763	0.999999	1979	1	0.054376	0.29982	0.54917	0.999999	2825	2	0.054376
Ogfr	8	0.17815	0.38787	0.999999	1980	4	-0.092871	0.16025	0.36486	0.999999	1838	1	-0.092871
Prkaca	8	0.17821	0.38797	0.999999	1981	4	-0.13566	0.59561	0.78313	0.999999	4105	2	-0.13566
Amotl1	8	0.17845	0.38832	0.999999	1982	4	-0.089565	0.14806	0.34677	0.999999	1770	2	-0.089565
Katnb1	8	0.17851	0.38841	0.999999	1983	4	-0.12249	0.41863	0.64686	0.999999	3311	2	-0.12249
Rhob	8	0.17853	0.38842	0.999999	1984	4	-0.16186	0.53738	0.74389	0.999999	3871	2	-0.16186
Phf5a	4	0.17896	0.31181	0.999999	1985	1	0.29989	0.19723	0.33472	0.999999	2103	2	0.29989
Zfp787	8	0.17913	0.38924	0.999999	1986	4	-0.036767	0.41693	0.64546	0.999999	3300	3	-0.036767
Btk	8	0.17918	0.38928	0.999999	1987	3	-0.036665	0.39832	0.63011	0.999999	3234	3	-0.036665
Zfp329	8	0.17921	0.38932	0.999999	1988	4	-0.014926	0.22586	0.45568	0.999999	2310	3	-0.014926
Pmf1	8	0.17923	0.38933	0.999999	1989	2	-0.069774	0.050629	0.16049	0.999999	857	3	-0.069774
Snupn	6	0.17925	0.3564	0.999999	1990	3	-0.21	0.44322	0.62737	0.999999	3436	2	-0.21
Hsf1	8	0.17947	0.38966	0.999999	1991	3	0.11446	0.07795	0.2234	0.999999	1169	4	0.11446
Slc30a1	8	0.17953	0.38974	0.999999	1992	4	-0.019573	0.211	0.43543	0.999999	2196	4	-0.019573
Rerg	8	0.17958	0.38982	0.999999	1993	3	0.016105	0.30774	0.55566	0.999999	2854	3	0.016105
2610020H08Rik	8	0.17972	0.38998	0.999999	1994	4	-0.2149	0.59001	0.78071	0.999999	4093	2	-0.2149
Pitpnc1	8	0.17975	0.39004	0.999999	1995	4	-0.12033	0.54059	0.74646	0.999999	3890	2	-0.12033
Eef1a1	6	0.17984	0.35715	0.999999	1996	3	-0.52947	0.81715	0.85243	0.999999	4826	1	-0.52947
Ak7	8	0.17985	0.39017	0.999999	1997	4	-0.049871	0.46209	0.68263	0.999999	3509	2	-0.049871
Znhit1	7	0.17989	0.38606	0.999999	1998	2	-0.17013	0.0061844	0.027904	0.613996	260	3	-0.17013
Rspo1	8	0.18009	0.39044	0.999999	1999	3	-0.049972	0.070357	0.20653	0.999999	1091	3	-0.049972
[truncated: 3,678 more rows]

## Sheet: unimpaired EpiLC vs ESC
id	num	neg|score	neg|p-value	neg|fdr	neg|rank	neg|goodsgrna	neg|lfc	pos|score	pos|p-value	pos|fdr	pos|rank	pos|goodsgrna	pos|lfc
Polb	8	3.1663e-18	8.7157e-07	0.000108	1	8	-1.9706	1	1	0.999999	5680	0	-1.9706
Irf1	8	1.4718e-17	8.7157e-07	0.000108	2	8	-1.8323	1	1	0.999999	5677	0	-1.8323
Jak1	8	3.2726e-16	8.7157e-07	0.000108	3	8	-1.1375	1	1	0.999999	5679	0	-1.1375
Mettl3	8	4.5031e-15	8.7157e-07	0.000108	4	8	-1.3688	1	1	0.999999	5678	0	-1.3688
Esrrb	8	7.1942e-14	8.7157e-07	0.000108	5	8	-1.068	1	1	0.999999	5676	0	-1.068
Dnmt1	8	1.0647e-13	8.7157e-07	0.000108	6	8	-0.7794	1	1	0.999999	5663	0	-0.7794
Xrcc1	8	1.2648e-12	8.7157e-07	0.000108	7	8	-1.3218	1	1	0.999999	5675	0	-1.3218
Brap	8	2.506e-12	8.7157e-07	0.000108	8	8	-1.0959	1	1	0.999999	5666	0	-1.0959
Cnot8	8	9.2277e-12	8.7157e-07	0.000108	9	7	-0.96134	0.8617	0.92923	0.999999	4837	1	-0.96134
Mecr	8	9.6172e-12	8.7157e-07	0.000108	10	8	-1.3443	1	1	0.999999	5674	0	-1.3443
Ppp2r4	8	1.1215e-10	8.7157e-07	0.000108	11	8	-1.5796	1	1	0.999999	5660	0	-1.5796
Apex1	8	1.317e-10	8.7157e-07	0.000108	12	8	-1.1463	1	1	0.999999	5673	0	-1.1463
Tsfm	8	2.9462e-10	8.7157e-07	0.000108	13	8	-1.406	0.99998	0.99998	0.999999	5626	0	-1.406
Parp1	8	3.4964e-10	8.7157e-07	0.000108	14	8	-1.3974	0.99993	0.99993	0.999999	5606	0	-1.3974
Wrap53	8	8.4898e-10	8.7157e-07	0.000108	15	8	-1.0593	1	1	0.999999	5672	0	-1.0593
Usp48	8	1.2683e-09	8.7157e-07	0.000108	16	8	-0.66284	0.99989	0.99988	0.999999	5595	0	-0.66284
Atrx	8	1.7194e-09	8.7157e-07	0.000108	17	7	-0.57237	0.71348	0.85641	0.999999	4407	1	-0.57237
Sepsecs	8	2.7605e-09	8.7157e-07	0.000108	18	8	-0.71599	1	1	0.999999	5671	0	-0.71599
Anapc15	8	5.2871e-09	8.7157e-07	0.000108	19	8	-0.67385	0.99998	0.99997	0.999999	5620	0	-0.67385
Shoc2	8	8.1909e-09	8.7157e-07	0.000108	20	8	-1.0633	1	1	0.999999	5670	0	-1.0633
Ptpn11	8	1.1822e-08	8.7157e-07	0.000108	21	8	-1.1823	1	1	0.999999	5653	0	-1.1823
Prmt1	6	1.2318e-08	8.7157e-07	0.000108	22	6	-1.2903	1	1	0.999999	5669	0	-1.2903
Rad9a	8	1.3134e-08	8.7157e-07	0.000108	23	7	-1.4433	0.85227	0.92376	0.999999	4789	1	-1.4433
Smarcad1	8	1.4418e-08	8.7157e-07	0.000108	24	8	-0.51901	1	1	0.999999	5668	0	-0.51901
Smarca4	8	1.5965e-08	8.7157e-07	0.000108	25	7	-0.91508	0.99789	0.99791	0.999999	5486	0	-0.91508
Rfwd2	8	1.7272e-08	8.7157e-07	0.000108	26	8	-0.60424	0.99999	0.99999	0.999999	5634	0	-0.60424
Cmtr1	8	2.0887e-08	8.7157e-07	0.000108	27	8	-1.1353	0.99998	0.99998	0.999999	5621	0	-1.1353
Lig3	8	2.2321e-08	8.7157e-07	0.000108	28	8	-1.0885	0.99981	0.99978	0.999999	5578	0	-1.0885
Grb2	8	2.2512e-08	8.7157e-07	0.000108	29	8	-1.3527	1	1	0.999999	5658	0	-1.3527
Rnaseh2b	8	2.8782e-08	8.7157e-07	0.000108	30	8	-0.93397	1	1	0.999999	5650	0	-0.93397
Elof1	8	3.3573e-08	8.7157e-07	0.000108	31	7	-0.94141	0.99918	0.99917	0.999999	5536	0	-0.94141
Ehmt2	8	4.8945e-08	8.7157e-07	0.000108	32	6	-1.3152	0.99412	0.99415	0.999999	5413	0	-1.3152
Mrps14	8	7.3596e-08	8.7157e-07	0.000108	33	8	-1.3294	1	1	0.999999	5667	0	-1.3294
Ehmt1	8	1.098e-07	8.7157e-07	0.000108	34	8	-1.2847	1	1	0.999999	5651	0	-1.2847
Mgea5	8	1.3408e-07	8.7157e-07	0.000108	35	7	-1.1918	0.9409	0.95571	0.999999	5041	1	-1.1918
Mcm9	8	1.3869e-07	8.7157e-07	0.000108	36	8	-0.68676	1	1	0.999999	5665	0	-0.68676
Kmt2b	8	1.4324e-07	8.7157e-07	0.000108	37	8	-1.1663	0.99984	0.99982	0.999999	5590	0	-1.1663
Eefsec	8	1.437e-07	8.7157e-07	0.000108	38	7	-0.9622	0.99665	0.99663	0.999999	5451	0	-0.9622
Bcl2l1	8	1.4997e-07	8.7157e-07	0.000108	39	8	-0.38847	1	1	0.999999	5664	0	-0.38847
Pdpk1	8	1.6415e-07	8.7157e-07	0.000108	40	7	-0.76653	0.94973	0.95953	0.999999	5072	1	-0.76653
Uhrf1	8	1.8618e-07	8.7157e-07	0.000108	41	8	-0.32399	1	1	0.999999	5662	0	-0.32399
Paxip1	8	2.6014e-07	8.7157e-07	0.000108	42	5	-0.36144	0.86285	0.92993	0.999999	4840	1	-0.36144
Ctnnb1	8	2.6818e-07	8.7157e-07	0.000108	43	7	-0.51081	0.99199	0.99195	0.999999	5372	0	-0.51081
Dcps	8	2.8798e-07	8.7157e-07	0.000108	44	8	-1.3144	1	1	0.999999	5661	0	-1.3144
Ilf3	8	3.0315e-07	8.7157e-07	0.000108	45	8	-1.0997	0.9999	0.99989	0.999999	5599	0	-1.0997
Kdm6a	8	3.1619e-07	8.7157e-07	0.000108	46	7	-0.49371	0.99515	0.99517	0.999999	5434	0	-0.49371
Nelfb	8	3.7116e-07	2.6147e-06	0.000291	47	8	-1.289	1	1	0.999999	5659	0	-1.289
Brat1	8	3.8764e-07	2.6147e-06	0.000291	48	8	-1.0679	0.99999	0.99999	0.999999	5640	0	-1.0679
Rnf8	8	4.546e-07	2.6147e-06	0.000291	49	8	-0.6827	0.99998	0.99998	0.999999	5627	0	-0.6827
Klf5	8	5.0112e-07	2.6147e-06	0.000291	50	8	-0.85784	0.99999	0.99998	0.999999	5631	0	-0.85784
Prdm14	8	5.1769e-07	4.3578e-06	0.000458	51	6	-0.43734	0.30315	0.55793	0.999999	3026	2	-0.43734
Taf3	8	5.6227e-07	4.3578e-06	0.000458	52	8	-1.1934	1	1	0.999999	5655	0	-1.1934
Taf11	8	5.8016e-07	4.3578e-06	0.000458	53	7	-0.63906	0.60441	0.79954	0.999999	4113	1	-0.63906
Taf13	6	6.7923e-07	2.6147e-06	0.000291	54	6	-1.0273	0.99999	0.99999	0.999999	5641	0	-1.0273
Det1	8	7.0087e-07	6.101e-06	0.000619	55	7	-0.71188	0.99917	0.99916	0.999999	5535	0	-0.71188
Npm1	8	7.3201e-07	6.101e-06	0.000619	56	8	-1.0769	1	1	0.999999	5657	0	-1.0769
Ppm1g	8	9.7129e-07	7.8441e-06	0.000768	57	8	-0.83364	0.99999	0.99999	0.999999	5632	0	-0.83364
Ell	8	1.0254e-06	7.8441e-06	0.000768	58	8	-0.67459	1	1	0.999999	5656	0	-0.67459
Smarce1	8	1.1573e-06	9.5872e-06	0.000893	59	6	-1.0666	0.99401	0.99403	0.999999	5410	0	-1.0666
Sco2	8	1.1703e-06	9.5872e-06	0.000893	60	8	-1.1091	0.99999	0.99999	0.999999	5639	0	-1.1091
Rad51d	8	1.2125e-06	9.5872e-06	0.000893	61	8	-1.2663	1	1	0.999999	5654	0	-1.2663
Huwe1	8	1.4183e-06	1.133e-05	0.001006	62	8	-0.76348	1	1	0.999999	5652	0	-0.76348
Cenpo	8	1.4542e-06	1.133e-05	0.001006	63	7	-0.78916	0.99194	0.9919	0.999999	5369	0	-0.78916
Dpy30	8	1.5256e-06	1.133e-05	0.001006	64	8	-1.0094	0.99984	0.99982	0.999999	5588	0	-1.0094
Trip12	8	1.6256e-06	1.3073e-05	0.001092	65	8	-0.39765	0.99995	0.99995	0.999999	5610	0	-0.39765
Srsf10	8	1.6804e-06	1.3073e-05	0.001092	66	7	-0.90542	0.7573	0.8758	0.999999	4505	1	-0.90542
Ctbp2	8	1.7141e-06	1.3073e-05	0.001092	67	8	-0.74957	0.99999	0.99999	0.999999	5635	0	-0.74957
Tada1	8	1.8847e-06	1.3073e-05	0.001092	68	6	-0.3974	0.99771	0.99775	0.999999	5484	0	-0.3974
Srp72	8	2.0725e-06	1.4817e-05	0.001169	69	8	-0.79029	1	1	0.999999	5649	0	-0.79029
Slc25a19	8	2.1116e-06	1.4817e-05	0.001169	70	8	-0.67517	1	1	0.999999	5648	0	-0.67517
Fgfr1	8	2.1875e-06	1.4817e-05	0.001169	71	7	-0.71639	0.8509	0.92292	0.999999	4787	1	-0.71639
Elp3	8	2.2791e-06	1.4817e-05	0.001169	72	8	-1.7154	1	0.99999	0.999999	5647	0	-1.7154
Cxxc1	8	2.853e-06	1.8303e-05	0.001405	73	8	-1.3665	1	0.99999	0.999999	5646	0	-1.3665
Supt4a	6	2.9483e-06	1.656e-05	0.001288	74	3	-0.40139	0.47994	0.67485	0.999999	3720	2	-0.40139
Ppp1r7	8	3.0549e-06	2.1789e-05	0.00165	75	8	-1.0804	0.99996	0.99996	0.999999	5615	0	-1.0804
Crebbp	8	3.9548e-06	2.7019e-05	0.002019	76	7	-0.35812	0.99846	0.99848	0.999999	5507	0	-0.35812
Nsmce4a	8	4.1864e-06	2.8762e-05	0.002094	77	6	-0.63872	0.99931	0.9993	0.999999	5543	0	-0.63872
Dyrk1a	8	4.1951e-06	2.8762e-05	0.002094	78	8	-0.8408	1	0.99999	0.999999	5645	0	-0.8408
Ing5	8	4.4786e-06	3.0505e-05	0.002193	79	8	-0.56349	0.99989	0.99988	0.999999	5598	0	-0.56349
Hnrnpc	8	5.796e-06	3.5734e-05	0.002537	80	7	-0.7377	0.9521	0.96059	0.999999	5085	1	-0.7377
Snrpf	7	5.862e-06	4.2707e-05	0.002958	81	7	-0.688	0.99999	1	0.999999	5644	0	-0.688
Dph1	8	5.865e-06	3.7477e-05	0.002628	82	8	-0.42517	0.99989	0.99988	0.999999	5597	0	-0.42517
Tfcp2l1	8	6.5711e-06	4.445e-05	0.003016	83	8	-0.47997	0.99996	0.99995	0.999999	5613	0	-0.47997
Fen1	8	6.8275e-06	4.6193e-05	0.003016	84	8	-0.6953	0.99999	0.99999	0.999999	5643	0	-0.6953
C1qbp	8	6.8495e-06	4.6193e-05	0.003016	85	8	-0.67055	0.99999	0.99999	0.999999	5642	0	-0.67055
Mrpl40	8	6.9201e-06	4.6193e-05	0.003016	86	6	-0.82209	0.90215	0.94327	0.999999	4942	1	-0.82209
Usb1	8	6.9383e-06	4.6193e-05	0.003016	87	6	-0.60329	0.99942	0.99941	0.999999	5552	0	-0.60329
Dgcr8	8	7.2716e-06	4.7936e-05	0.003094	88	7	-0.86816	0.99337	0.99334	0.999999	5397	0	-0.86816
Dph3	8	8.0585e-06	5.3166e-05	0.003393	89	7	-1.1932	0.99946	0.99945	0.999999	5553	0	-1.1932
Supv3l1	8	8.2233e-06	5.4909e-05	0.003427	90	7	-1.9457	0.99957	0.99957	0.999999	5560	0	-1.9457
Nxt1	8	8.2595e-06	5.4909e-05	0.003427	91	7	-1.061	0.93614	0.95379	0.999999	5025	1	-1.061
Cmtr2	8	8.9456e-06	6.5367e-05	0.004036	92	7	-0.98754	0.76992	0.88162	0.999999	4536	1	-0.98754
Fermt2	8	9.8962e-06	7.234e-05	0.004371	93	8	-0.46014	0.99999	0.99999	0.999999	5638	0	-0.46014
Dcp2	8	9.9634e-06	7.234e-05	0.004371	94	7	-0.53031	0.99811	0.99814	0.999999	5492	0	-0.53031
Smc6	8	1.0097e-05	7.4083e-05	0.004383	95	7	-1.0655	0.94521	0.95745	0.999999	5063	1	-1.0655
Txn2	8	1.0144e-05	7.4083e-05	0.004383	96	6	-0.47035	0.24113	0.48393	0.999999	2700	2	-0.47035
Med15	8	1.0491e-05	7.7569e-05	0.004542	97	8	-0.68787	0.99989	0.99988	0.999999	5596	0	-0.68787
Ndnl2	8	1.083e-05	7.9313e-05	0.00455	98	7	-1.0167	0.99893	0.99894	0.999999	5522	0	-1.0167
Ddx11	8	1.0913e-05	7.9313e-05	0.00455	99	8	-0.41778	0.99999	0.99999	0.999999	5637	0	-0.41778
Chp1	8	1.1012e-05	8.1056e-05	0.004558	100	8	-0.40369	0.99999	0.99999	0.999999	5636	0	-0.40369
Uso1	8	1.1044e-05	8.1056e-05	0.004558	101	5	-0.4238	0.9949	0.99495	0.999999	5431	0	-0.4238
Bap1	8	1.1867e-05	8.8028e-05	0.004854	102	8	-0.95054	0.99999	0.99999	0.999999	5633	0	-0.95054
Ercc4	8	1.2236e-05	8.8028e-05	0.004854	103	7	-1.3031	0.99156	0.99147	0.999999	5365	0	-1.3031
Rbm14	8	1.2472e-05	8.9771e-05	0.004903	104	4	-0.27623	0.97441	0.97456	0.999999	5199	1	-0.27623
Rnaseh2c	8	1.3054e-05	9.1514e-05	0.004904	105	8	-0.60743	0.99998	0.99998	0.999999	5628	0	-0.60743
Vrk1	8	1.3085e-05	9.1514e-05	0.004904	106	8	-0.6368	0.99997	0.99997	0.999999	5617	0	-0.6368
Tead1	8	1.3407e-05	9.3258e-05	0.00495	107	7	-0.53856	0.99829	0.99832	0.999999	5495	0	-0.53856
Bud31	8	1.5754e-05	0.00011069	0.005821	108	8	-0.63403	0.99998	0.99998	0.999999	5630	0	-0.63403
Eed	8	1.6125e-05	0.00011243	0.005859	109	4	-0.5929	0.01259	0.054252	0.624529	481	2	-0.5929
Ppp1r8	8	1.6764e-05	0.00011418	0.005896	110	8	-0.5188	0.99998	0.99998	0.999999	5629	0	-0.5188
Ddx42	8	1.6932e-05	0.00011592	0.005932	111	8	-0.65062	0.99998	0.99997	0.999999	5619	0	-0.65062
Ube2c	8	1.8712e-05	0.00012812	0.006498	112	7	-0.74292	0.55502	0.7642	0.999999	3947	1	-0.74292
Mettl14	8	1.903e-05	0.00013161	0.006615	113	8	-0.49063	0.99997	0.99997	0.999999	5618	0	-0.49063
Actr6	8	1.9408e-05	0.00013335	0.006644	114	7	-0.57139	0.86661	0.93209	0.999999	4857	1	-0.57139
Otub1	8	2.0057e-05	0.00013684	0.0067	115	7	-1.3605	0.98291	0.98264	0.999999	5271	0	-1.3605
Rad50	8	2.0084e-05	0.00013684	0.0067	116	8	-0.48611	0.99998	0.99998	0.999999	5625	0	-0.48611
Stk11	8	2.1139e-05	0.00014207	0.006807	117	8	-0.30109	0.99998	0.99998	0.999999	5624	0	-0.30109
Nup50	8	2.1228e-05	0.00014381	0.006807	118	8	-0.66883	0.99998	0.99998	0.999999	5623	0	-0.66883
Terf2	8	2.131e-05	0.00014381	0.006807	119	7	-1.1683	0.94689	0.95819	0.999999	5068	1	-1.1683
Foxk2	8	2.1346e-05	0.00014381	0.006807	120	8	-0.69166	0.99998	0.99998	0.999999	5622	0	-0.69166
Stag2	8	2.2487e-05	0.00015427	0.007182	121	7	-0.47632	0.68731	0.84575	0.999999	4349	1	-0.47632
Zmym2	8	2.2501e-05	0.00015427	0.007182	122	7	-0.32961	0.99831	0.99833	0.999999	5496	0	-0.32961
Kdm8	8	2.2724e-05	0.00015601	0.007204	123	6	-0.80923	0.90536	0.94416	0.999999	4949	1	-0.80923
Kat7	8	2.3277e-05	0.0001595	0.007306	124	8	-0.48277	0.99983	0.99981	0.999999	5585	0	-0.48277
Vps25	8	2.5187e-05	0.00016996	0.007723	125	6	-0.43831	0.86463	0.93094	0.999999	4846	1	-0.43831
Coq7	8	2.7581e-05	0.00019436	0.008762	126	8	-0.31249	0.99997	0.99997	0.999999	5616	0	-0.31249
Mtch2	8	2.8876e-05	0.00020307	0.009082	127	6	-0.58827	0.93539	0.95354	0.999999	5024	1	-0.58827
Cops3	8	3.2508e-05	0.00022922	0.010172	128	7	-0.82397	0.99953	0.99953	0.999999	5557	0	-0.82397
Tceb2	8	3.4278e-05	0.00024491	0.010784	129	7	-0.62774	0.99977	0.99976	0.999999	5575	0	-0.62774
Kat5	8	3.5537e-05	0.00025188	0.011005	130	6	-0.54144	0.98187	0.98166	0.999999	5264	0	-0.54144
Thoc3	8	3.7773e-05	0.00026757	0.011602	131	7	-0.86913	0.99923	0.99923	0.999999	5540	0	-0.86913
Mcl1	8	3.9643e-05	0.00027803	0.011918	132	8	-0.81976	0.99996	0.99996	0.999999	5614	0	-0.81976
Xpo5	8	3.998e-05	0.00027977	0.011918	133	7	-0.39868	0.87969	0.93798	0.999999	4899	1	-0.39868
Rexo2	8	4.0414e-05	0.00028326	0.011918	134	7	-0.87845	0.99249	0.99244	0.999999	5379	0	-0.87845
Prmt5	8	4.0496e-05	0.00028326	0.011918	135	8	-0.41662	0.99996	0.99995	0.999999	5612	0	-0.41662
Bard1	8	4.2167e-05	0.00030243	0.012631	136	5	-0.99961	0.98679	0.98668	0.999999	5307	0	-0.99961
Pds5a	8	4.2818e-05	0.00031115	0.0129	137	8	-0.31701	0.99987	0.99986	0.999999	5594	0	-0.31701
Ccnf	8	4.4268e-05	0.00032335	0.013309	138	8	-0.32656	0.99996	0.99995	0.999999	5611	0	-0.32656
Srsf5	8	4.4711e-05	0.00033032	0.013498	139	6	-0.69637	0.9853	0.98515	0.999999	5293	0	-0.69637
Prc1	8	4.6817e-05	0.00034253	0.013897	140	7	-0.46113	0.85936	0.92786	0.999999	4828	1	-0.46113
Glrx5	8	4.926e-05	0.0003495	0.014079	141	7	-0.95847	0.99942	0.99941	0.999999	5551	0	-0.95847
Cycs	8	5.0006e-05	0.00035298	0.014119	142	8	-0.71105	0.9999	0.99989	0.999999	5600	0	-0.71105
Sf3b1	8	5.0235e-05	0.00035647	0.01413	143	8	-0.47831	0.99995	0.99994	0.999999	5609	0	-0.47831
Mettl1	8	5.0664e-05	0.00035821	0.01413	144	6	-0.41626	0.27877	0.52938	0.999999	2893	1	-0.41626
Ybey	8	5.1509e-05	0.00036344	0.014237	145	8	-0.62857	0.99995	0.99994	0.999999	5608	0	-0.62857
Actr8	8	5.5617e-05	0.00040005	0.015525	146	6	-0.47003	0.78225	0.8873	0.999999	4567	2	-0.47003
Med25	8	5.5728e-05	0.00040179	0.015525	147	7	-0.3651	0.98804	0.9879	0.999999	5323	0	-0.3651
Parl	8	5.6113e-05	0.00040876	0.015649	148	5	-0.63437	0.85472	0.92523	0.999999	4804	2	-0.63437
Nelfcd	8	5.6888e-05	0.00041051	0.015649	149	6	-0.66071	0.98809	0.98797	0.999999	5324	0	-0.66071
Ngly1	8	5.7105e-05	0.00041399	0.015677	150	8	-0.32865	0.99994	0.99994	0.999999	5607	0	-0.32865
Hlcs	8	5.8511e-05	0.0004262	0.016032	151	7	-0.45059	0.99905	0.99906	0.999999	5530	0	-0.45059
Dscc1	8	5.9702e-05	0.00043317	0.016187	152	7	-0.7302	0.99683	0.99682	0.999999	5455	0	-0.7302
Srcap	8	6.5098e-05	0.00047152	0.017455	153	6	-0.68215	0.93856	0.95479	0.999999	5030	1	-0.68215
Bcar1	8	6.593e-05	0.00047849	0.017534	154	8	-0.26513	0.99991	0.9999	0.999999	5604	0	-0.26513
Myh9	8	6.7969e-05	0.00048546	0.017563	155	6	-0.47396	0.99766	0.99767	0.999999	5482	0	-0.47396
Ccdc101	8	6.8091e-05	0.00048546	0.017563	156	6	-0.42216	0.38736	0.64434	0.999999	3406	2	-0.42216
Tubb5	8	6.9388e-05	0.00049418	0.017765	157	7	-0.63449	0.9991	0.9991	0.999999	5531	0	-0.63449
Col4a3bp	8	7.2126e-05	0.00050638	0.018038	158	6	-0.38575	0.84265	0.91809	0.999999	4758	1	-0.38575
Pop7	8	7.2356e-05	0.00050812	0.018038	159	6	-1.0221	0.652	0.83198	0.999999	4272	2	-1.0221
Rad51	7	7.2995e-05	0.00047326	0.017455	160	6	-1.6497	0.82803	0.90383	0.999999	4702	1	-1.6497
Wdr83	8	7.3708e-05	0.00051684	0.018234	161	7	-0.55119	0.99852	0.99854	0.999999	5508	0	-0.55119
Ncbp2	8	7.4101e-05	0.00052207	0.018305	162	7	-0.68338	0.38367	0.64176	0.999999	3395	1	-0.68338
Chtf18	8	7.5393e-05	0.00052904	0.018435	163	8	-0.46728	0.99992	0.99992	0.999999	5605	0	-0.46728
Rhoa	8	8.2049e-05	0.00057959	0.020074	164	6	-0.48685	0.99965	0.99964	0.999999	5563	0	-0.48685
Utp11l	8	8.2985e-05	0.00058831	0.020252	165	7	-0.53555	0.99269	0.99267	0.999999	5384	0	-0.53555
Ikbkap	8	8.3587e-05	0.00059354	0.020309	166	7	-1.0035	0.99963	0.99962	0.999999	5562	0	-1.0035
Bub3	8	8.6682e-05	0.00060574	0.020539	167	7	-1.5501	0.99428	0.99431	0.999999	5414	0	-1.5501
Actb	8	8.7129e-05	0.00060748	0.020539	168	6	-1.4847	0.99931	0.9993	0.999999	5544	0	-1.4847
Mcm8	8	8.8058e-05	0.0006162	0.02071	169	7	-0.56094	0.99968	0.99967	0.999999	5566	0	-0.56094
Suz12	8	8.8833e-05	0.00062143	0.020763	170	8	-0.46369	0.99991	0.9999	0.999999	5603	0	-0.46369
Got1	8	9.143e-05	0.0006284	0.020873	171	5	-0.44201	0.94238	0.95632	0.999999	5049	1	-0.44201
Rarg	8	9.3463e-05	0.00064409	0.021204	172	7	-0.24509	0.79436	0.89326	0.999999	4599	1	-0.24509
Trmt10c	8	9.3697e-05	0.00064583	0.021204	173	7	-0.56556	0.99822	0.99825	0.999999	5494	0	-0.56556
Nol9	8	9.8784e-05	0.00068767	0.022433	174	8	-0.57677	0.9999	0.99989	0.999999	5602	0	-0.57677
Utp20	8	0.00010033	0.00069115	0.022433	175	8	-0.62239	0.9999	0.99989	0.999999	5601	0	-0.62239
Tbx3	8	0.00010158	0.00069638	0.022474	176	4	-0.13954	0.64536	0.82877	0.999999	4260	1	-0.13954
Uba3	8	0.00010487	0.00072427	0.023242	177	6	-0.9553	0.32822	0.58669	0.999999	3142	2	-0.9553
Clasrp	8	0.00010821	0.00074519	0.023646	178	7	-1.0635	0.99974	0.99972	0.999999	5570	0	-1.0635
Fam60a	8	0.00010825	0.00074519	0.023646	179	7	-0.83429	0.99731	0.99732	0.999999	5465	0	-0.83429
Tfam	8	0.00011771	0.00082189	0.025935	180	5	-0.24036	0.67738	0.8419	0.999999	4326	2	-0.24036
Nsun2	8	0.00012952	0.00088115	0.027652	181	8	-0.39589	0.99987	0.99986	0.999999	5593	0	-0.39589
Timm13	8	0.00013082	0.00089684	0.027989	182	7	-0.61768	0.99742	0.99743	0.999999	5468	0	-0.61768
Pfdn5	8	0.0001317	0.00090556	0.028107	183	8	-0.54418	0.99987	0.99986	0.999999	5592	0	-0.54418
Cenpu	8	0.00013734	0.00094042	0.02903	184	4	-0.25787	0.78871	0.89038	0.999999	4586	2	-0.25787
Hdac1	8	0.00014184	0.00096482	0.029623	185	8	-0.31174	0.99986	0.99985	0.999999	5591	0	-0.31174
Nbn	8	0.00014484	0.00098225	0.029996	186	6	-0.51705	0.37793	0.63758	0.999999	3381	2	-0.51705
Zmym4	8	0.00014581	0.00099271	0.030153	187	7	-0.35738	0.80804	0.90012	0.999999	4638	1	-0.35738
Adrm1	8	0.00014822	0.0010101	0.030358	188	6	-0.37908	0.95933	0.96434	0.999999	5112	1	-0.37908
Aifm1	8	0.00014959	0.0010276	0.030719	189	7	-0.43094	0.96829	0.96992	0.999999	5151	1	-0.43094
Pphln1	8	0.00015066	0.0010398	0.030921	190	6	-0.46265	0.69364	0.84819	0.999999	4355	1	-0.46265
Brca1	8	0.00015743	0.0010921	0.03228	191	7	-0.39414	0.99254	0.99249	0.999999	5380	0	-0.39414
Parn	8	0.00015876	0.0010973	0.03228	192	7	-0.49024	0.89623	0.94179	0.999999	4935	1	-0.49024
Helz	8	0.00015927	0.0011025	0.03228	193	8	-0.25244	0.99984	0.99982	0.999999	5589	0	-0.25244
Brcc3	8	0.00016454	0.0011479	0.033128	194	8	-0.20144	0.99984	0.99981	0.999999	5587	0	-0.20144
Nhej1	8	0.00016489	0.0011496	0.033128	195	8	-0.26357	0.99984	0.99981	0.999999	5586	0	-0.26357
Supt5	8	0.00016578	0.0011548	0.033128	196	7	-0.3904	0.85735	0.92674	0.999999	4820	1	-0.3904
Utp15	8	0.00016831	0.0011723	0.033156	197	8	-1.2333	0.99983	0.99981	0.999999	5584	0	-1.2333
Eif3l	8	0.00016913	0.0011757	0.033156	198	8	-0.23657	0.99983	0.99981	0.999999	5583	0	-0.23657
Anapc13	8	0.00017069	0.0011827	0.033156	199	7	-0.2455	0.66007	0.8351	0.999999	4288	1	-0.2455
Ipo5	8	0.00017253	0.0011879	0.033156	200	8	-0.40227	0.99983	0.9998	0.999999	5582	0	-0.40227
Nae1	8	0.00017319	0.0011932	0.033156	201	7	-0.50925	0.82645	0.90931	0.999999	4698	1	-0.50925
Fancg	8	0.00017383	0.0011949	0.033156	202	7	-0.80879	0.98101	0.98082	0.999999	5256	0	-0.80879
Ipo11	8	0.00017429	0.0011967	0.033156	203	7	-0.72355	0.9919	0.99187	0.999999	5368	0	-0.72355
Ddx39b	8	0.00017741	0.0012193	0.033458	204	8	-0.3952	0.99982	0.99979	0.999999	5581	0	-0.3952
Brd2	8	0.0001778	0.0012193	0.033458	205	8	-0.41074	0.99982	0.99979	0.999999	5580	0	-0.41074
Trit1	8	0.00018485	0.0012751	0.034747	206	7	-0.45542	0.69852	0.85012	0.999999	4366	1	-0.45542
Txnl4b	6	0.00018526	0.0010049	0.030358	207	6	-0.65346	0.99981	0.99982	0.999999	5579	0	-0.65346
Ube2n	8	0.00018552	0.0012786	0.034747	208	7	-0.46076	0.97163	0.97242	0.999999	5181	1	-0.46076
Mrpl23	8	0.00018629	0.0012856	0.034747	209	6	-0.83043	0.59585	0.79339	0.999999	4084	1	-0.83043
Srsf11	8	0.00018699	0.0012908	0.034747	210	6	-0.42088	0.69826	0.85002	0.999999	4363	1	-0.42088
Txnrd1	8	0.00018995	0.0013117	0.035144	211	6	-0.39756	0.91919	0.94816	0.999999	4978	1	-0.39756
Spast	8	0.00019578	0.0013501	0.036001	212	7	-0.37301	0.97083	0.97174	0.999999	5175	1	-0.37301
Thoc6	8	0.00019872	0.001364	0.036203	213	7	-0.30257	0.99946	0.99946	0.999999	5555	0	-0.30257
Dhx36	8	0.00020149	0.0013745	0.036311	214	6	-0.63212	0.80311	0.89758	0.999999	4621	2	-0.63212
Snupn	6	0.0002054	0.0011339	0.033029	215	6	-0.50696	0.99979	0.99981	0.999999	5577	0	-0.50696
Mphosph8	8	0.00020736	0.0014006	0.036707	216	8	-0.4321	0.99979	0.99977	0.999999	5576	0	-0.4321
Tra2b	8	0.00020777	0.0014023	0.036707	217	6	-0.49893	0.60401	0.79929	0.999999	4110	1	-0.49893
Mafg	8	0.00021209	0.0014215	0.037038	218	5	-0.4496	0.95993	0.96468	0.999999	5115	1	-0.4496
Dclre1b	8	0.00021547	0.0014337	0.037185	219	7	-0.42503	0.99195	0.99192	0.999999	5370	0	-0.42503
Coil	8	0.00021931	0.0014459	0.037331	220	6	-0.27179	0.9555	0.96235	0.999999	5096	1	-0.27179
Ctc1	8	0.0002266	0.0015035	0.0386	221	7	-0.20821	0.9994	0.9994	0.999999	5550	0	-0.20821
Bod1l	8	0.00022713	0.0015087	0.0386	222	5	-0.91413	0.85373	0.9246	0.999999	4800	2	-0.91413
Nsfl1c	8	0.00023121	0.0015296	0.03896	223	7	-0.4891	0.96033	0.96494	0.999999	5117	1	-0.4891
Uchl5	8	0.00023728	0.0015784	0.040024	224	7	-0.56156	0.99897	0.99898	0.999999	5523	0	-0.56156
Faf1	8	0.00025156	0.0016865	0.042574	225	7	-0.37665	0.99973	0.99971	0.999999	5568	0	-0.37665
Usp37	8	0.00025622	0.0017126	0.043043	226	7	-0.72324	0.99303	0.993	0.999999	5393	0	-0.72324
Pcgf1	8	0.00026076	0.0017457	0.043682	227	7	-0.4328	0.98208	0.98184	0.999999	5266	0	-0.4328
Fancb	8	0.00026571	0.0017754	0.044229	228	7	-0.55079	0.99971	0.9997	0.999999	5567	0	-0.55079
Fancl	8	0.00026726	0.0017858	0.044295	229	7	-0.57401	0.98033	0.98012	0.999999	5250	0	-0.57401
Drap1	8	0.00027802	0.0018381	0.045394	230	6	-0.55064	0.060486	0.18962	0.818513	1292	1	-0.55064
Sfpq	8	0.00028582	0.0018835	0.046312	231	7	-0.47394	0.98624	0.98611	0.999999	5300	0	-0.47394
Cul4b	8	0.00029519	0.0019375	0.047435	232	7	-0.34591	0.99839	0.99842	0.999999	5500	0	-0.34591
Thoc5	8	0.00029926	0.0019497	0.047529	233	7	-0.52459	0.97204	0.97271	0.999999	5185	1	-0.52459
Chd4	8	0.0003026	0.0019619	0.047622	234	7	-1.2118	0.99242	0.99236	0.999999	5376	0	-1.2118
Aurkb	8	0.00034071	0.0021763	0.052602	235	7	-0.45261	0.98632	0.98618	0.999999	5301	0	-0.45261
Dot1l	8	0.00035454	0.0022425	0.053973	236	7	-0.41037	0.1727	0.39816	0.951839	2353	1	-0.41037
Ddx47	8	0.00036244	0.0022879	0.054831	237	7	-0.95084	0.99892	0.99892	0.999999	5521	0	-0.95084
Taf5	8	0.00036525	0.0023035	0.054975	238	6	-0.50943	0.97029	0.97133	0.999999	5165	1	-0.50943
Rxrb	8	0.00038498	0.0024169	0.057438	239	7	-0.27405	0.99763	0.99763	0.999999	5480	0	-0.27405
Larp1	8	0.00038683	0.0024291	0.057488	240	6	-0.3746	0.53751	0.75164	0.999999	3880	2	-0.3746
Taf8	8	0.00039041	0.0024517	0.057783	241	5	-0.64865	0.012399	0.053641	0.624117	477	3	-0.64865
Ppp6r3	8	0.00039808	0.0024866	0.058363	242	5	-0.5784	0.85508	0.92545	0.999999	4805	1	-0.5784
Arid1a	8	0.00041329	0.0025511	0.05963	243	6	-0.35388	0.23369	0.47497	0.999885	2659	1	-0.35388
Xrcc3	8	0.00042509	0.0026069	0.060436	244	7	-0.94996	0.99769	0.9977	0.999999	5483	0	-0.94996
Yars	7	0.00043912	0.0026034	0.060436	245	6	-0.78523	0.99844	0.99848	0.999999	5503	0	-0.78523
Tsen34	8	0.00043924	0.0026801	0.061631	246	4	-0.48003	0.42056	0.66776	0.999999	3513	2	-0.48003
Rnaseh2a	8	0.00044922	0.0027271	0.06246	247	5	-0.26911	0.64122	0.82585	0.999999	4240	2	-0.26911
Rnf168	8	0.00046143	0.0027969	0.0638	248	5	-0.26947	0.47186	0.70444	0.999999	3696	2	-0.26947
Cdk11b	8	0.00046744	0.0028387	0.064495	249	6	-0.90487	0.54048	0.75375	0.999999	3891	1	-0.90487
Brd4	8	0.00047247	0.0028736	0.064844	250	7	-0.37872	0.97287	0.97334	0.999999	5191	1	-0.37872
Rnaseh1	8	0.00047601	0.0028858	0.064844	251	5	-0.41845	0.46242	0.69784	0.999999	3656	2	-0.41845
Sin3a	8	0.00047678	0.0028892	0.064844	252	5	-0.75122	0.98103	0.98084	0.999999	5258	0	-0.75122
Nsun5	8	0.00048012	0.0028997	0.064844	253	7	-0.56102	0.7315	0.86428	0.999999	4445	1	-0.56102
Ptk2	8	0.00048618	0.0029258	0.065172	254	6	-0.27112	0.451	0.68972	0.999999	3613	1	-0.27112
Stat3	8	0.00049069	0.0029433	0.065304	255	7	-0.62265	0.99867	0.99868	0.999999	5513	0	-0.62265
Prdm15	8	0.0004964	0.0029729	0.065705	256	7	-0.54625	0.96412	0.96726	0.999999	5136	1	-0.54625
Pagr1a	8	0.00050612	0.0030217	0.066525	257	4	-0.091172	0.86319	0.93017	0.999999	4843	2	-0.091172
Uqcc2	6	0.00051216	0.0026748	0.061631	258	6	-0.64452	0.99934	0.99931	0.999999	5547	0	-0.64452
Nr2c2ap	8	0.00051423	0.0030723	0.067376	259	7	-0.29006	0.98102	0.98083	0.999999	5257	0	-0.29006
Tpi1	8	0.0005205	0.0031036	0.067803	260	5	-0.4831	0.99778	0.9978	0.999999	5485	0	-0.4831
Clns1a	8	0.00053621	0.0031838	0.068836	261	7	-0.56606	0.93927	0.95508	0.999999	5032	1	-0.56606
Orc1	8	0.00053693	0.0031856	0.068836	262	6	-0.54865	0.99752	0.99753	0.999999	5473	0	-0.54865
Eif5a	8	0.00053746	0.0031873	0.068836	263	7	-0.57687	0.99106	0.991	0.999999	5355	0	-0.57687
Pold1	8	0.00054342	0.00321	0.069063	264	5	-1.1946	0.76414	0.87888	0.999999	4518	2	-1.1946
Stip1	8	0.00054803	0.0032344	0.069177	265	6	-0.57445	0.36812	0.63034	0.999999	3349	2	-0.57445
Nop2	8	0.00055007	0.0032466	0.069177	266	6	-0.83721	0.9738	0.97407	0.999999	5196	1	-0.83721
Atr	8	0.00055088	0.0032518	0.069177	267	6	-0.62908	0.33957	0.5994	0.999999	3203	2	-0.62908
Dars2	8	0.00055687	0.0032762	0.069436	268	5	-0.46501	0.97149	0.9723	0.999999	5179	1	-0.46501
Zfp335	8	0.00056092	0.0032919	0.069509	269	7	-0.66464	0.99844	0.99846	0.999999	5505	0	-0.66464
Supt7l	8	0.00056634	0.0033233	0.069691	270	5	-0.20341	0.46125	0.69701	0.999999	3653	1	-0.20341
Mdm4	8	0.00056701	0.003325	0.069691	271	7	-0.61313	0.99976	0.99974	0.999999	5574	0	-0.61313
Cnot10	8	0.00057825	0.0033808	0.070599	272	7	-0.44038	0.93616	0.9538	0.999999	5026	1	-0.44038
Pabpc1	8	0.00058695	0.0034244	0.071247	273	6	-0.55154	0.99865	0.99866	0.999999	5511	0	-0.55154
Tbpl1	8	0.00059102	0.0034418	0.071349	274	6	-0.30089	0.5338	0.749	0.999999	3872	1	-0.30089
Katnb1	8	0.00060304	0.0035203	0.072709	275	6	-0.39581	0.94078	0.95567	0.999999	5039	1	-0.39581
Ipo9	8	0.00061183	0.0035603	0.073042	276	7	-0.55986	0.77672	0.88475	0.999999	4557	1	-0.55986
Elp2	8	0.00061223	0.0035621	0.073042	277	5	-0.14728	0.48545	0.71439	0.999999	3734	1	-0.14728
Pik3r4	8	0.00063172	0.0036614	0.074809	278	6	-0.44913	0.96713	0.96919	0.999999	5147	1	-0.44913
Gmeb2	8	0.00064377	0.0037277	0.07589	279	7	-0.26931	0.95299	0.96103	0.999999	5086	1	-0.26931
Cnot3	8	0.00064922	0.0037626	0.076326	280	7	-0.75309	0.99801	0.99804	0.999999	5490	0	-0.75309
Msh2	8	0.00066546	0.003841	0.07764	281	7	-0.37122	0.38403	0.642	0.999999	3397	1	-0.37122
Ddx21	8	0.00067658	0.0038985	0.078523	282	5	-1.1485	0.94002	0.95536	0.999999	5036	1	-1.1485
Pex2	8	0.0006875	0.0039404	0.079085	283	6	-0.28959	0.99275	0.99273	0.999999	5387	0	-0.28959
Alyref	8	0.00071004	0.0040676	0.081352	284	5	-0.29789	0.49132	0.71862	0.999999	3746	1	-0.29789
Bub1	8	0.00072822	0.0041687	0.083081	285	5	-0.11998	0.87016	0.93429	0.999999	4874	1	-0.11998
Rbm10	8	0.00074983	0.0042785	0.084972	286	7	-0.49214	0.99037	0.99029	0.999999	5348	0	-0.49214
Zranb2	8	0.00076195	0.004336	0.085619	287	6	-0.53977	0.19087	0.42155	0.9676	2443	1	-0.53977
Exosc3	8	0.00076343	0.0043413	0.085619	288	5	-0.9047	0.50653	0.72937	0.999999	3791	2	-0.9047
Atp5o	8	0.00077484	0.0043866	0.086214	289	7	-0.31392	0.90352	0.94363	0.999999	4945	1	-0.31392
Fignl1	8	0.00077856	0.004411	0.086268	290	6	-0.51837	0.98688	0.98675	0.999999	5309	0	-0.51837
Hmgcs1	8	0.00077951	0.0044197	0.086268	291	7	-0.76228	0.99946	0.99946	0.999999	5554	0	-0.76228
Krr1	8	0.00078385	0.0044406	0.086379	292	7	-1.5499	0.98642	0.9863	0.999999	5303	0	-1.5499
E2f4	8	0.00080654	0.0045644	0.088484	293	7	-0.41229	0.97193	0.97261	0.999999	5183	1	-0.41229
Imp4	8	0.00082174	0.0046463	0.089596	294	7	-0.4914	0.97574	0.97572	0.999999	5208	1	-0.4914
Dap3	8	0.00082486	0.0046533	0.089596	295	7	-0.50015	0.99008	0.99	0.999999	5344	0	-0.50015
Drosha	8	0.00085905	0.0048049	0.092203	296	7	-0.54828	0.99795	0.99798	0.999999	5489	0	-0.54828
Mad2l1	8	0.00086975	0.0048747	0.093226	297	6	-0.54352	0.37468	0.6352	0.999999	3369	2	-0.54352
Gmeb1	8	0.00087993	0.0049392	0.094142	298	7	-0.4471	0.99758	0.99758	0.999999	5476	0	-0.4471
Mcm4	8	0.00089656	0.0050403	0.095748	299	7	-0.4128	0.99973	0.99971	0.999999	5569	0	-0.4128
Brca2	8	0.00090542	0.0050821	0.096221	300	7	-0.53925	0.85788	0.92707	0.999999	4824	1	-0.53925
Zbtb11	8	0.00093501	0.0052721	0.099487	301	7	-0.78133	0.43629	0.67901	0.999999	3564	1	-0.78133
Zic3	8	0.0009422	0.0053157	0.099977	302	7	-0.25631	0.98467	0.98449	0.999999	5289	0	-0.25631
Naa20	8	0.0009546	0.0053784	0.100823	303	5	-1.2965	0.73207	0.86456	0.999999	4446	1	-1.2965
Ogfod1	8	0.00096027	0.0054028	0.100948	304	4	-0.11624	0.97162	0.97241	0.999999	5180	1	-0.11624
Orc5	8	0.00096533	0.0054342	0.101201	305	6	-0.45477	0.9971	0.99711	0.999999	5462	0	-0.45477
Smarcb1	8	0.0009749	0.0054848	0.101421	306	6	-0.32067	0.10028	0.27379	0.881325	1736	2	-0.32067
Taf9	8	0.00097726	0.0054952	0.101421	307	7	-0.79058	0.98435	0.98414	0.999999	5286	0	-0.79058
Commd5	8	0.00098277	0.0055249	0.101421	308	6	-0.22709	0.30384	0.55876	0.999999	3029	2	-0.22709
Ndc1	8	0.00098473	0.0055336	0.101421	309	7	-0.29707	0.99955	0.99954	0.999999	5558	0	-0.29707
Mcm6	8	0.00098528	0.0055353	0.101421	310	7	-0.53082	0.94166	0.95599	0.999999	5043	1	-0.53082
Phax	8	0.0010065	0.0056416	0.103037	311	7	-0.73279	0.9658	0.96831	0.999999	5141	1	-0.73279
Timm50	8	0.0010224	0.0057236	0.104198	312	4	-0.70639	0.9815	0.9813	0.999999	5262	0	-0.70639
Psmb2	8	0.0010323	0.0057759	0.104814	313	7	-0.41976	0.99375	0.99374	0.999999	5405	0	-0.41976
Ndufs3	8	0.0010757	0.0059903	0.108359	314	7	-0.5345	0.96763	0.9695	0.999999	5149	1	-0.5345
Bub1b	8	0.001105	0.0061611	0.110775	315	5	-0.38211	0.81298	0.90247	0.999999	4656	2	-0.38211
Senp1	8	0.0011056	0.0061628	0.110775	316	4	-0.26843	0.29837	0.55231	0.999999	2996	2	-0.26843
Ddx59	8	0.0011292	0.006304	0.112956	317	7	-0.49441	0.67124	0.83946	0.999999	4312	1	-0.49441
Daxx	8	0.0011549	0.0064522	0.115247	318	5	-0.44806	0.71567	0.85736	0.999999	4412	1	-0.44806
Snrpd3	8	0.0011654	0.0065062	0.115848	319	6	-1.4453	0.99529	0.9953	0.999999	5436	0	-1.4453
Taf1	8	0.0011793	0.006562	0.116452	320	5	-0.37644	0.74005	0.8681	0.999999	4466	2	-0.37644
Senp3	8	0.0011972	0.0066283	0.116921	321	6	-0.3393	0.9993	0.99929	0.999999	5542	0	-0.3393
Smg1	8	0.0012119	0.0066997	0.117483	322	7	-0.36413	0.61362	0.80605	0.999999	4137	1	-0.36413
Exosc9	8	0.0012121	0.0067015	0.117483	323	6	-0.66126	0.95415	0.96159	0.999999	5091	1	-0.66126
Sf3b2	8	0.0012173	0.0067311	0.117639	324	6	-1.4298	0.97117	0.97205	0.999999	5177	1	-1.4298
Exosc2	7	0.0012503	0.0065812	0.116452	325	6	-0.54825	0.31715	0.55422	0.999999	3084	1	-0.54825
Psma5	8	0.0012749	0.007024	0.121609	326	7	-0.70057	0.99966	0.99965	0.999999	5564	0	-0.70057
Dpf2	8	0.0012795	0.0070501	0.121609	327	5	-0.28728	0.99865	0.99866	0.999999	5510	0	-0.28728
Mapkap1	8	0.0012852	0.0070745	0.121609	328	7	-0.31342	0.99844	0.99846	0.999999	5504	0	-0.31342
Scai	8	0.001286	0.0070745	0.121609	329	6	-0.41541	0.72107	0.85972	0.999999	4423	1	-0.41541
Cenpi	8	0.0012881	0.007085	0.121609	330	5	-0.8198	0.11848	0.30989	0.909809	1905	2	-0.8198
Srsf7	8	0.0012899	0.0070867	0.121609	331	5	-0.19216	0.64107	0.82576	0.999999	4239	2	-0.19216
Mrps18b	8	0.0013034	0.007132	0.121859	332	6	-0.47821	0.99324	0.99319	0.999999	5396	0	-0.47821
Lsm2	8	0.0013053	0.0071442	0.121859	333	4	-0.31471	0.98984	0.98975	0.999999	5341	0	-0.31471
Mbtd1	8	0.0013306	0.0072732	0.123688	334	6	-0.60402	0.98491	0.98477	0.999999	5291	0	-0.60402
Snf8	8	0.0013419	0.0073255	0.124206	335	7	-0.39142	0.99687	0.99686	0.999999	5456	0	-0.39142
Utp14a	8	0.0013596	0.0074092	0.12525	336	6	-0.80044	0.99083	0.99074	0.999999	5351	0	-0.80044
Numa1	8	0.0013759	0.0074911	0.126208	337	6	-0.28146	0.99265	0.99262	0.999999	5383	0	-0.28146
Polr2g	8	0.0013793	0.0075103	0.126208	338	7	-1.5364	0.99261	0.99258	0.999999	5382	0	-1.5364
Ddx19a	8	0.0014126	0.0076585	0.128319	339	6	-0.795	0.64829	0.83058	0.999999	4269	1	-0.795
Zcrb1	8	0.0014218	0.0076951	0.128553	340	7	-2.8844	0.9911	0.99103	0.999999	5356	0	-2.8844
Cops8	8	0.0014287	0.0077212	0.128611	341	7	-0.85137	0.99968	0.99967	0.999999	5565	0	-0.85137
Cebpg	8	0.0014408	0.0077857	0.129306	342	6	-0.2858	0.78486	0.88848	0.999999	4574	2	-0.2858
Patl1	8	0.0014586	0.0078903	0.130661	343	6	-0.29747	0.90413	0.94383	0.999999	4947	1	-0.29747
Atrip	8	0.0014975	0.0081134	0.133893	344	7	-0.36208	0.98678	0.98668	0.999999	5306	0	-0.36208
Nsmce1	8	0.001502	0.0081326	0.133893	345	5	-0.52839	0.84142	0.91738	0.999999	4754	1	-0.52839
Spin1	8	0.0015115	0.0081849	0.134364	346	6	-0.37583	0.96153	0.96564	0.999999	5120	1	-0.37583
Tet1	8	0.0015422	0.008347	0.136466	347	7	-0.15492	0.45977	0.69594	0.999999	3647	1	-0.15492
Tfpt	8	0.0015454	0.0083609	0.136466	348	6	-0.42479	0.86079	0.92868	0.999999	4833	2	-0.42479
Med27	8	0.0015842	0.0085562	0.139252	349	7	-0.37909	0.9306	0.95185	0.999999	5008	1	-0.37909
Cdt1	8	0.0015919	0.0085945	0.139446	350	7	-0.24297	0.98643	0.98631	0.999999	5304	0	-0.24297
Ube2s	8	0.0015965	0.0086172	0.139446	351	6	-0.43762	0.97927	0.97905	0.999999	5240	0	-0.43762
Dna2	8	0.0016264	0.0087688	0.141497	352	7	-0.59354	0.9121	0.94605	0.999999	4956	1	-0.59354
Lyar	8	0.0016321	0.0088054	0.141685	353	5	-0.42565	0.79577	0.89394	0.999999	4601	2	-0.42565
Cenpt	8	0.0016382	0.0088351	0.14176	354	5	-0.40124	0.99403	0.99404	0.999999	5411	0	-0.40124
Rcor2	8	0.0016471	0.0088769	0.14203	355	7	-0.67067	0.9948	0.99485	0.999999	5427	0	-0.67067
Cdc25a	8	0.001672	0.0090059	0.14369	356	5	-0.3491	0.7027	0.85189	0.999999	4374	1	-0.3491
Asna1	8	0.0016892	0.0091018	0.144337	357	6	-0.45323	0.76817	0.88075	0.999999	4531	2	-0.45323
Shfm1	8	0.0016922	0.0091192	0.144337	358	7	-0.44688	0.99976	0.99974	0.999999	5573	0	-0.44688
Fubp3	8	0.001693	0.0091227	0.144337	359	7	-0.23994	0.99748	0.99748	0.999999	5471	0	-0.23994
Baz2a	8	0.0017032	0.009175	0.144761	360	6	-0.2975	0.76881	0.88108	0.999999	4534	1	-0.2975
Tardbp	8	0.0017251	0.0092604	0.145704	361	7	-0.59044	0.21328	0.44995	0.985611	2562	1	-0.59044
Ube2v2	8	0.0017756	0.0095463	0.14951	362	6	-0.53979	0.46933	0.70269	0.999999	3689	2	-0.53979
Sox2	8	0.001778	0.009555	0.14951	363	6	-0.59439	0.98958	0.98948	0.999999	5338	0	-0.59439
Tpx2	8	0.0017916	0.0096125	0.149997	364	7	-0.25238	0.58686	0.78697	0.999999	4053	1	-0.25238
Ctcf	8	0.0017959	0.0096404	0.15002	365	7	-0.45107	0.971	0.97188	0.999999	5176	1	-0.45107
Zeb1	8	0.0018078	0.0096979	0.150503	366	6	-0.40207	0.99465	0.99469	0.999999	5424	0	-0.40207
Pelo	8	0.0018276	0.0097903	0.151111	367	6	-0.50582	0.74781	0.87156	0.999999	4484	1	-0.50582
Ppih	8	0.0018279	0.0097903	0.151111	368	7	-0.19625	0.97028	0.97132	0.999999	5164	1	-0.19625
Gtf3c1	8	0.0018634	0.0099716	0.153291	369	6	-0.77861	0.9213	0.94878	0.999999	4982	1	-0.77861
Rmdn3	8	0.0018659	0.0099855	0.153291	370	6	-0.42202	0.91511	0.94694	0.999999	4967	1	-0.42202
Hmbs	8	0.0019209	0.010256	0.156943	371	6	-0.44853	0.28653	0.53858	0.999999	2942	1	-0.44853
Pfdn4	8	0.0019276	0.010284	0.156943	372	6	-0.35084	0.96374	0.96703	0.999999	5135	1	-0.35084
Smn1	8	0.0019339	0.010306	0.156943	373	7	-0.2173	0.9565	0.96289	0.999999	5100	1	-0.2173
Cenpp	8	0.0019568	0.010435	0.158482	374	7	-0.32897	0.99904	0.99905	0.999999	5528	0	-0.32897
Uba2	8	0.001974	0.010512	0.159221	375	6	-0.59993	0.99167	0.99159	0.999999	5366	0	-0.59993
Pou2f1	8	0.001997	0.01065	0.16053	376	6	-0.84028	0.98192	0.98171	0.999999	5265	0	-0.84028
Cul2	8	0.0019982	0.010655	0.16053	377	6	-0.36801	0.9935	0.99344	0.999999	5401	0	-0.36801
Rangap1	8	0.0020074	0.010714	0.160996	378	5	-0.76539	0.993	0.99297	0.999999	5391	0	-0.76539
[truncated: 5,302 more rows]
