# Supplementary material for: Transient upregulation of IRF1 during exit from naive pluripotency confers viral protection
Source: EMBO Rep. 2022 Jul 19;23(9):e55375. doi: 10.15252/embr.202255375 (PMC9442322; doi:10.15252/embr.202255375)
Supplement: Supplementary file 6 — Dataset EV4 [file EMBR-23-e55375-s009.zip › EMBOR-2022-55375V1_DatasetEV4/README_4.txt]

Dataset EVE results for guide abundance comparisons (Mageck) 
Mageck compare for different conditions: A)sgRNA representation depleted from ESCs with CAS9 vs. ESCs without CAS9 B) sgRNA representation in EpiLC sorted as impaired vs non-sorted EpiLC C)sgRNA representation in EpiLC sorted as unimpaired vs. unsorted ESC
