# Supplementary material for: Transient upregulation of IRF1 during exit from naive pluripotency confers viral protection
Source: EMBO Rep. 2022 Jul 19;23(9):e55375. doi: 10.15252/embr.202255375 (PMC9442322; doi:10.15252/embr.202255375)
Supplement: Supplementary file 7 — Dataset EV5 [file EMBR-23-e55375-s002.zip › EMBOR-2022-55375V1_DatasetEV5/EMBOR-2022-55375V1_DatasetEV5.txt]

	R1_00h_1	R1_00h_2	R1_48h_1	R1_48h_2	Irf1KO_00h_1	Irf1KO_00h_2	Irf1KO_48h_1	Irf1KO_48h_2
ENSMUSG00000000001	672	199	464	297	186	225	229	250
ENSMUSG00000000003	0	0	0	0	0	0	0	0
ENSMUSG00000000028	315	236	381	334	321	336	348	342
ENSMUSG00000000031	85	172	460	683	90	240	2591	655
ENSMUSG00000000037	11	7	12	20	10	7	11	5
ENSMUSG00000000049	0	0	0	0	0	0	0	0
ENSMUSG00000000056	19	28	34	33	34	23	48	28
ENSMUSG00000000058	0	0	0	0	0	0	0	0
ENSMUSG00000000078	368	240	440	373	265	275	562	353
ENSMUSG00000000085	51	70	59	57	79	69	51	43
ENSMUSG00000000088	3550	2856	1758	1753	3274	3638	1752	1405
ENSMUSG00000000093	1	1	1	1	2	5	2	0
ENSMUSG00000000094	6	5	10	8	6	6	13	10
ENSMUSG00000000103	6	1	6	0	0	4	0	5
ENSMUSG00000000120	125	100	40	35	87	81	34	25
ENSMUSG00000000125	3	0	3	9	3	0	5	5
ENSMUSG00000000126	4	0	2	5	0	1	3	1
ENSMUSG00000000127	268	189	216	142	205	197	185	186
ENSMUSG00000000131	184	123	155	169	132	162	117	122
ENSMUSG00000000134	216	313	551	620	314	357	624	655
ENSMUSG00000000142	78	13	19	18	18	16	22	7
ENSMUSG00000000148	12	14	9	16	8	7	10	4
ENSMUSG00000000149	23	21	25	45	12	17	28	14
ENSMUSG00000000154	2	3	4	2	1	1	0	3
ENSMUSG00000000157	0	0	0	0	0	0	0	0
ENSMUSG00000000159	0	0	0	0	1	0	0	0
ENSMUSG00000000167	4	1	9	9	0	1	8	7
ENSMUSG00000000168	553	396	419	391	414	423	284	271
ENSMUSG00000000171	131	3	8	3	3	5	8	3
ENSMUSG00000000182	0	0	0	0	0	0	0	0
ENSMUSG00000000183	1	0	0	0	0	0	1	0
ENSMUSG00000000184	26	32	233	191	21	12	74	63
ENSMUSG00000000194	390	451	296	251	463	429	325	275
ENSMUSG00000000197	6	3	7	6	8	8	7	10
ENSMUSG00000000202	6	1	179	213	14	3	133	170
ENSMUSG00000000204	0	0	0	1	0	0	0	0
ENSMUSG00000000214	0	0	0	2	0	0	0	1
ENSMUSG00000000215	0	0	0	0	0	0	0	1
ENSMUSG00000000216	0	0	0	0	0	0	0	0
ENSMUSG00000000223	3	5	2	3	2	5	3	1
ENSMUSG00000000244	6	7	7	3	12	14	3	9
ENSMUSG00000000247	18	14	8	8	16	11	13	4
ENSMUSG00000000248	0	0	0	0	0	0	0	0
ENSMUSG00000000253	38	27	36	27	44	34	43	43
ENSMUSG00000000263	1	2	7	4	4	10	2	11
ENSMUSG00000000266	0	0	0	0	0	1	0	0
ENSMUSG00000000275	725	791	376	400	874	944	418	335
ENSMUSG00000000276	151	138	57	65	151	144	62	59
ENSMUSG00000000278	1551	1642	1193	939	2067	2051	1414	1036
ENSMUSG00000000282	207	169	193	205	197	221	253	190
ENSMUSG00000000290	0	1	0	0	3	0	2	0
ENSMUSG00000000295	123	58	126	100	83	73	88	72
ENSMUSG00000000296	76	57	55	53	48	73	57	41
ENSMUSG00000000301	13	14	13	59	13	24	27	22
ENSMUSG00000000303	7741	7620	13102	11584	7384	5931	8893	9736
ENSMUSG00000000305	19	32	7	20	16	25	22	14
ENSMUSG00000000308	86	109	26	24	106	153	33	21
ENSMUSG00000000317	13	6	48	62	9	5	45	38
ENSMUSG00000000318	12	11	19	27	18	15	36	34
ENSMUSG00000000320	16	20	14	11	29	15	30	11
ENSMUSG00000000326	23	15	17	12	23	32	13	8
ENSMUSG00000000339	288	314	342	398	386	384	388	319
ENSMUSG00000000340	259	157	159	201	128	169	186	155
ENSMUSG00000000346	684	514	566	482	560	548	561	438
ENSMUSG00000000355	543	382	510	489	362	368	482	456
ENSMUSG00000000359	2	3	0	1	3	0	0	0
ENSMUSG00000000365	134	71	147	116	109	145	133	132
ENSMUSG00000000374	180	206	316	262	239	217	349	316
ENSMUSG00000000378	46	109	154	161	113	144	183	151
ENSMUSG00000000381	0	0	0	0	0	0	0	0
ENSMUSG00000000384	502	626	523	631	581	615	637	575
ENSMUSG00000000385	6	1	5	7	2	3	2	2
ENSMUSG00000000386	3	0	1	1	1	5	1	0
ENSMUSG00000000392	0	0	0	0	0	0	0	0
ENSMUSG00000000394	0	0	0	0	0	0	0	0
ENSMUSG00000000399	401	419	370	406	366	457	412	344
ENSMUSG00000000402	12	13	7	3	6	10	4	3
ENSMUSG00000000409	95	117	109	93	111	105	89	80
ENSMUSG00000000411	0	2	0	1	0	0	0	0
ENSMUSG00000000416	14	16	9	6	5	7	13	9
ENSMUSG00000000420	293	185	205	148	206	203	157	136
ENSMUSG00000000435	0	0	5	2	0	0	0	1
ENSMUSG00000000439	84	66	54	51	77	56	74	44
ENSMUSG00000000440	0	0	0	2	0	0	0	0
ENSMUSG00000000441	186	43	56	57	59	70	30	39
ENSMUSG00000000486	159	232	66	95	210	184	78	62
ENSMUSG00000000489	9	4	5	2	4	5	0	1
ENSMUSG00000000530	4	0	6	3	5	2	0	2
ENSMUSG00000000531	263	262	58	58	251	193	77	60
ENSMUSG00000000532	128	100	72	55	109	107	60	48
ENSMUSG00000000538	114	120	80	104	135	145	123	102
ENSMUSG00000000544	478	455	368	274	302	586	174	347
ENSMUSG00000000552	8	9	16	28	12	7	22	24
ENSMUSG00000000555	11	4	2	2	11	7	7	2
ENSMUSG00000000560	0	0	0	1	0	0	0	0
ENSMUSG00000000561	933	625	852	879	664	663	789	783
ENSMUSG00000000562	0	0	0	0	0	2	1	0
ENSMUSG00000000563	2216	1402	1801	1818	1589	1704	1470	1195
ENSMUSG00000000567	4	2	10	14	4	0	8	13
ENSMUSG00000000568	972	764	776	923	768	907	741	758
ENSMUSG00000000579	0	0	0	0	0	1	0	0
ENSMUSG00000000581	346	271	264	240	271	257	247	210
ENSMUSG00000000594	185	148	128	108	174	193	161	94
ENSMUSG00000000600	425	280	379	324	336	394	316	278
ENSMUSG00000000605	108	71	60	59	95	88	59	46
ENSMUSG00000000606	0	0	0	0	0	0	2	0
ENSMUSG00000000617	0	0	41	32	0	0	33	47
ENSMUSG00000000627	29	38	13	19	53	47	24	18
ENSMUSG00000000628	1778	1362	776	781	1864	1622	964	778
ENSMUSG00000000631	403	473	230	285	648	539	336	254
ENSMUSG00000000632	14	10	44	17	16	18	32	49
ENSMUSG00000000673	0	0	1	2	2	5	0	1
ENSMUSG00000000682	1	0	4	1	1	2	1	2
ENSMUSG00000000686	0	0	0	3	0	3	0	0
ENSMUSG00000000690	0	0	1	1	0	0	0	0
ENSMUSG00000000693	5	4	0	2	11	0	1	0
ENSMUSG00000000701	0	0	0	0	0	0	0	1
ENSMUSG00000000706	2	3	0	1	3	2	0	0
ENSMUSG00000000708	252	108	169	134	128	122	86	70
ENSMUSG00000000711	160	115	164	142	166	145	163	133
ENSMUSG00000000724	0	6	1	2	1	0	0	5
ENSMUSG00000000730	510	655	1771	2331	325	543	2014	2121
ENSMUSG00000000731	22	16	83	94	27	53	106	72
ENSMUSG00000000732	60	98	195	245	121	104	345	295
ENSMUSG00000000738	194	253	326	363	265	253	422	328
ENSMUSG00000000739	4	13	21	15	17	15	17	15
ENSMUSG00000000740	8317	11551	13484	12905	11268	10919	13285	11678
ENSMUSG00000000743	224	334	314	325	310	270	345	286
ENSMUSG00000000751	1205	997	900	1033	1059	1172	909	790
ENSMUSG00000000753	3	0	14	10	4	1	15	10
ENSMUSG00000000759	131	74	91	73	83	72	69	43
ENSMUSG00000000766	0	0	0	0	0	0	0	0
ENSMUSG00000000776	313	307	493	497	317	313	466	408
ENSMUSG00000000782	164	57	232	151	86	96	157	150
ENSMUSG00000000787	5067	4133	5458	5178	4654	4552	5633	4553
ENSMUSG00000000791	6	6	9	14	8	14	4	2
ENSMUSG00000000792	4	15	31	41	4	7	22	18
ENSMUSG00000000794	3	4	1	1	4	0	1	1
ENSMUSG00000000804	397	357	371	369	422	402	496	416
ENSMUSG00000000805	1	0	130	112	0	1	108	110
ENSMUSG00000000811	83	86	130	113	97	99	105	90
ENSMUSG00000000817	0	0	0	0	0	0	0	0
ENSMUSG00000000823	92	117	110	132	78	89	124	127
ENSMUSG00000000826	643	728	666	665	710	656	857	715
ENSMUSG00000000827	495	411	531	596	476	445	504	413
ENSMUSG00000000838	494	383	498	423	417	452	492	403
ENSMUSG00000000861	12	7	248	220	15	6	328	206
ENSMUSG00000000869	0	0	0	0	0	0	0	0
ENSMUSG00000000876	66	57	53	66	43	57	50	46
ENSMUSG00000000881	293	313	647	549	311	349	554	620
ENSMUSG00000000884	67	90	69	73	85	99	90	63
ENSMUSG00000000889	0	0	0	0	0	0	0	0
ENSMUSG00000000901	116	54	58	55	111	92	58	47
ENSMUSG00000000902	328	322	334	372	390	361	412	296
ENSMUSG00000000903	4	1	0	1	3	4	2	0
ENSMUSG00000000915	35	52	48	67	79	38	45	54
ENSMUSG00000000916	69	63	91	94	67	67	58	70
ENSMUSG00000000934	22	29	31	21	17	32	28	22
ENSMUSG00000000938	15	13	3	4	21	10	6	1
ENSMUSG00000000942	8	10	22	11	11	18	38	10
ENSMUSG00000000948	0	1	17	9	3	2	13	6
ENSMUSG00000000957	68	61	48	42	39	32	47	31
ENSMUSG00000000958	9	20	154	162	7	12	179	150
ENSMUSG00000000959	422	424	399	387	408	423	453	342
ENSMUSG00000000976	108	57	116	117	78	91	132	91
ENSMUSG00000000982	2	1	10	6	5	7	2	5
ENSMUSG00000000983	0	0	0	0	0	0	0	0
ENSMUSG00000001014	20	23	28	19	15	23	31	30
ENSMUSG00000001016	551	338	427	404	398	365	441	349
ENSMUSG00000001017	659	553	538	505	576	633	501	456
ENSMUSG00000001018	162	158	200	169	157	157	192	144
ENSMUSG00000001020	0	0	0	0	0	0	0	0
ENSMUSG00000001021	0	0	0	0	0	0	0	0
ENSMUSG00000001023	0	0	0	0	0	0	0	0
ENSMUSG00000001025	60	61	75	91	74	65	69	108
ENSMUSG00000001027	0	0	0	0	0	0	2	0
ENSMUSG00000001029	2	3	1	0	1	4	1	0
ENSMUSG00000001034	95	110	128	109	143	121	139	125
ENSMUSG00000001036	413	343	340	300	337	342	221	241
ENSMUSG00000001039	93	130	202	214	137	116	183	176
ENSMUSG00000001052	135	52	105	117	76	80	79	74
ENSMUSG00000001053	130	131	47	60	131	120	52	43
ENSMUSG00000001054	240	291	147	139	274	300	141	142
ENSMUSG00000001056	392	525	735	886	541	488	797	617
ENSMUSG00000001062	53	52	49	43	47	45	48	24
ENSMUSG00000001065	21	13	14	12	17	19	16	14
ENSMUSG00000001076	0	0	1	5	1	3	5	2
ENSMUSG00000001082	210	141	138	117	167	174	117	112
ENSMUSG00000001089	1011	1237	990	881	1305	1300	1277	851
ENSMUSG00000001095	3	6	0	1	7	4	0	0
ENSMUSG00000001098	41	43	55	71	29	32	58	38
ENSMUSG00000001100	278	326	296	316	342	401	390	333
ENSMUSG00000001103	0	0	0	0	0	0	0	0
ENSMUSG00000001105	1299	1177	1305	1355	1212	1184	1548	1247
ENSMUSG00000001119	0	0	0	0	0	0	1	0
ENSMUSG00000001120	43	83	108	103	84	81	107	73
ENSMUSG00000001123	5	9	38	48	0	4	33	31
ENSMUSG00000001127	324	234	264	241	272	253	299	298
ENSMUSG00000001128	50	40	15	14	33	37	21	16
ENSMUSG00000001131	130	101	48	36	122	124	41	34
ENSMUSG00000001134	70	76	83	69	78	75	79	52
ENSMUSG00000001138	243	277	326	301	271	265	333	309
ENSMUSG00000001143	95	76	98	80	107	113	134	89
ENSMUSG00000001150	675	919	886	867	866	975	897	923
ENSMUSG00000001151	1901	1839	1381	1424	1778	1592	1378	1329
ENSMUSG00000001155	0	0	9	7	2	1	7	5
ENSMUSG00000001156	58	41	61	29	40	45	35	30
ENSMUSG00000001157	793	566	564	426	553	484	441	498
ENSMUSG00000001158	347	344	408	405	385	368	450	333
ENSMUSG00000001166	6	10	10	8	14	7	8	5
ENSMUSG00000001168	2	0	0	0	0	0	0	0
ENSMUSG00000001173	269	131	99	89	190	186	85	68
ENSMUSG00000001175	3702	3060	3609	3655	2668	3089	3938	3225
ENSMUSG00000001211	98	67	150	160	90	98	117	133
ENSMUSG00000001225	0	0	1	1	1	2	1	4
ENSMUSG00000001227	3	4	1	0	9	9	2	4
ENSMUSG00000001228	762	509	477	522	597	643	565	437
ENSMUSG00000001229	70	38	68	67	35	58	63	57
ENSMUSG00000001240	6	6	66	62	8	4	55	62
ENSMUSG00000001247	130	114	329	336	116	128	347	313
ENSMUSG00000001248	55	56	41	40	56	69	64	32
ENSMUSG00000001249	3	8	35	35	8	3	32	33
ENSMUSG00000001260	1	2	2	2	0	0	2	0
ENSMUSG00000001270	1252	1214	57	61	1679	1732	110	72
ENSMUSG00000001280	2904	1682	3029	2259	1621	1739	2418	2407
ENSMUSG00000001281	42	63	21	28	47	40	55	26
ENSMUSG00000001285	113	143	113	160	147	143	151	125
ENSMUSG00000001288	362	434	569	651	381	423	764	584
ENSMUSG00000001289	411	430	464	446	502	533	569	390
ENSMUSG00000001300	3	2	67	82	8	6	65	84
ENSMUSG00000001305	285	323	409	409	290	304	377	366
ENSMUSG00000001313	151	153	188	178	185	170	185	123
ENSMUSG00000001323	5	14	10	14	21	14	14	2
ENSMUSG00000001333	2	3	1	1	2	1	2	1
ENSMUSG00000001334	8	4	21	23	4	8	14	14
ENSMUSG00000001348	95	113	89	78	134	134	125	72
ENSMUSG00000001349	7	4	36	42	7	2	35	17
ENSMUSG00000001366	161	113	186	221	109	101	214	223
ENSMUSG00000001376	431	196	206	195	168	170	131	141
ENSMUSG00000001380	645	637	780	779	643	735	832	688
ENSMUSG00000001383	1567	1708	1801	1784	1685	1734	2044	1651
ENSMUSG00000001403	816	514	919	792	550	602	549	494
ENSMUSG00000001415	174	151	162	168	150	162	183	111
ENSMUSG00000001416	2760	2695	3309	3390	2796	2999	3855	3280
ENSMUSG00000001418	91	83	82	86	91	72	99	45
ENSMUSG00000001419	404	323	318	389	325	349	297	286
ENSMUSG00000001420	31	36	68	58	40	38	48	67
ENSMUSG00000001424	483	621	625	576	705	780	745	583
ENSMUSG00000001435	217	240	764	969	261	310	734	853
ENSMUSG00000001436	98	94	128	112	130	94	133	141
ENSMUSG00000001440	1094	928	1331	1605	941	1077	1188	1133
ENSMUSG00000001441	2298	1169	1340	1000	1248	1143	633	709
ENSMUSG00000001444	5	19	6	1	23	18	6	1
ENSMUSG00000001445	283	207	213	189	194	223	157	206
ENSMUSG00000001467	1274	986	2242	1675	1271	1092	2485	1881
ENSMUSG00000001472	636	556	598	652	630	658	738	511
ENSMUSG00000001473	225	134	210	174	154	164	153	132
ENSMUSG00000001482	351	468	334	366	389	441	406	351
ENSMUSG00000001493	1	2	2	1	4	0	1	2
ENSMUSG00000001494	0	0	0	3	2	0	3	1
ENSMUSG00000001496	0	0	0	0	0	0	0	0
ENSMUSG00000001497	3	1	2	1	6	3	6	0
ENSMUSG00000001504	14	9	5	12	9	17	9	2
ENSMUSG00000001506	7	5	7	9	11	8	3	2
ENSMUSG00000001507	236	353	569	673	402	371	497	668
ENSMUSG00000001508	1	1	0	0	0	0	2	0
ENSMUSG00000001510	0	0	0	0	1	0	0	0
ENSMUSG00000001517	249	291	358	309	320	356	357	299
ENSMUSG00000001518	95	92	116	122	87	99	106	109
ENSMUSG00000001520	0	0	0	0	0	1	4	2
ENSMUSG00000001521	145	36	69	36	50	39	56	40
ENSMUSG00000001524	82	120	184	160	117	113	117	114
ENSMUSG00000001525	8214	8756	8225	8235	7501	8504	9061	7396
ENSMUSG00000001542	635	490	536	534	489	579	511	506
ENSMUSG00000001552	170	158	131	124	134	153	103	118
ENSMUSG00000001555	7	10	26	24	11	6	20	16
ENSMUSG00000001558	21	9	23	14	30	14	34	9
ENSMUSG00000001566	34	10	10	11	17	14	5	0
ENSMUSG00000001569	535	527	546	591	526	518	646	596
ENSMUSG00000001576	762	786	827	676	1066	901	868	705
ENSMUSG00000001583	68	73	67	78	115	78	116	89
ENSMUSG00000001588	6	1	2	6	3	8	2	2
ENSMUSG00000001604	573	486	428	453	371	511	366	362
ENSMUSG00000001622	2	2	4	5	2	2	2	5
ENSMUSG00000001627	1522	1427	1901	1777	1400	1252	1933	1618
ENSMUSG00000001630	184	134	190	132	155	148	171	139
ENSMUSG00000001632	287	294	273	301	239	282	213	217
ENSMUSG00000001642	30	31	39	39	23	32	48	26
ENSMUSG00000001655	94	94	14	12	135	93	13	7
ENSMUSG00000001656	2	2	0	0	2	1	0	0
ENSMUSG00000001657	1	0	0	0	6	5	1	0
ENSMUSG00000001661	2	5	6	2	11	9	5	7
ENSMUSG00000001663	2	7	19	8	7	3	14	13
ENSMUSG00000001665	75	93	162	160	131	110	180	184
ENSMUSG00000001666	404	418	472	479	481	441	560	384
ENSMUSG00000001670	0	0	0	0	1	0	0	0
ENSMUSG00000001672	3	4	24	23	4	4	26	13
ENSMUSG00000001674	286	117	208	180	98	123	147	128
ENSMUSG00000001687	437	249	311	282	233	268	209	230
ENSMUSG00000001700	16	24	263	218	17	17	299	263
ENSMUSG00000001707	352	248	413	449	344	327	450	375
ENSMUSG00000001729	160	105	166	147	92	100	99	118
ENSMUSG00000001739	1	0	0	0	2	0	0	1
ENSMUSG00000001741	0	0	0	0	0	0	0	0
ENSMUSG00000001750	37	32	40	36	22	41	31	30
ENSMUSG00000001751	10	20	36	26	29	14	52	22
ENSMUSG00000001755	352	398	523	471	476	466	634	505
ENSMUSG00000001761	6	12	33	32	19	8	17	30
ENSMUSG00000001763	6	7	25	17	8	13	12	15
ENSMUSG00000001767	330	157	255	193	176	160	146	165
ENSMUSG00000001768	19	7	18	26	16	13	31	19
ENSMUSG00000001773	0	0	2	1	0	0	0	1
ENSMUSG00000001774	1316	1216	1073	1085	1216	1307	1319	1019
ENSMUSG00000001783	783	820	1006	921	786	764	901	731
ENSMUSG00000001785	475	399	548	506	393	400	461	446
ENSMUSG00000001786	401	479	437	308	443	361	342	311
ENSMUSG00000001794	1430	1685	1005	928	1891	1831	1279	1047
ENSMUSG00000001802	8	16	11	20	12	10	13	16
ENSMUSG00000001804	0	0	0	0	0	0	0	0
ENSMUSG00000001815	0	0	0	0	0	0	0	0
ENSMUSG00000001819	38	19	15	11	30	29	15	14
ENSMUSG00000001823	0	0	1	1	0	1	0	0
ENSMUSG00000001827	141	160	151	192	152	175	126	134
ENSMUSG00000001829	260	343	440	384	324	354	422	338
ENSMUSG00000001833	1369	1120	1731	1693	1414	1554	1835	1363
ENSMUSG00000001844	98	106	111	85	119	117	110	75
ENSMUSG00000001847	619	477	680	736	511	516	616	548
ENSMUSG00000001855	192	201	211	278	223	247	260	247
ENSMUSG00000001864	93	112	234	195	91	111	217	230
ENSMUSG00000001865	0	0	0	0	0	0	0	0
ENSMUSG00000001870	23	15	7	11	30	18	15	11
ENSMUSG00000001891	145	82	126	92	103	101	100	82
ENSMUSG00000001901	2	1	1	3	0	0	2	5
ENSMUSG00000001909	269	285	357	389	276	270	307	274
ENSMUSG00000001910	381	494	553	617	475	431	625	570
ENSMUSG00000001911	12	22	7	1	26	19	6	5
ENSMUSG00000001918	547	660	480	386	876	744	568	436
ENSMUSG00000001924	2495	2691	2498	2401	3055	2747	2831	2208
ENSMUSG00000001930	43	32	16	16	76	65	20	17
ENSMUSG00000001942	100	83	118	87	128	132	147	98
ENSMUSG00000001943	5	4	4	12	6	4	9	5
ENSMUSG00000001946	7	5	20	34	6	11	42	36
ENSMUSG00000001948	10	8	24	14	15	15	29	16
ENSMUSG00000001962	113	135	102	138	135	173	109	83
ENSMUSG00000001964	778	547	675	438	518	485	436	401
ENSMUSG00000001983	15	19	19	16	23	22	15	14
ENSMUSG00000001985	132	101	14	13	78	114	14	19
ENSMUSG00000001986	3	4	10	8	6	4	8	11
ENSMUSG00000001988	0	0	5	1	0	0	0	4
ENSMUSG00000001995	307	302	224	184	399	393	264	243
ENSMUSG00000001998	55	63	75	71	66	45	79	78
ENSMUSG00000001999	71	73	91	67	80	75	61	57
ENSMUSG00000002006	68	71	330	348	32	42	352	340
ENSMUSG00000002007	0	0	1	1	2	1	0	1
ENSMUSG00000002010	709	851	733	738	933	952	968	713
ENSMUSG00000002012	26	29	10	11	57	40	22	12
ENSMUSG00000002014	502	731	592	606	741	832	826	601
ENSMUSG00000002015	502	380	402	354	511	506	455	273
ENSMUSG00000002017	107	136	153	119	114	145	176	156
ENSMUSG00000002020	2	3	4	1	2	5	6	6
ENSMUSG00000002028	298	347	427	457	413	393	528	443
ENSMUSG00000002031	87	112	117	139	114	139	149	101
ENSMUSG00000002032	3	3	0	2	5	2	9	6
ENSMUSG00000002033	0	0	1	0	0	0	0	1
ENSMUSG00000002043	37	79	106	129	100	89	106	97
ENSMUSG00000002052	215	257	537	561	228	270	549	483
ENSMUSG00000002055	242	152	188	172	141	170	114	105
ENSMUSG00000002057	0	0	0	0	0	0	0	1
ENSMUSG00000002058	75	78	107	160	110	125	135	98
ENSMUSG00000002059	140	158	223	229	174	191	262	188
ENSMUSG00000002064	138	13	50	20	12	17	10	13
ENSMUSG00000002068	966	612	631	686	535	610	366	436
ENSMUSG00000002076	773	788	722	623	890	995	779	632
ENSMUSG00000002083	270	272	782	590	343	275	741	560
ENSMUSG00000002100	41	46	14	6	59	61	14	4
ENSMUSG00000002102	2140	2830	2203	2398	2798	2752	2440	1975
ENSMUSG00000002103	83	78	75	95	83	82	103	64
ENSMUSG00000002104	23	18	9	8	30	35	10	6
ENSMUSG00000002105	19	25	26	18	26	34	27	19
ENSMUSG00000002107	235	167	198	149	219	224	185	166
ENSMUSG00000002108	1	4	2	3	8	7	4	4
ENSMUSG00000002109	56	47	78	47	34	37	73	48
ENSMUSG00000002111	8	11	2	0	6	6	1	5
ENSMUSG00000002129	894	1078	918	1030	1081	1027	1108	926
ENSMUSG00000002147	141	100	65	84	114	105	97	64
ENSMUSG00000002190	104	125	122	132	151	146	201	95
ENSMUSG00000002204	1	2	2	4	2	3	3	1
ENSMUSG00000002205	154	183	146	177	171	144	215	144
ENSMUSG00000002210	54	86	74	88	86	91	110	83
ENSMUSG00000002221	737	509	562	448	517	553	384	421
ENSMUSG00000002222	529	303	542	423	351	395	392	418
ENSMUSG00000002227	124	131	72	74	116	129	60	45
ENSMUSG00000002228	26	48	34	55	40	33	56	33
ENSMUSG00000002233	317	466	749	655	418	377	1028	585
ENSMUSG00000002240	0	0	0	0	0	0	0	0
ENSMUSG00000002249	13	12	40	38	14	15	27	37
ENSMUSG00000002250	115	124	106	120	138	136	125	98
ENSMUSG00000002257	113	98	84	94	99	90	92	68
ENSMUSG00000002265	332	183	604	559	190	281	418	710
ENSMUSG00000002266	2	5	1	3	0	3	0	1
ENSMUSG00000002274	23	33	50	61	51	34	49	41
ENSMUSG00000002279	53	69	65	54	64	55	58	49
ENSMUSG00000002280	70	74	53	55	91	84	54	43
ENSMUSG00000002289	100	83	47	53	75	86	57	46
ENSMUSG00000002297	1816	1040	1691	1585	1198	1403	1613	1140
ENSMUSG00000002307	607	380	437	387	397	444	345	377
ENSMUSG00000002308	203	234	279	268	281	271	371	251
ENSMUSG00000002319	178	241	282	321	244	250	328	269
ENSMUSG00000002320	29	22	29	24	24	22	25	21
ENSMUSG00000002324	21	8	25	30	33	15	38	32
ENSMUSG00000002325	103	116	49	69	101	124	67	42
ENSMUSG00000002326	54	56	76	74	54	56	77	48
ENSMUSG00000002329	466	543	366	316	632	549	399	308
ENSMUSG00000002332	388	428	248	238	457	444	261	189
ENSMUSG00000002341	10	8	17	26	4	4	26	19
ENSMUSG00000002342	659	817	987	747	814	744	905	754
ENSMUSG00000002343	46	46	74	86	40	72	49	42
ENSMUSG00000002345	121	159	181	166	153	148	179	154
ENSMUSG00000002346	21	4	1	3	6	6	2	5
ENSMUSG00000002365	11	2	12	7	1	4	4	2
ENSMUSG00000002372	174	201	214	245	182	233	232	228
ENSMUSG00000002379	790	942	712	837	997	1024	763	652
ENSMUSG00000002384	6	4	13	23	10	6	14	13
ENSMUSG00000002393	62	80	192	204	69	85	186	165
ENSMUSG00000002395	487	511	492	486	452	523	468	473
ENSMUSG00000002396	79	93	37	74	85	111	80	58
ENSMUSG00000002409	2	1	5	5	7	7	8	14
ENSMUSG00000002413	207	204	790	869	199	229	717	756
ENSMUSG00000002416	335	390	440	418	399	415	494	406
ENSMUSG00000002428	159	76	142	153	90	95	137	113
ENSMUSG00000002455	606	620	644	702	618	673	759	583
ENSMUSG00000002458	71	57	87	84	65	60	107	75
ENSMUSG00000002459	0	0	10	3	0	0	1	7
ENSMUSG00000002475	17	3	3	1	0	0	0	0
ENSMUSG00000002477	4253	3720	4941	4504	3541	3691	4467	3951
ENSMUSG00000002486	60	105	105	85	103	102	80	83
ENSMUSG00000002489	622	452	330	329	587	460	283	294
ENSMUSG00000002496	62	74	45	85	89	77	68	58
ENSMUSG00000002500	17	17	13	11	11	6	18	18
ENSMUSG00000002504	90	97	49	73	109	127	59	60
ENSMUSG00000002524	863	942	1115	1230	948	963	1392	1080
ENSMUSG00000002546	497	489	352	345	601	557	521	349
ENSMUSG00000002550	105	101	131	124	115	124	124	87
ENSMUSG00000002565	0	0	0	2	2	0	2	1
ENSMUSG00000002578	12	8	13	16	13	18	19	20
ENSMUSG00000002580	346	446	514	508	444	513	591	513
ENSMUSG00000002588	0	0	0	0	0	0	0	0
ENSMUSG00000002602	5	9	3	7	7	9	6	6
ENSMUSG00000002603	4	3	1	5	8	3	4	1
ENSMUSG00000002608	226	290	264	290	353	297	271	302
ENSMUSG00000002617	23	14	34	31	17	23	18	33
ENSMUSG00000002625	70	80	114	134	101	108	137	127
ENSMUSG00000002633	1	0	2	0	1	2	0	2
ENSMUSG00000002635	177	91	110	68	75	86	67	69
ENSMUSG00000002658	174	177	130	206	197	178	176	138
ENSMUSG00000002660	315	266	254	369	300	308	318	332
ENSMUSG00000002661	354	259	273	230	305	326	277	203
ENSMUSG00000002664	0	0	0	0	0	0	0	0
ENSMUSG00000002668	9	5	2	7	15	5	3	4
ENSMUSG00000002679	145	49	64	57	40	48	46	36
ENSMUSG00000002688	4	6	4	10	7	7	9	4
ENSMUSG00000002699	0	0	0	0	0	0	0	0
ENSMUSG00000002718	2075	1371	1698	1488	1271	1450	1468	1469
ENSMUSG00000002728	256	270	442	332	266	254	422	348
ENSMUSG00000002731	236	168	334	269	181	176	343	309
ENSMUSG00000002732	33	27	22	35	45	50	34	23
ENSMUSG00000002733	358	192	279	250	209	233	208	217
ENSMUSG00000002741	651	805	825	736	703	852	795	703
ENSMUSG00000002748	1305	1439	1316	1293	1506	1444	1474	1186
ENSMUSG00000002763	12	18	31	27	30	17	49	44
ENSMUSG00000002767	400	332	316	320	339	371	274	281
ENSMUSG00000002768	50	39	64	64	36	46	79	82
ENSMUSG00000002769	6	8	25	18	10	12	31	41
ENSMUSG00000002771	0	3	4	4	3	5	2	0
ENSMUSG00000002778	990	920	793	646	1000	863	850	572
ENSMUSG00000002781	34	41	33	40	47	56	57	40
ENSMUSG00000002791	1	0	2	2	1	0	2	0
ENSMUSG00000002797	169	179	226	241	164	170	222	208
ENSMUSG00000002799	9	19	21	30	23	10	25	23
ENSMUSG00000002803	8	11	13	20	14	14	18	18
ENSMUSG00000002804	132	126	269	177	160	179	250	218
ENSMUSG00000002808	35	21	65	66	13	25	40	49
ENSMUSG00000002812	139	101	75	71	99	111	75	64
ENSMUSG00000002814	38	34	19	29	40	43	9	23
ENSMUSG00000002820	101	111	80	89	121	130	85	52
ENSMUSG00000002825	380	292	277	234	246	294	216	223
ENSMUSG00000002831	0	1	1	1	3	2	6	0
ENSMUSG00000002833	670	822	934	882	884	793	1024	873
ENSMUSG00000002835	357	490	450	457	485	454	541	462
ENSMUSG00000002844	802	760	471	473	715	648	508	468
ENSMUSG00000002845	642	679	303	269	804	715	379	256
ENSMUSG00000002846	89	47	103	87	76	80	96	79
ENSMUSG00000002847	58	40	30	13	32	47	19	27
ENSMUSG00000002870	1107	879	997	949	964	1063	973	845
ENSMUSG00000002871	46	7	27	6	11	10	3	9
ENSMUSG00000002881	119	105	125	81	119	115	107	99
ENSMUSG00000002885	253	175	55	53	223	224	36	21
ENSMUSG00000002897	106	127	107	123	157	137	110	109
ENSMUSG00000002900	157	146	719	771	171	166	1441	732
ENSMUSG00000002908	12	10	6	8	17	12	12	13
ENSMUSG00000002910	16	2	7	1	6	1	1	0
ENSMUSG00000002930	0	0	0	0	0	0	0	0
ENSMUSG00000002944	0	0	0	0	0	0	0	0
ENSMUSG00000002948	107	90	97	81	83	68	83	72
ENSMUSG00000002949	187	220	199	227	198	227	222	155
ENSMUSG00000002957	464	413	383	371	438	443	457	349
ENSMUSG00000002963	68	72	54	58	95	87	77	62
ENSMUSG00000002968	222	342	314	366	292	297	349	278
ENSMUSG00000002980	60	110	63	91	85	87	58	78
ENSMUSG00000002981	112	149	169	202	157	142	175	159
ENSMUSG00000002983	65	34	21	23	47	45	24	30
ENSMUSG00000002984	313	101	152	147	80	91	64	96
ENSMUSG00000002985	1794	2132	1293	1236	1785	2267	1833	1086
ENSMUSG00000002992	0	0	0	0	0	0	0	0
ENSMUSG00000002996	268	177	573	455	219	215	438	369
ENSMUSG00000002997	22	14	84	45	25	13	66	54
ENSMUSG00000003031	282	227	353	201	303	307	328	206
ENSMUSG00000003032	802	879	62	57	1101	1125	97	55
ENSMUSG00000003033	181	245	90	164	213	225	96	109
ENSMUSG00000003037	452	477	475	436	417	478	413	295
ENSMUSG00000003038	359	226	533	462	184	221	339	395
ENSMUSG00000003039	845	875	989	1102	788	855	995	884
ENSMUSG00000003051	268	114	31	41	143	133	58	35
ENSMUSG00000003053	4	0	2	1	0	1	0	1
ENSMUSG00000003062	166	166	215	185	165	189	206	187
ENSMUSG00000003068	178	161	247	258	182	158	234	198
ENSMUSG00000003070	53	41	33	37	32	31	19	20
ENSMUSG00000003072	615	652	441	558	510	506	539	438
ENSMUSG00000003099	76	51	107	124	65	44	108	72
ENSMUSG00000003119	219	191	302	340	215	212	404	248
ENSMUSG00000003123	34	62	33	23	53	53	40	21
ENSMUSG00000003131	385	378	431	381	431	364	434	421
ENSMUSG00000003134	68	56	44	32	107	90	35	36
ENSMUSG00000003135	409	347	330	257	372	331	272	278
ENSMUSG00000003153	4592	3752	3585	3363	4480	4367	4474	2645
ENSMUSG00000003154	30	18	23	16	18	15	8	13
ENSMUSG00000003161	213	180	167	153	186	215	188	164
ENSMUSG00000003166	303	335	422	368	344	386	492	359
ENSMUSG00000003184	99	113	86	142	131	130	110	97
ENSMUSG00000003190	29	23	18	17	20	20	12	18
ENSMUSG00000003198	16	1	18	5	3	12	12	13
ENSMUSG00000003199	361	463	365	319	445	387	427	344
ENSMUSG00000003200	125	25	28	25	32	17	22	19
ENSMUSG00000003206	7	13	8	4	10	17	9	9
ENSMUSG00000003208	108	100	128	126	77	98	111	107
ENSMUSG00000003226	611	571	755	667	638	663	785	630
ENSMUSG00000003227	0	0	0	0	0	0	0	0
ENSMUSG00000003228	16	12	13	11	8	11	11	4
ENSMUSG00000003233	82	54	60	49	82	95	51	47
ENSMUSG00000003234	52	44	37	59	63	56	52	45
ENSMUSG00000003235	1065	1442	810	817	1433	1570	985	858
ENSMUSG00000003269	116	92	141	152	103	118	126	92
ENSMUSG00000003271	3	1	1	1	1	2	2	2
ENSMUSG00000003273	15	15	5	10	16	11	9	9
ENSMUSG00000003279	18	17	21	19	19	15	22	23
ENSMUSG00000003282	6	4	10	9	10	11	6	15
ENSMUSG00000003283	126	177	66	58	124	129	48	38
ENSMUSG00000003299	170	165	146	139	189	186	168	118
ENSMUSG00000003308	231	267	134	125	330	282	130	119
ENSMUSG00000003309	18	28	86	69	33	44	80	49
ENSMUSG00000003316	481	487	529	497	564	575	620	436
ENSMUSG00000003341	8	5	8	10	11	12	14	5
ENSMUSG00000003344	51	43	49	74	44	34	66	38
ENSMUSG00000003345	352	164	317	253	171	185	211	225
ENSMUSG00000003346	64	80	93	116	65	73	87	74
ENSMUSG00000003348	14	10	17	20	13	21	27	17
ENSMUSG00000003352	46	56	90	130	51	50	113	116
ENSMUSG00000003354	2	1	0	0	2	0	1	0
ENSMUSG00000003355	141	109	168	218	116	123	163	105
ENSMUSG00000003360	98	103	103	126	85	99	112	88
ENSMUSG00000003363	235	178	152	125	281	242	174	165
ENSMUSG00000003378	13	8	30	15	5	6	11	9
ENSMUSG00000003379	1	0	0	0	1	0	0	0
ENSMUSG00000003380	254	192	218	229	295	312	312	262
ENSMUSG00000003382	79	61	70	43	63	54	61	41
ENSMUSG00000003402	298	417	286	355	508	472	349	334
ENSMUSG00000003410	127	58	87	77	70	66	95	68
ENSMUSG00000003411	23	20	26	21	31	35	29	22
ENSMUSG00000003418	36	37	11	10	42	31	26	16
ENSMUSG00000003420	43	47	11	11	56	42	20	11
ENSMUSG00000003421	269	306	316	331	303	339	340	284
ENSMUSG00000003423	84	98	85	125	109	97	117	94
ENSMUSG00000003429	1229	640	839	972	768	866	898	765
ENSMUSG00000003435	294	276	266	317	307	275	312	290
ENSMUSG00000003436	20	26	62	58	28	18	41	52
ENSMUSG00000003437	159	160	181	210	170	193	157	177
ENSMUSG00000003438	180	226	289	241	245	229	313	265
ENSMUSG00000003444	17	24	35	52	24	16	30	14
ENSMUSG00000003452	96	64	124	117	66	57	132	109
ENSMUSG00000003458	19	17	12	15	10	13	8	11
ENSMUSG00000003464	533	397	602	520	488	480	642	548
ENSMUSG00000003469	6	8	5	20	5	6	14	6
ENSMUSG00000003476	1	1	0	1	1	3	1	3
ENSMUSG00000003477	0	0	1	0	0	0	0	0
ENSMUSG00000003484	0	0	0	0	0	0	0	0
ENSMUSG00000003500	116	118	132	140	106	97	131	123
ENSMUSG00000003505	0	0	0	0	0	0	0	0
ENSMUSG00000003518	55	56	83	107	58	66	117	86
ENSMUSG00000003526	19	10	26	20	12	19	31	20
ENSMUSG00000003527	50	55	59	75	54	71	59	59
ENSMUSG00000003528	311	405	558	481	407	419	689	503
ENSMUSG00000003531	39	44	41	30	55	54	45	45
ENSMUSG00000003534	310	211	656	582	235	175	383	452
ENSMUSG00000003541	284	205	481	405	318	228	668	339
ENSMUSG00000003545	0	0	0	0	0	0	1	0
ENSMUSG00000003546	110	116	130	130	144	126	131	105
ENSMUSG00000003549	35	50	41	57	40	67	33	28
ENSMUSG00000003555	0	0	0	0	0	0	2	0
ENSMUSG00000003559	42	17	27	35	15	22	22	23
ENSMUSG00000003573	79	76	78	84	86	98	94	74
ENSMUSG00000003575	10	14	14	21	19	13	7	9
ENSMUSG00000003581	86	42	90	61	65	69	49	46
ENSMUSG00000003585	52	55	63	53	37	51	83	65
ENSMUSG00000003604	689	692	427	554	651	630	434	424
ENSMUSG00000003617	1	0	0	0	1	1	0	1
ENSMUSG00000003623	187	189	158	184	206	240	233	162
ENSMUSG00000003644	216	207	249	288	238	264	326	254
ENSMUSG00000003657	9	8	8	7	29	10	21	15
ENSMUSG00000003660	1967	1942	2392	1973	1919	1909	2108	2053
ENSMUSG00000003662	424	166	250	162	140	175	128	115
ENSMUSG00000003665	0	0	0	0	0	0	1	0
ENSMUSG00000003680	36	51	30	35	43	64	47	32
ENSMUSG00000003721	195	167	156	191	157	179	212	145
ENSMUSG00000003731	170	88	160	131	115	101	111	105
ENSMUSG00000003746	5	1	5	2	3	2	6	1
ENSMUSG00000003752	46	81	52	46	85	77	67	42
ENSMUSG00000003762	35	22	29	28	31	33	31	32
ENSMUSG00000003778	1434	1009	1330	1245	1069	1129	1422	1056
ENSMUSG00000003779	417	250	321	286	170	166	230	182
ENSMUSG00000003808	4561	6777	7262	7843	5524	5057	6750	6409
ENSMUSG00000003809	107	96	64	72	90	100	68	80
ENSMUSG00000003810	47	56	56	74	74	57	76	66
ENSMUSG00000003812	248	256	236	244	297	305	241	193
ENSMUSG00000003813	61	89	120	128	92	77	126	94
ENSMUSG00000003814	1712	1737	1230	1552	1764	1856	1920	1244
ENSMUSG00000003824	485	402	856	810	401	411	768	653
ENSMUSG00000003847	222	108	142	152	114	127	153	129
ENSMUSG00000003848	118	27	56	46	27	22	19	22
ENSMUSG00000003849	60	35	29	29	22	37	21	14
ENSMUSG00000003863	47	49	35	24	47	58	30	32
ENSMUSG00000003865	316	403	155	164	453	359	202	140
ENSMUSG00000003868	57	89	98	124	97	81	85	93
ENSMUSG00000003872	12	18	20	20	31	17	18	10
ENSMUSG00000003873	104	124	137	194	132	117	146	130
ENSMUSG00000003882	0	0	0	0	1	0	0	0
ENSMUSG00000003923	1157	635	982	759	713	782	848	747
ENSMUSG00000003929	94	126	202	125	156	159	186	140
ENSMUSG00000003934	38	12	8	3	17	39	5	7
ENSMUSG00000003948	77	44	87	76	65	63	72	61
ENSMUSG00000003949	9	4	19	13	7	6	14	16
ENSMUSG00000003955	1328	690	1430	1322	646	648	1094	936
ENSMUSG00000003970	7241	10053	10383	11209	10808	10473	12302	9770
ENSMUSG00000003974	0	0	0	0	0	0	0	0
ENSMUSG00000003992	23	24	28	27	22	22	29	27
ENSMUSG00000004018	519	407	586	493	310	423	386	435
ENSMUSG00000004031	4	1	1	0	2	1	2	1
ENSMUSG00000004032	15	11	18	31	13	12	46	30
ENSMUSG00000004035	11	9	14	9	14	5	12	8
ENSMUSG00000004038	19	16	11	13	23	24	18	5
ENSMUSG00000004040	868	610	243	246	658	692	175	174
ENSMUSG00000004043	31	24	7	7	23	23	9	6
ENSMUSG00000004044	507	517	230	185	562	371	295	180
ENSMUSG00000004054	15	16	17	17	18	21	20	6
ENSMUSG00000004056	392	400	389	398	376	311	386	380
ENSMUSG00000004069	234	112	145	154	126	138	123	108
ENSMUSG00000004070	186	179	261	276	167	205	268	185
ENSMUSG00000004071	369	298	335	366	376	380	378	333
ENSMUSG00000004085	67	71	109	123	95	73	124	123
ENSMUSG00000004096	1277	833	1142	905	843	813	700	680
ENSMUSG00000004098	37	32	16	14	67	40	33	17
ENSMUSG00000004099	1703	1851	1600	1611	1928	1568	1643	1611
ENSMUSG00000004100	374	344	337	478	413	412	455	368
ENSMUSG00000004105	9	20	23	16	23	14	12	18
ENSMUSG00000004110	1	0	4	1	6	5	8	8
ENSMUSG00000004113	2	3	29	23	4	2	43	42
ENSMUSG00000004127	345	427	587	667	319	417	564	569
ENSMUSG00000004151	113	116	116	152	70	113	107	130
ENSMUSG00000004187	33	27	17	29	37	31	22	16
ENSMUSG00000004207	1013	364	408	352	596	575	368	379
ENSMUSG00000004221	77	61	121	91	81	74	85	78
ENSMUSG00000004231	0	0	0	1	0	1	0	0
ENSMUSG00000004233	30	30	36	57	36	46	52	43
ENSMUSG00000004263	24	43	25	53	48	36	40	19
ENSMUSG00000004264	2101	1592	1602	1812	1559	1572	1476	1346
ENSMUSG00000004266	79	60	47	38	74	81	55	34
ENSMUSG00000004267	28	25	14	16	48	29	23	7
ENSMUSG00000004268	687	292	539	460	335	337	329	350
ENSMUSG00000004270	228	237	197	183	265	302	215	173
ENSMUSG00000004285	3059	3404	4193	3799	3548	3422	4362	3657
ENSMUSG00000004296	0	1	1	0	0	0	0	0
ENSMUSG00000004317	129	143	159	165	143	184	275	163
ENSMUSG00000004319	1336	941	1194	1024	912	1024	990	831
ENSMUSG00000004328	15	13	28	25	13	15	23	25
ENSMUSG00000004341	0	0	0	3	2	0	0	0
ENSMUSG00000004344	0	0	0	0	5	1	3	1
ENSMUSG00000004347	2	1	0	0	2	3	1	0
ENSMUSG00000004356	620	438	626	642	416	410	402	499
ENSMUSG00000004359	70	50	9	4	77	66	5	3
ENSMUSG00000004360	9	16	16	22	6	7	7	12
ENSMUSG00000004364	374	213	354	346	211	279	238	229
ENSMUSG00000004366	0	1	3	0	1	1	2	0
ENSMUSG00000004371	1	2	8	2	3	2	0	9
ENSMUSG00000004383	162	250	188	157	259	282	192	198
ENSMUSG00000004393	307	331	389	438	338	334	466	397
ENSMUSG00000004394	70	42	70	73	62	63	73	58
ENSMUSG00000004415	14	5	17	14	13	23	37	21
ENSMUSG00000004446	490	270	209	160	274	347	138	117
ENSMUSG00000004451	147	106	58	48	153	147	54	31
ENSMUSG00000004455	23	36	49	48	45	39	56	31
ENSMUSG00000004460	252	171	152	177	161	184	137	152
ENSMUSG00000004462	141	80	131	101	75	87	96	66
ENSMUSG00000004473	3	0	7	1	4	3	2	2
ENSMUSG00000004500	7	16	17	14	13	14	5	11
ENSMUSG00000004508	4	0	3	4	2	4	2	7
ENSMUSG00000004530	2007	1824	1574	1762	1748	1658	1714	1531
ENSMUSG00000004535	634	497	757	734	486	540	665	510
ENSMUSG00000004540	2	0	0	0	0	0	0	0
ENSMUSG00000004542	0	0	0	0	0	0	0	0
ENSMUSG00000004552	0	0	0	0	0	0	0	0
ENSMUSG00000004558	452	437	329	247	593	478	415	256
ENSMUSG00000004561	65	14	20	19	7	14	3	7
ENSMUSG00000004562	14	29	25	15	23	24	9	13
ENSMUSG00000004565	346	431	472	480	347	390	521	431
ENSMUSG00000004567	27	56	79	56	42	37	87	73
ENSMUSG00000004568	295	272	278	283	310	351	305	270
ENSMUSG00000004591	440	312	546	541	375	441	486	386
ENSMUSG00000004609	0	0	3	0	0	0	2	3
ENSMUSG00000004610	638	906	597	597	1020	1069	740	629
ENSMUSG00000004612	1	0	0	0	0	2	0	0
ENSMUSG00000004626	180	200	203	162	231	232	244	178
ENSMUSG00000004630	1	2	6	6	0	0	1	2
ENSMUSG00000004631	22	20	86	63	32	31	71	46
ENSMUSG00000004633	41	60	35	29	79	64	66	56
ENSMUSG00000004637	72	55	75	49	58	61	61	49
ENSMUSG00000004642	63	82	74	103	82	70	86	69
ENSMUSG00000004651	0	1	1	0	1	0	0	0
ENSMUSG00000004654	0	0	0	0	0	0	0	0
ENSMUSG00000004655	1	2	0	1	0	1	0	0
ENSMUSG00000004661	281	355	545	571	394	366	631	548
ENSMUSG00000004665	85	50	68	80	51	65	61	73
ENSMUSG00000004667	2385	2410	2302	2267	2701	2680	2902	2478
ENSMUSG00000004668	0	0	2	0	0	0	0	1
ENSMUSG00000004677	48	70	65	66	63	65	64	57
ENSMUSG00000004698	6	10	69	56	12	6	40	41
ENSMUSG00000004707	0	0	0	0	0	0	0	0
ENSMUSG00000004709	0	0	0	0	0	0	0	0
ENSMUSG00000004730	0	0	0	0	0	0	0	0
ENSMUSG00000004748	65	80	43	61	49	54	34	41
ENSMUSG00000004768	170	139	217	168	153	145	166	183
ENSMUSG00000004771	779	663	902	696	661	671	1044	751
ENSMUSG00000004788	403	547	470	507	521	555	561	493
ENSMUSG00000004789	529	431	553	464	486	556	550	441
ENSMUSG00000004791	3	7	5	7	3	5	10	6
ENSMUSG00000004798	44	38	151	80	37	60	117	95
ENSMUSG00000004814	0	0	0	0	0	0	0	0
ENSMUSG00000004815	120	146	118	149	168	175	150	136
ENSMUSG00000004821	0	0	0	0	0	0	0	0
ENSMUSG00000004837	0	0	1	0	0	0	1	0
ENSMUSG00000004842	0	0	1	0	0	0	0	0
ENSMUSG00000004843	264	243	260	255	250	249	237	229
ENSMUSG00000004846	139	121	95	129	161	151	133	109
ENSMUSG00000004849	165	173	119	127	198	179	136	120
ENSMUSG00000004864	19	30	46	40	41	32	45	54
ENSMUSG00000004865	1263	1274	1336	1303	1554	1417	1450	1317
ENSMUSG00000004872	3	0	3	9	1	2	1	6
ENSMUSG00000004880	1932	1456	2153	1771	1621	1712	2152	1724
ENSMUSG00000004885	22	17	58	59	18	28	25	44
ENSMUSG00000004891	29	32	20	30	25	44	27	23
ENSMUSG00000004892	15	12	1	3	17	22	7	4
ENSMUSG00000004894	0	1	3	0	0	0	0	0
ENSMUSG00000004895	27	13	13	19	14	21	14	26
ENSMUSG00000004896	43	29	21	47	40	29	50	28
ENSMUSG00000004897	3124	2506	4036	3946	2336	2384	3924	3607
ENSMUSG00000004902	0	0	0	0	1	1	0	0
ENSMUSG00000004929	55	57	80	104	62	64	107	75
ENSMUSG00000004931	57	0	3	1	1	0	0	2
ENSMUSG00000004933	0	1	3	0	3	2	1	1
ENSMUSG00000004934	132	125	161	134	149	108	120	111
ENSMUSG00000004936	1013	351	450	341	337	353	220	226
ENSMUSG00000004937	835	1038	942	1010	1128	1012	1424	1129
ENSMUSG00000004939	0	0	0	0	0	0	0	0
ENSMUSG00000004945	244	302	301	271	297	287	297	240
ENSMUSG00000004947	62	49	73	139	58	73	101	114
ENSMUSG00000004948	44	38	13	29	41	32	16	18
ENSMUSG00000004951	1537	1427	583	680	1466	1624	863	664
ENSMUSG00000004952	204	167	76	42	255	213	132	69
ENSMUSG00000004961	5	5	15	13	3	4	10	13
ENSMUSG00000004980	7707	4123	6436	4586	3103	3350	3295	3742
ENSMUSG00000004988	2	5	2	1	8	4	0	0
ENSMUSG00000004994	38	82	55	53	69	52	74	40
ENSMUSG00000004996	63	82	73	103	80	96	109	102
ENSMUSG00000005034	191	204	321	282	247	246	340	327
ENSMUSG00000005043	10	23	15	20	15	20	11	18
ENSMUSG00000005045	20	23	28	14	26	20	34	28
ENSMUSG00000005054	730	241	385	214	312	279	133	149
ENSMUSG00000005057	18	15	47	63	30	48	50	49
ENSMUSG00000005069	24	16	45	50	16	28	14	20
ENSMUSG00000005078	369	263	356	304	326	365	322	250
ENSMUSG00000005087	0	0	2	3	2	2	1	1
ENSMUSG00000005089	0	0	20	16	1	0	12	23
ENSMUSG00000005102	158	105	114	120	142	133	129	87
ENSMUSG00000005103	278	203	151	170	208	239	147	144
ENSMUSG00000005107	4	2	0	2	4	7	3	0
ENSMUSG00000005124	0	2	7	4	0	0	0	4
ENSMUSG00000005125	291	137	375	299	289	191	359	180
ENSMUSG00000005131	2	2	13	15	4	1	12	5
ENSMUSG00000005142	168	183	126	147	193	175	112	130
ENSMUSG00000005148	1871	1413	298	311	1564	1446	428	251
ENSMUSG00000005150	63	81	63	65	53	62	79	72
ENSMUSG00000005161	533	599	660	708	642	666	605	491
ENSMUSG00000005198	911	792	633	685	892	1012	651	560
ENSMUSG00000005202	0	0	0	0	0	0	0	0
ENSMUSG00000005204	102	96	90	150	132	157	121	90
ENSMUSG00000005220	1	0	1	0	0	0	0	0
ENSMUSG00000005225	299	147	138	88	135	152	58	85
ENSMUSG00000005232	1	0	5	7	0	0	1	2
ENSMUSG00000005233	1301	1576	2498	2057	1582	1661	3107	2104
ENSMUSG00000005237	13	9	7	6	20	13	13	5
ENSMUSG00000005251	59	68	123	85	92	84	171	113
ENSMUSG00000005262	311	262	269	279	277	309	223	207
ENSMUSG00000005267	8	5	25	12	14	5	13	13
ENSMUSG00000005268	4	0	19	18	4	6	20	19
ENSMUSG00000005299	220	235	298	273	251	303	270	259
ENSMUSG00000005312	1118	892	1405	1171	959	1017	1492	1278
ENSMUSG00000005320	3	0	6	5	6	2	1	0
ENSMUSG00000005338	1	2	4	7	1	0	4	7
ENSMUSG00000005339	0	0	0	0	0	0	0	0
ENSMUSG00000005354	410	510	694	743	511	529	688	580
ENSMUSG00000005355	1	0	0	1	0	2	0	1
ENSMUSG00000005357	4	1	10	16	4	4	7	8
ENSMUSG00000005360	78	70	360	310	52	67	284	260
ENSMUSG00000005362	134	118	148	116	90	127	115	91
ENSMUSG00000005364	1	0	0	1	0	0	0	0
ENSMUSG00000005370	6360	3357	3497	2371	3210	3244	1797	1957
ENSMUSG00000005371	429	227	290	214	278	265	193	146
ENSMUSG00000005373	77	62	70	61	97	73	84	78
ENSMUSG00000005374	223	225	294	275	275	214	331	209
ENSMUSG00000005378	192	196	215	270	177	195	189	184
ENSMUSG00000005397	791	377	76	51	521	459	63	32
ENSMUSG00000005410	3559	4074	3849	3746	4397	4099	4468	3485
ENSMUSG00000005413	139	185	226	323	179	166	258	170
ENSMUSG00000005417	234	248	321	313	293	268	368	325
ENSMUSG00000005442	233	368	237	284	401	366	312	245
ENSMUSG00000005447	374	398	516	490	450	478	642	467
ENSMUSG00000005465	8	7	3	0	8	9	5	8
ENSMUSG00000005469	244	184	196	194	183	174	168	153
ENSMUSG00000005470	639	468	449	355	468	458	319	309
ENSMUSG00000005474	1	2	7	9	0	0	7	10
ENSMUSG00000005481	579	563	816	850	506	606	620	669
ENSMUSG00000005483	787	866	672	739	922	926	866	643
ENSMUSG00000005493	5	3	2	1	2	3	7	3
ENSMUSG00000005501	102	88	109	85	105	104	98	88
ENSMUSG00000005503	2	6	1	2	0	4	3	1
ENSMUSG00000005505	39	48	48	57	51	69	53	38
ENSMUSG00000005506	2752	2175	2240	2355	2432	2430	2389	2400
ENSMUSG00000005510	101	93	126	133	116	98	113	96
ENSMUSG00000005514	169	227	320	311	250	243	315	329
ENSMUSG00000005533	137	97	189	141	111	132	154	128
ENSMUSG00000005534	43	24	73	51	27	38	44	43
ENSMUSG00000005540	0	0	0	0	0	0	0	0
ENSMUSG00000005547	0	0	0	0	0	0	0	0
ENSMUSG00000005553	2	4	8	11	6	1	16	9
ENSMUSG00000005566	3500	4091	3764	4250	4100	4076	4123	3765
ENSMUSG00000005575	40	52	54	66	50	52	58	56
ENSMUSG00000005580	14	15	13	11	21	18	7	8
ENSMUSG00000005583	0	0	10	18	0	2	12	13
ENSMUSG00000005609	710	953	1252	1394	883	998	1524	1386
ENSMUSG00000005610	6926	5050	6306	6311	4906	4901	6341	5218
ENSMUSG00000005611	1	0	1	0	1	3	0	3
ENSMUSG00000005615	154	143	145	152	159	158	175	112
ENSMUSG00000005621	97	79	83	75	123	98	112	92
ENSMUSG00000005625	2256	2970	3021	2908	3293	2924	3551	2900
ENSMUSG00000005628	1	0	0	0	0	1	0	0
ENSMUSG00000005640	1	0	1	0	0	0	1	0
ENSMUSG00000005649	0	0	0	0	0	0	1	0
ENSMUSG00000005656	620	478	514	497	644	645	568	365
ENSMUSG00000005667	878	1168	871	661	1349	1294	884	558
ENSMUSG00000005672	707	312	43	56	347	333	48	18
ENSMUSG00000005674	82	55	77	75	53	62	85	46
ENSMUSG00000005677	1	0	0	1	1	0	0	0
ENSMUSG00000005681	2	0	5	1	0	0	1	1
ENSMUSG00000005682	105	21	28	28	23	26	11	11
ENSMUSG00000005683	1083	758	657	569	711	608	598	522
ENSMUSG00000005686	23	16	12	12	29	25	15	9
ENSMUSG00000005687	789	543	473	430	455	446	427	425
ENSMUSG00000005696	0	0	1	1	0	1	1	0
ENSMUSG00000005698	1045	1368	1541	1780	1322	1271	1731	1467
ENSMUSG00000005699	64	71	80	82	64	59	83	68
ENSMUSG00000005705	2	5	0	3	1	0	5	1
ENSMUSG00000005716	0	0	1	0	0	0	0	0
ENSMUSG00000005718	121	83	190	149	108	106	199	144
ENSMUSG00000005732	1362	1116	1758	1852	1204	1361	1676	1464
ENSMUSG00000005763	0	0	0	1	1	0	4	1
ENSMUSG00000005774	197	131	190	161	155	170	172	176
ENSMUSG00000005779	2634	2454	2672	2682	2334	2504	2504	2211
ENSMUSG00000005800	0	0	1	0	0	1	0	1
ENSMUSG00000005802	73	44	82	79	48	47	76	76
ENSMUSG00000005803	0	0	0	0	0	0	0	1
ENSMUSG00000005804	70	64	123	126	71	64	132	79
ENSMUSG00000005813	1090	861	1109	971	800	777	1085	847
ENSMUSG00000005823	109	104	93	89	131	126	129	105
ENSMUSG00000005824	0	0	0	0	0	0	0	0
ENSMUSG00000005836	11	3	55	37	6	7	140	39
ENSMUSG00000005846	2731	1498	2366	1829	1443	1424	1402	1422
ENSMUSG00000005864	0	0	0	0	0	0	0	0
ENSMUSG00000005871	1448	1304	1450	1113	1315	1388	1281	1238
ENSMUSG00000005873	123	136	300	245	159	154	339	245
ENSMUSG00000005881	205	296	272	231	304	250	301	262
ENSMUSG00000005882	148	154	182	141	171	147	151	138
ENSMUSG00000005883	0	1	1	4	0	0	5	5
ENSMUSG00000005886	190	107	196	120	148	173	160	124
ENSMUSG00000005891	0	0	0	0	0	0	0	0
ENSMUSG00000005892	99	133	484	319	30	99	422	341
ENSMUSG00000005893	856	948	977	787	966	994	1021	942
ENSMUSG00000005897	17	12	33	30	16	20	23	23
ENSMUSG00000005899	286	299	210	296	236	273	261	211
ENSMUSG00000005907	120	70	67	79	79	76	56	50
ENSMUSG00000005917	25	19	7	2	17	23	14	10
ENSMUSG00000005936	207	133	153	139	117	116	128	127
ENSMUSG00000005947	3	3	2	1	3	0	1	4
ENSMUSG00000005949	111	165	133	152	168	125	150	117
ENSMUSG00000005950	13	15	9	11	13	19	17	14
ENSMUSG00000005951	2	5	3	2	4	5	5	3
ENSMUSG00000005952	0	0	1	0	2	1	0	0
ENSMUSG00000005958	728	877	660	680	866	681	916	535
ENSMUSG00000005968	50	44	47	38	71	58	44	35
ENSMUSG00000005973	1274	1212	632	483	1369	1223	732	516
ENSMUSG00000005980	0	0	0	0	0	0	2	0
ENSMUSG00000005981	406	387	474	534	395	510	427	401
ENSMUSG00000005982	237	370	364	345	320	370	337	349
ENSMUSG00000005983	1	4	5	3	1	1	3	6
ENSMUSG00000005986	10	16	14	27	8	6	16	15
ENSMUSG00000005994	0	0	0	0	0	0	0	0
ENSMUSG00000006005	2525	1929	2584	2836	2173	2326	2467	2134
ENSMUSG00000006007	0	0	0	0	0	0	0	0
ENSMUSG00000006010	139	112	191	154	130	140	191	143
ENSMUSG00000006014	0	0	0	0	0	0	0	0
ENSMUSG00000006019	21	14	30	17	28	17	25	19
ENSMUSG00000006021	22	19	25	23	32	44	49	20
ENSMUSG00000006024	168	159	138	144	156	166	160	85
ENSMUSG00000006050	182	160	224	219	202	219	233	196
ENSMUSG00000006056	1413	1376	138	178	1842	2031	227	145
ENSMUSG00000006057	732	1115	841	889	1057	896	832	693
ENSMUSG00000006058	162	115	125	134	145	153	121	99
ENSMUSG00000006095	425	383	357	357	337	361	362	315
ENSMUSG00000006127	112	98	131	117	153	164	142	125
ENSMUSG00000006134	386	312	336	336	326	347	302	284
ENSMUSG00000006143	7	1	26	13	8	10	37	25
ENSMUSG00000006154	0	2	3	5	2	8	12	6
ENSMUSG00000006169	214	139	221	268	185	164	274	193
ENSMUSG00000006179	49	35	28	25	69	53	31	19
ENSMUSG00000006191	100	103	80	105	114	129	101	81
ENSMUSG00000006200	8	26	15	32	4	10	14	28
ENSMUSG00000006204	0	0	0	0	1	0	2	1
ENSMUSG00000006205	88	126	38	41	176	191	102	56
ENSMUSG00000006215	37	38	49	25	53	47	34	39
ENSMUSG00000006216	9	9	8	9	22	13	10	10
ENSMUSG00000006218	10	14	2	5	13	11	6	4
ENSMUSG00000006219	775	640	140	129	726	693	69	91
ENSMUSG00000006221	0	1	0	1	2	2	2	0
ENSMUSG00000006235	7	3	2	1	4	0	1	1
ENSMUSG00000006241	2	2	6	8	5	3	8	8
ENSMUSG00000006262	110	61	85	80	75	63	65	66
ENSMUSG00000006269	0	0	0	0	0	0	0	0
ENSMUSG00000006270	0	0	0	0	0	0	0	0
ENSMUSG00000006273	2690	1770	1929	1525	1296	1397	1011	1110
ENSMUSG00000006276	183	84	87	84	81	75	51	59
ENSMUSG00000006281	31	36	38	42	30	33	44	36
ENSMUSG00000006288	47	29	41	71	30	28	51	39
ENSMUSG00000006289	476	420	525	540	438	468	530	497
ENSMUSG00000006299	2329	1166	1673	1266	1146	1081	916	968
ENSMUSG00000006301	113	113	87	68	128	132	94	57
ENSMUSG00000006304	1166	1067	1069	1211	1250	1321	1347	978
ENSMUSG00000006307	168	125	152	167	156	163	175	156
ENSMUSG00000006310	34	46	49	67	50	73	79	76
ENSMUSG00000006311	24	30	41	56	14	28	36	27
ENSMUSG00000006313	16	33	19	23	26	43	17	27
ENSMUSG00000006315	307	374	347	378	409	346	392	331
ENSMUSG00000006333	4326	4058	5209	5044	4141	4077	4853	4293
ENSMUSG00000006335	12	5	7	16	9	6	3	6
ENSMUSG00000006342	45	54	25	16	117	100	19	15
ENSMUSG00000006344	0	1	5	4	1	2	8	0
ENSMUSG00000006345	69	74	4	8	108	57	18	5
ENSMUSG00000006356	450	525	615	827	560	543	770	803
ENSMUSG00000006360	205	137	217	228	185	205	299	191
ENSMUSG00000006362	2	4	2	4	9	6	5	7
ENSMUSG00000006369	130	120	85	105	132	163	115	75
ENSMUSG00000006373	116	48	98	116	54	71	99	70
ENSMUSG00000006378	402	380	347	339	435	446	380	296
ENSMUSG00000006386	3	2	4	3	4	9	6	3
ENSMUSG00000006389	0	0	0	0	0	0	0	0
ENSMUSG00000006390	68	73	102	88	94	91	130	91
ENSMUSG00000006392	823	947	1022	1073	957	900	992	964
ENSMUSG00000006395	72	76	180	149	108	92	175	206
ENSMUSG00000006398	605	600	1069	1167	548	609	823	812
ENSMUSG00000006403	47	36	22	20	31	43	22	19
ENSMUSG00000006411	1	1	6	3	0	0	0	0
ENSMUSG00000006412	1095	1204	2122	1704	1165	912	1945	1682
ENSMUSG00000006418	311	219	329	268	230	215	209	217
ENSMUSG00000006423	16	18	13	19	20	10	16	13
ENSMUSG00000006435	157	157	134	93	216	176	187	118
ENSMUSG00000006442	1057	1547	1762	2159	1357	1332	2145	1976
ENSMUSG00000006445	49	47	64	63	32	43	50	37
ENSMUSG00000006456	300	311	282	306	306	314	386	242
ENSMUSG00000006457	38	47	51	71	44	47	70	63
ENSMUSG00000006462	0	0	0	0	0	0	0	0
ENSMUSG00000006463	24	14	23	8	12	12	17	3
ENSMUSG00000006464	39	20	16	13	29	21	10	17
ENSMUSG00000006469	13	6	1	6	8	14	14	5
ENSMUSG00000006471	39	41	72	64	51	50	57	61
ENSMUSG00000006476	9	7	29	45	12	9	35	20
ENSMUSG00000006488	0	0	0	0	0	0	0	0
ENSMUSG00000006490	0	0	0	2	0	0	0	0
ENSMUSG00000006494	1049	722	3230	2510	658	712	3042	2470
ENSMUSG00000006498	1473	2121	2123	2249	2333	2348	3062	2430
ENSMUSG00000006517	630	902	1555	1352	912	803	1884	1417
ENSMUSG00000006519	45	34	19	23	50	52	38	37
ENSMUSG00000006522	0	0	0	0	0	1	0	0
ENSMUSG00000006526	117	76	92	118	74	76	77	82
ENSMUSG00000006527	97	96	80	88	101	119	83	78
ENSMUSG00000006529	0	0	0	0	0	0	0	0
ENSMUSG00000006538	0	0	0	1	0	0	3	0
ENSMUSG00000006542	1	0	0	4	2	1	5	0
ENSMUSG00000006546	0	0	0	0	0	0	0	0
ENSMUSG00000006567	32	3	5	6	3	3	1	0
ENSMUSG00000006570	0	0	0	0	0	0	0	0
ENSMUSG00000006574	1	2	1	0	2	2	0	0
ENSMUSG00000006575	93	86	27	25	89	92	32	21
ENSMUSG00000006576	12	18	19	22	13	23	27	26
ENSMUSG00000006585	2267	2108	2225	1965	2181	2157	2227	1903
ENSMUSG00000006586	160	122	190	158	160	168	186	205
ENSMUSG00000006587	9	3	27	25	7	4	24	14
ENSMUSG00000006589	629	761	684	936	728	790	735	683
ENSMUSG00000006599	494	162	180	202	207	247	159	129
ENSMUSG00000006611	4	0	5	4	1	4	1	3
ENSMUSG00000006638	27	22	24	20	32	39	20	22
ENSMUSG00000006641	80	58	51	51	76	80	44	38
ENSMUSG00000006642	0	0	1	0	2	1	1	0
ENSMUSG00000006649	42	24	52	43	22	29	31	29
ENSMUSG00000006651	179	143	232	219	162	159	153	137
ENSMUSG00000006673	190	195	247	353	229	267	239	215
ENSMUSG00000006675	31	35	8	6	30	38	11	8
ENSMUSG00000006676	313	318	257	296	260	295	248	288
ENSMUSG00000006678	708	555	710	667	682	714	688	504
ENSMUSG00000006699	1736	1356	1703	1481	1473	1490	1720	1397
ENSMUSG00000006705	148	145	174	163	186	197	219	137
ENSMUSG00000006711	1	0	1	5	0	1	2	3
ENSMUSG00000006715	591	332	500	490	429	481	352	322
ENSMUSG00000006717	179	126	208	165	164	136	204	130
ENSMUSG00000006720	25	28	51	34	38	47	23	34
ENSMUSG00000006724	1	0	0	0	0	0	0	0
ENSMUSG00000006728	995	1135	1295	1466	1626	1061	2052	1274
ENSMUSG00000006731	17	13	18	20	30	25	26	16
ENSMUSG00000006732	216	219	140	165	331	200	283	174
ENSMUSG00000006736	90	50	46	52	65	39	52	33
ENSMUSG00000006740	2826	2774	3128	2851	2816	2867	3089	2454
ENSMUSG00000006763	216	227	207	218	233	229	239	144
ENSMUSG00000006764	0	1	0	2	1	1	0	2
ENSMUSG00000006777	4	3	9	4	6	2	7	3
ENSMUSG00000006782	82	86	66	50	99	68	56	40
ENSMUSG00000006784	28	22	3	10	41	17	4	1
ENSMUSG00000006800	603	589	485	392	714	700	446	398
ENSMUSG00000006818	3237	1845	917	647	1600	1694	321	415
ENSMUSG00000006850	32	9	28	22	16	21	31	22
ENSMUSG00000006906	39	36	25	23	51	60	35	20
ENSMUSG00000006920	160	126	285	254	179	157	385	274
ENSMUSG00000006930	509	499	74	78	680	576	73	68
ENSMUSG00000006931	49	59	123	106	89	58	113	100
ENSMUSG00000006932	10834	9252	11337	9661	9748	10128	10736	10074
ENSMUSG00000006941	550	630	1115	942	577	521	912	868
ENSMUSG00000006948	0	0	0	0	0	0	0	0
ENSMUSG00000006958	3	2	5	5	6	5	4	7
ENSMUSG00000006998	1708	1534	1440	1525	1757	1756	1847	1413
ENSMUSG00000007021	27	22	28	39	30	38	55	36
ENSMUSG00000007029	218	207	168	247	230	205	243	192
ENSMUSG00000007030	0	1	0	1	1	0	2	0
ENSMUSG00000007033	0	1	0	1	0	0	0	0
ENSMUSG00000007034	23	6	11	4	5	3	7	1
ENSMUSG00000007035	7	6	18	13	10	8	20	15
ENSMUSG00000007036	83	41	51	47	47	49	17	24
ENSMUSG00000007038	212	157	159	136	181	184	208	123
ENSMUSG00000007039	2385	1843	1664	1160	2223	1940	1418	1130
ENSMUSG00000007041	221	244	186	171	252	214	246	129
ENSMUSG00000007050	358	422	451	517	401	463	490	408
ENSMUSG00000007080	362	339	370	465	459	408	556	401
ENSMUSG00000007097	3	0	39	21	3	8	31	26
ENSMUSG00000007107	0	0	14	11	0	0	13	7
ENSMUSG00000007122	7	3	11	10	4	4	9	10
ENSMUSG00000007207	17	16	16	15	12	15	30	10
ENSMUSG00000007209	0	1	1	0	1	0	3	1
ENSMUSG00000007216	133	106	117	114	131	111	161	120
ENSMUSG00000007279	3	1	3	6	2	3	8	4
ENSMUSG00000007338	453	394	389	446	410	458	434	337
ENSMUSG00000007379	539	252	116	96	248	304	92	85
ENSMUSG00000007411	530	655	807	818	731	758	953	795
ENSMUSG00000007415	452	220	509	430	238	262	375	315
ENSMUSG00000007440	0	0	0	0	0	0	0	0
ENSMUSG00000007457	0	0	0	0	1	0	0	0
ENSMUSG00000007458	326	199	305	345	227	221	300	289
ENSMUSG00000007476	147	167	157	188	151	165	159	137
ENSMUSG00000007480	15	15	1	4	7	6	3	2
ENSMUSG00000007564	278	282	321	291	231	253	244	210
ENSMUSG00000007570	341	294	422	372	349	385	485	373
ENSMUSG00000007589	258	260	312	303	279	290	312	255
ENSMUSG00000007591	0	0	0	1	0	0	0	0
ENSMUSG00000007594	2	0	12	11	1	2	7	7
ENSMUSG00000007603	70	75	63	110	63	73	84	63
ENSMUSG00000007610	66	31	56	63	34	31	31	21
ENSMUSG00000007613	104	51	90	80	78	79	57	72
ENSMUSG00000007617	288	226	319	314	251	289	389	272
ENSMUSG00000007646	99	38	86	46	52	47	37	37
ENSMUSG00000007653	0	0	0	0	0	1	0	1
ENSMUSG00000007655	0	1	1	0	0	0	2	2
ENSMUSG00000007656	1030	914	1143	1179	867	889	1101	938
ENSMUSG00000007659	180	298	140	183	234	236	204	186
ENSMUSG00000007670	669	511	618	690	563	567	638	559
ENSMUSG00000007682	0	1	0	0	0	1	0	0
ENSMUSG00000007721	110	115	154	203	76	106	123	103
ENSMUSG00000007739	2703	1560	2080	1859	1815	2076	2021	1529
ENSMUSG00000007777	58	17	35	32	23	20	25	15
ENSMUSG00000007783	109	115	94	107	165	142	124	104
ENSMUSG00000007805	2	0	1	7	0	0	1	0
ENSMUSG00000007812	269	278	237	214	363	365	325	216
ENSMUSG00000007815	684	568	503	584	536	589	531	402
ENSMUSG00000007817	179	184	155	149	176	183	122	118
ENSMUSG00000007827	180	146	132	163	219	183	201	131
ENSMUSG00000007833	138	170	124	146	171	196	150	153
ENSMUSG00000007836	3788	2530	3640	3698	2697	2811	2642	2593
ENSMUSG00000007837	128	95	78	88	85	101	77	57
ENSMUSG00000007850	520	129	253	205	161	151	220	169
ENSMUSG00000007867	145	137	217	158	219	175	221	199
ENSMUSG00000007872	36	48	58	74	12	30	51	63
ENSMUSG00000007877	1	0	0	2	2	0	0	0
ENSMUSG00000007880	492	526	806	1117	549	542	802	767
ENSMUSG00000007888	2	6	14	10	3	2	13	17
ENSMUSG00000007891	786	932	1062	896	1031	1005	1476	985
ENSMUSG00000007892	4544	3182	3725	3606	3480	3814	4020	3241
ENSMUSG00000007907	7	13	1	7	8	7	1	4
ENSMUSG00000007908	1	0	12	12	2	0	8	5
ENSMUSG00000007944	5	3	6	4	7	6	2	0
ENSMUSG00000007946	9	11	19	14	11	7	18	6
ENSMUSG00000007950	30	21	19	12	9	9	6	10
ENSMUSG00000007987	20	35	26	39	28	30	33	42
ENSMUSG00000007989	55	25	78	56	45	35	56	41
ENSMUSG00000008028	8	8	13	7	11	12	9	15
ENSMUSG00000008035	267	227	711	574	220	269	501	630
ENSMUSG00000008036	237	313	217	384	273	291	438	134
ENSMUSG00000008090	64	50	87	73	73	63	77	66
ENSMUSG00000008129	27	14	75	49	31	19	85	72
ENSMUSG00000008136	6	2	7	1	6	9	3	2
ENSMUSG00000008140	449	563	468	463	639	618	559	482
ENSMUSG00000008153	48	51	44	61	30	30	55	61
ENSMUSG00000008167	295	412	360	349	375	377	342	370
ENSMUSG00000008193	1	1	2	2	3	0	1	1
ENSMUSG00000008200	418	248	380	370	282	317	454	320
ENSMUSG00000008206	312	321	510	444	270	255	592	450
ENSMUSG00000008226	85	31	44	23	22	19	26	15
ENSMUSG00000008301	352	419	502	595	360	376	503	504
ENSMUSG00000008305	191	148	194	166	135	150	171	153
ENSMUSG00000008307	3	4	18	9	9	8	16	11
ENSMUSG00000008318	24	11	17	18	28	11	24	11
ENSMUSG00000008333	5549	3508	5190	4574	3625	3733	4352	3899
ENSMUSG00000008348	1535	2026	1982	1965	2334	2142	2471	2069
ENSMUSG00000008373	246	399	479	490	395	415	529	454
ENSMUSG00000008384	168	165	91	82	123	143	94	73
ENSMUSG00000008393	149	126	327	359	198	183	404	343
ENSMUSG00000008398	31	24	9	14	21	19	10	9
ENSMUSG00000008429	88	74	113	102	82	91	122	110
ENSMUSG00000008435	168	146	159	141	199	194	128	145
ENSMUSG00000008438	1	0	0	2	0	0	0	0
ENSMUSG00000008450	6	3	8	3	3	5	7	10
ENSMUSG00000008461	0	1	10	11	0	1	15	13
ENSMUSG00000008475	340	267	237	283	300	371	270	237
ENSMUSG00000008482	1	0	1	5	3	0	2	3
ENSMUSG00000008489	1596	1611	1630	1305	1685	1656	1679	1559
ENSMUSG00000008496	59	32	198	159	26	30	192	170
ENSMUSG00000008540	6	9	35	20	5	2	11	20
ENSMUSG00000008575	799	550	312	285	534	613	343	264
ENSMUSG00000008590	0	0	0	0	0	0	1	1
ENSMUSG00000008601	1	4	46	43	2	2	43	48
ENSMUSG00000008604	373	478	431	470	546	459	528	437
ENSMUSG00000008658	1	0	0	2	1	0	5	1
ENSMUSG00000008668	3721	1697	2548	1940	1870	2065	1410	1519
ENSMUSG00000008682	301	152	193	165	142	186	170	116
ENSMUSG00000008683	1193	550	726	678	776	768	723	583
ENSMUSG00000008690	474	583	704	717	636	734	879	615
ENSMUSG00000008730	508	402	602	531	390	411	555	590
ENSMUSG00000008734	73	101	136	86	105	100	96	92
ENSMUSG00000008763	241	195	275	310	238	251	289	227
ENSMUSG00000008789	0	0	0	0	0	0	1	0
ENSMUSG00000008813	0	0	0	0	0	0	0	0
ENSMUSG00000008822	157	91	203	140	118	132	168	133
ENSMUSG00000008843	0	0	0	0	0	0	0	0
ENSMUSG00000008845	2	2	3	0	0	1	0	0
ENSMUSG00000008855	45	30	51	39	59	44	66	33
ENSMUSG00000008859	1051	964	1140	1064	889	865	1067	855
ENSMUSG00000008874	0	0	0	0	0	0	0	0
ENSMUSG00000008892	164	176	163	151	168	174	221	120
ENSMUSG00000008932	0	0	0	1	1	0	0	0
ENSMUSG00000008958	445	478	520	411	482	432	389	432
ENSMUSG00000008976	441	428	253	252	433	441	297	283
ENSMUSG00000008999	91	83	61	50	163	140	79	39
ENSMUSG00000009013	1579	1232	1942	1823	1490	1516	1725	1534
ENSMUSG00000009030	241	170	239	208	162	205	175	182
ENSMUSG00000009035	158	99	75	60	99	89	46	47
ENSMUSG00000009047	0	0	0	0	0	0	0	0
ENSMUSG00000009070	0	0	1	0	1	0	0	0
ENSMUSG00000009073	867	1064	1087	943	1123	1053	1128	1059
ENSMUSG00000009075	35	4	5	1	5	9	1	2
ENSMUSG00000009076	56	50	44	46	47	52	47	46
ENSMUSG00000009079	478	177	188	172	155	139	164	115
ENSMUSG00000009090	374	363	340	334	386	436	443	341
ENSMUSG00000009092	14	7	57	51	21	10	63	37
ENSMUSG00000009093	0	0	0	0	0	0	0	1
ENSMUSG00000009097	4	6	11	8	8	7	21	7
ENSMUSG00000009108	2	2	16	16	2	1	10	11
ENSMUSG00000009112	125	118	181	166	116	122	169	145
ENSMUSG00000009114	1	0	0	0	0	0	0	0
ENSMUSG00000009115	0	0	0	0	0	0	0	0
ENSMUSG00000009145	321	168	100	98	148	177	32	51
ENSMUSG00000009185	0	0	0	0	0	0	0	0
ENSMUSG00000009207	244	194	341	275	191	162	230	225
ENSMUSG00000009210	0	0	0	1	0	0	0	0
ENSMUSG00000009214	0	0	0	1	0	0	0	0
ENSMUSG00000009216	1	3	3	6	4	3	1	9
ENSMUSG00000009246	0	0	1	0	0	0	0	0
ENSMUSG00000009248	29	46	42	79	31	51	79	78
ENSMUSG00000009281	0	0	0	1	0	0	0	1
ENSMUSG00000009291	1239	1005	760	663	1420	1135	839	590
ENSMUSG00000009292	0	3	7	4	2	5	12	3
ENSMUSG00000009293	149	43	72	62	56	52	28	54
ENSMUSG00000009350	0	0	0	0	0	0	0	0
ENSMUSG00000009356	0	0	0	2	0	2	0	0
ENSMUSG00000009376	19	24	27	19	32	43	34	31
ENSMUSG00000009378	0	0	1	0	0	0	0	1
ENSMUSG00000009394	0	0	2	4	1	0	4	0
ENSMUSG00000009406	236	185	228	199	207	211	155	163
ENSMUSG00000009418	263	261	196	178	346	353	243	215
ENSMUSG00000009470	2206	1532	1532	1228	1652	1708	1322	1080
ENSMUSG00000009471	0	0	0	0	0	0	1	0
ENSMUSG00000009487	0	0	0	0	8	1	0	0
ENSMUSG00000009535	1636	1119	1633	1206	1087	1217	1311	1208
ENSMUSG00000009545	1	0	0	1	0	1	0	1
ENSMUSG00000009549	1457	763	976	832	796	869	658	735
ENSMUSG00000009551	1	0	0	1	2	0	0	7
ENSMUSG00000009555	202	188	175	148	225	197	197	192
ENSMUSG00000009563	63	69	113	69	80	87	87	57
ENSMUSG00000009566	165	101	109	93	89	76	37	53
ENSMUSG00000009569	96	93	132	154	118	104	167	123
ENSMUSG00000009575	2677	2435	3369	3231	2607	2791	3660	3000
ENSMUSG00000009580	1	0	0	0	1	0	0	0
ENSMUSG00000009585	781	273	313	226	261	266	167	152
ENSMUSG00000009588	0	0	0	0	0	0	0	0
ENSMUSG00000009596	17	14	62	58	35	18	91	62
ENSMUSG00000009614	0	0	0	3	0	0	1	0
ENSMUSG00000009621	48	29	70	73	42	42	56	57
ENSMUSG00000009628	64	59	151	133	69	67	129	110
ENSMUSG00000009630	11	8	21	24	6	4	12	13
ENSMUSG00000009633	12	1	1	2	5	6	0	0
ENSMUSG00000009640	82	137	131	157	133	156	178	95
ENSMUSG00000009646	2	3	0	0	2	1	10	4
ENSMUSG00000009647	162	160	149	161	166	151	133	134
ENSMUSG00000009654	0	0	0	0	1	0	0	0
ENSMUSG00000009670	51	29	135	89	79	44	127	92
ENSMUSG00000009681	106	118	131	140	138	132	152	134
ENSMUSG00000009687	9	13	53	26	25	27	52	38
ENSMUSG00000009731	26	21	43	40	21	29	33	33
ENSMUSG00000009733	59	45	42	46	38	41	23	33
ENSMUSG00000009734	11	11	69	50	6	8	109	66
ENSMUSG00000009739	14	28	8	14	26	15	18	17
ENSMUSG00000009741	1266	1235	1351	1255	1333	1215	1260	1214
ENSMUSG00000009772	30	32	32	36	60	43	47	50
ENSMUSG00000009828	47	20	41	28	18	23	19	27
ENSMUSG00000009863	1139	1319	1069	874	1641	1627	1047	824
ENSMUSG00000009876	2	5	1	2	8	3	1	0
ENSMUSG00000009894	191	282	376	357	280	325	450	382
ENSMUSG00000009900	6	3	0	0	6	8	1	0
ENSMUSG00000009905	203	154	251	179	164	152	233	171
ENSMUSG00000009907	1717	1515	1782	1506	1573	1572	1606	1517
ENSMUSG00000009927	5151	4758	6559	5714	4928	5331	6223	5322
ENSMUSG00000009941	1	1	6	0	2	4	2	2
ENSMUSG00000009995	152	179	208	196	244	220	258	214
ENSMUSG00000010021	0	1	1	0	1	1	3	0
ENSMUSG00000010025	113	67	94	102	85	93	67	49
ENSMUSG00000010044	8	4	4	3	5	4	5	1
ENSMUSG00000010045	41	28	23	35	29	22	25	32
ENSMUSG00000010047	161	142	145	143	159	158	91	108
ENSMUSG00000010048	126	166	187	239	178	162	243	223
ENSMUSG00000010051	37	40	15	12	25	27	9	8
ENSMUSG00000010054	417	368	343	299	290	387	321	370
ENSMUSG00000010057	224	280	201	210	264	249	285	200
ENSMUSG00000010064	4	3	4	8	3	3	4	3
ENSMUSG00000010066	31	35	25	28	61	48	47	28
ENSMUSG00000010067	150	182	158	167	200	156	181	174
ENSMUSG00000010080	0	2	2	5	2	2	6	5
ENSMUSG00000010086	2	1	10	9	6	2	6	5
ENSMUSG00000010095	827	619	556	576	799	749	521	439
ENSMUSG00000010097	386	416	425	449	436	477	441	425
ENSMUSG00000010110	116	137	142	182	137	172	196	164
ENSMUSG00000010122	110	130	140	108	141	137	110	100
ENSMUSG00000010136	2	1	4	5	3	0	3	1
ENSMUSG00000010142	5	2	6	6	12	3	6	2
ENSMUSG00000010154	16	10	6	3	7	4	1	0
ENSMUSG00000010175	27	23	53	38	46	22	47	43
ENSMUSG00000010205	0	0	0	0	0	0	0	0
ENSMUSG00000010277	664	191	306	218	151	201	158	170
ENSMUSG00000010290	111	109	151	117	115	103	132	98
ENSMUSG00000010307	8	2	9	10	1	4	4	6
ENSMUSG00000010311	0	0	0	1	0	0	0	0
ENSMUSG00000010342	122	74	72	63	103	104	59	61
ENSMUSG00000010358	14	14	38	27	20	19	9	4
ENSMUSG00000010362	334	397	392	395	473	521	499	391
ENSMUSG00000010376	4225	5280	5849	5420	5076	5128	6542	5872
ENSMUSG00000010392	42	26	25	24	29	25	27	14
ENSMUSG00000010406	480	470	389	443	451	510	377	367
ENSMUSG00000010435	0	0	0	0	0	1	0	0
ENSMUSG00000010453	788	883	909	739	862	826	867	747
ENSMUSG00000010461	0	1	0	1	0	0	0	2
ENSMUSG00000010476	2	0	1	1	1	2	0	1
ENSMUSG00000010492	1	1	1	5	0	0	2	3
ENSMUSG00000010505	1	0	0	0	0	0	0	0
ENSMUSG00000010517	170	149	221	230	156	181	204	176
ENSMUSG00000010529	5	4	4	5	2	5	5	4
ENSMUSG00000010538	18	31	62	66	26	33	80	46
ENSMUSG00000010554	432	446	550	613	480	434	625	555
ENSMUSG00000010592	453	361	215	174	769	663	252	187
ENSMUSG00000010601	0	0	0	2	0	3	1	0
ENSMUSG00000010607	195	210	125	137	245	248	174	126
ENSMUSG00000010608	5281	4683	4826	5211	4922	5028	5733	4268
ENSMUSG00000010609	54	36	105	89	89	57	88	87
ENSMUSG00000010651	24	33	24	32	44	48	41	39
ENSMUSG00000010660	75	17	51	27	17	15	9	17
ENSMUSG00000010663	278	275	486	355	284	306	545	395
ENSMUSG00000010721	125	106	85	71	132	147	94	76
ENSMUSG00000010751	35	31	44	46	28	40	45	38
ENSMUSG00000010755	282	361	188	190	528	472	258	175
ENSMUSG00000010760	415	342	480	495	120	295	171	419
ENSMUSG00000010796	0	1	1	2	0	0	8	2
ENSMUSG00000010797	0	0	0	1	0	0	0	0
ENSMUSG00000010803	9	8	11	13	5	2	6	8
ENSMUSG00000010825	1	2	1	2	4	1	3	0
ENSMUSG00000010830	156	97	18	13	151	143	64	21
ENSMUSG00000010841	0	0	0	0	0	0	0	0
ENSMUSG00000010911	149	106	76	78	111	127	83	71
ENSMUSG00000010914	724	665	466	491	613	632	481	414
ENSMUSG00000010936	95	112	102	108	95	99	116	85
ENSMUSG00000011008	0	0	0	0	0	0	0	0
ENSMUSG00000011034	19	13	4	2	11	9	1	6
ENSMUSG00000011096	13	15	21	27	18	21	25	22
ENSMUSG00000011114	344	296	418	486	324	373	432	270
ENSMUSG00000011118	0	0	1	0	0	0	0	0
ENSMUSG00000011148	3	2	3	3	7	0	3	8
ENSMUSG00000011154	4	4	1	1	4	1	6	1
ENSMUSG00000011158	107	131	122	105	128	131	162	107
ENSMUSG00000011171	0	1	1	0	1	0	0	0
ENSMUSG00000011179	79	64	141	199	74	81	202	137
ENSMUSG00000011254	276	69	135	96	41	69	48	68
ENSMUSG00000011256	229	164	288	209	185	215	209	195
ENSMUSG00000011257	1031	711	917	1324	742	682	1052	754
ENSMUSG00000011263	8	7	4	9	17	19	9	2
ENSMUSG00000011267	211	182	91	64	231	210	79	63
ENSMUSG00000011305	9	15	13	17	20	11	25	9
ENSMUSG00000011306	107	133	116	157	155	170	166	121
ENSMUSG00000011349	53	61	110	56	63	61	160	103
ENSMUSG00000011350	0	0	0	0	0	0	0	0
ENSMUSG00000011382	139	124	330	262	155	139	312	263
ENSMUSG00000011427	9	4	5	5	7	3	4	8
ENSMUSG00000011463	0	0	1	1	0	0	1	0
ENSMUSG00000011486	1	3	4	5	3	0	2	4
ENSMUSG00000011589	36	20	47	39	46	46	32	38
ENSMUSG00000011632	0	2	2	1	0	1	1	0
ENSMUSG00000011658	17	33	37	15	38	24	42	34
ENSMUSG00000011751	25	35	33	30	55	48	44	29
ENSMUSG00000011752	125	203	189	246	246	177	261	175
ENSMUSG00000011831	513	397	489	487	516	477	621	365
ENSMUSG00000011832	12	5	9	7	13	13	9	6
ENSMUSG00000011837	11	19	16	21	26	22	21	23
ENSMUSG00000011877	88	138	115	136	140	133	117	126
ENSMUSG00000011884	122	37	33	45	64	76	36	22
ENSMUSG00000011958	701	782	876	876	709	808	883	832
ENSMUSG00000011960	702	565	576	596	705	723	654	517
ENSMUSG00000012017	5	3	10	5	1	1	8	4
ENSMUSG00000012042	0	0	0	0	0	0	0	0
ENSMUSG00000012076	50	46	57	55	54	49	73	51
ENSMUSG00000012114	340	198	251	229	200	240	178	153
ENSMUSG00000012117	91	91	106	101	101	93	123	106
ENSMUSG00000012123	73	75	61	74	90	74	78	54
ENSMUSG00000012126	13	11	2	3	15	12	2	1
ENSMUSG00000012187	0	0	0	0	0	0	0	0
ENSMUSG00000012211	0	0	0	0	0	0	0	0
ENSMUSG00000012282	0	1	3	5	0	0	0	1
ENSMUSG00000012296	290	214	162	183	264	252	161	168
ENSMUSG00000012350	1	2	0	0	0	1	1	2
ENSMUSG00000012396	3168	2010	606	517	2121	2486	451	393
ENSMUSG00000012405	514	220	332	286	262	218	270	207
ENSMUSG00000012422	707	543	1000	1015	502	544	851	861
ENSMUSG00000012428	0	0	1	0	0	0	0	0
ENSMUSG00000012429	539	261	728	500	291	339	509	457
ENSMUSG00000012443	427	213	278	253	206	223	248	197
ENSMUSG00000012483	39	24	38	28	22	17	15	18
ENSMUSG00000012519	0	0	0	1	1	1	0	1
ENSMUSG00000012520	2	0	1	0	1	0	2	3
ENSMUSG00000012535	1785	1304	1911	1629	1240	1402	1691	1550
ENSMUSG00000012609	75	85	116	118	86	88	133	99
ENSMUSG00000012640	179	88	108	76	111	117	71	69
ENSMUSG00000012705	0	0	5	1	0	0	2	1
ENSMUSG00000012777	1	0	0	0	2	0	0	0
ENSMUSG00000012819	2	2	0	0	4	4	0	2
ENSMUSG00000012848	7825	8825	10185	10994	9435	9776	11069	9370
ENSMUSG00000012889	2	2	16	14	6	1	11	12
ENSMUSG00000013033	845	764	1398	1315	791	757	1403	1402
ENSMUSG00000013076	304	145	138	121	197	223	108	98
ENSMUSG00000013083	0	0	0	0	0	0	1	2
ENSMUSG00000013089	731	949	957	849	889	1008	1247	1154
ENSMUSG00000013091	0	0	0	0	0	0	0	0
ENSMUSG00000013150	35	34	59	65	24	26	55	33
ENSMUSG00000013155	99	74	113	112	92	82	80	76
ENSMUSG00000013158	1	3	0	1	1	2	1	0
ENSMUSG00000013160	322	403	367	395	375	334	475	306
ENSMUSG00000013236	154	146	241	281	214	174	286	236
ENSMUSG00000013275	156	73	47	40	98	77	31	38
ENSMUSG00000013338	0	1	0	2	1	0	4	0
ENSMUSG00000013353	0	0	0	0	0	0	1	0
ENSMUSG00000013367	0	0	8	8	0	1	5	5
ENSMUSG00000013415	7100	6832	6836	7422	6895	7319	7682	6896
ENSMUSG00000013418	0	1	0	0	1	1	0	0
ENSMUSG00000013419	7	2	15	8	3	1	9	7
ENSMUSG00000013465	264	300	294	264	359	334	342	255
ENSMUSG00000013483	4	0	3	0	1	3	1	0
ENSMUSG00000013495	91	81	208	145	134	102	168	151
ENSMUSG00000013523	57	95	95	82	103	104	149	120
ENSMUSG00000013539	126	121	95	111	140	145	133	90
ENSMUSG00000013562	1	0	0	0	0	0	1	0
ENSMUSG00000013584	22	11	12	12	18	9	14	5
ENSMUSG00000013593	962	658	595	639	813	778	663	551
ENSMUSG00000013611	2	5	6	2	2	1	7	1
ENSMUSG00000013622	89	68	55	56	60	110	71	40
ENSMUSG00000013629	840	1027	1252	1304	1198	1101	1358	1173
ENSMUSG00000013643	0	0	0	0	0	0	0	0
ENSMUSG00000013646	191	209	193	179	188	179	161	176
ENSMUSG00000013653	0	0	0	0	0	0	0	0
ENSMUSG00000013662	1080	546	1459	1059	493	534	881	880
ENSMUSG00000013663	327	241	572	548	211	236	521	427
ENSMUSG00000013668	0	0	0	0	0	0	0	0
ENSMUSG00000013698	65	60	249	257	67	54	290	305
ENSMUSG00000013701	8	10	23	32	3	27	14	15
ENSMUSG00000013707	2	5	0	0	2	1	1	1
ENSMUSG00000013736	185	126	223	238	142	182	199	173
ENSMUSG00000013766	19	2	0	0	8	9	1	0
ENSMUSG00000013787	185	238	272	282	213	249	310	228
ENSMUSG00000013822	368	598	615	671	543	486	623	597
ENSMUSG00000013833	130	112	214	225	128	134	244	209
ENSMUSG00000013846	9	8	10	11	6	9	20	10
ENSMUSG00000013858	107	210	204	242	230	255	225	174
ENSMUSG00000013878	28	27	61	44	36	36	55	35
ENSMUSG00000013921	26	38	73	78	41	47	69	84
ENSMUSG00000013928	8	1	0	3	0	5	0	4
ENSMUSG00000013936	0	0	3	2	1	0	1	2
ENSMUSG00000013973	293	203	423	284	169	184	346	277
ENSMUSG00000013974	0	1	7	1	1	1	2	2
ENSMUSG00000013997	48	30	51	36	54	51	26	30
ENSMUSG00000014030	2	2	2	2	0	1	0	0
ENSMUSG00000014039	62	76	116	114	93	87	133	91
ENSMUSG00000014074	598	531	581	553	448	523	536	505
ENSMUSG00000014075	352	256	368	292	295	291	308	229
ENSMUSG00000014077	475	361	486	507	389	420	545	443
ENSMUSG00000014104	0	0	0	1	0	0	0	0
ENSMUSG00000014158	4	3	2	2	17	7	3	0
ENSMUSG00000014164	18	11	7	6	12	20	12	6
ENSMUSG00000014177	574	496	584	450	568	538	530	472
ENSMUSG00000014195	551	482	418	362	530	509	360	336
ENSMUSG00000014198	1	1	0	0	1	1	5	0
ENSMUSG00000014226	2559	1749	2013	2039	1594	1943	1677	1324
ENSMUSG00000014232	107	86	65	87	108	94	76	69
ENSMUSG00000014243	73	86	142	134	84	103	180	133
ENSMUSG00000014245	68	87	75	86	80	98	67	98
ENSMUSG00000014294	1162	1725	1852	1826	1741	1730	2192	1932
ENSMUSG00000014301	130	178	261	239	168	184	245	199
ENSMUSG00000014303	245	220	188	217	238	244	173	210
ENSMUSG00000014313	5803	6799	7584	6339	7242	7182	7237	6461
ENSMUSG00000014329	48	38	20	20	54	53	49	20
ENSMUSG00000014349	1027	712	856	742	807	714	882	713
ENSMUSG00000014351	0	1	1	1	0	0	0	0
ENSMUSG00000014353	411	373	537	420	449	508	537	432
ENSMUSG00000014355	280	213	304	337	248	239	357	271
ENSMUSG00000014361	60	71	115	113	94	78	172	157
ENSMUSG00000014402	357	268	405	395	345	327	434	392
ENSMUSG00000014418	79	41	63	72	63	66	59	74
ENSMUSG00000014426	153	185	292	263	200	197	302	263
ENSMUSG00000014444	266	175	224	214	137	149	126	149
ENSMUSG00000014453	0	0	0	0	0	0	0	0
ENSMUSG00000014470	47	25	44	43	39	37	33	34
ENSMUSG00000014496	719	439	449	351	450	401	298	327
ENSMUSG00000014498	5	6	6	4	8	9	14	4
ENSMUSG00000014503	2	3	4	1	0	3	0	2
ENSMUSG00000014504	764	518	681	764	559	611	586	416
ENSMUSG00000014529	0	0	1	0	0	0	0	0
ENSMUSG00000014542	0	0	0	0	0	0	0	0
ENSMUSG00000014543	0	0	0	0	0	0	0	0
ENSMUSG00000014547	78	97	119	97	86	89	111	108
ENSMUSG00000014550	83	41	44	36	43	40	41	26
ENSMUSG00000014551	453	482	626	646	467	481	624	540
ENSMUSG00000014554	63	43	56	65	84	52	72	60
ENSMUSG00000014592	198	131	140	132	170	171	132	84
ENSMUSG00000014599	0	0	0	0	0	1	1	1
ENSMUSG00000014601	279	269	263	245	241	295	296	245
ENSMUSG00000014602	4	4	54	47	5	4	70	57
ENSMUSG00000014603	0	0	1	0	2	0	0	0
ENSMUSG00000014606	600	604	753	595	747	701	723	677
ENSMUSG00000014609	0	0	0	0	0	1	0	0
ENSMUSG00000014633	159	193	194	199	168	172	196	163
ENSMUSG00000014668	565	486	551	562	531	580	572	529
ENSMUSG00000014686	1	2	0	1	9	2	1	0
ENSMUSG00000014704	2	2	2	2	1	0	1	0
ENSMUSG00000014725	0	2	0	0	0	1	1	0
ENSMUSG00000014747	0	0	0	0	0	0	0	0
ENSMUSG00000014748	319	387	328	349	370	358	420	301
ENSMUSG00000014763	52	39	63	91	41	43	64	58
ENSMUSG00000014767	149	108	127	106	85	115	100	94
ENSMUSG00000014769	4236	5118	5492	4860	5043	5313	5665	5007
ENSMUSG00000014771	213	98	127	85	97	84	53	67
ENSMUSG00000014773	3	0	31	18	0	0	4	8
ENSMUSG00000014776	8	9	6	8	10	7	5	3
ENSMUSG00000014778	185	239	214	234	181	138	191	123
ENSMUSG00000014782	6	0	1	0	0	0	0	0
ENSMUSG00000014786	44	50	81	52	50	50	63	51
ENSMUSG00000014791	5	8	4	3	4	4	1	3
ENSMUSG00000014813	22	3	63	51	15	6	84	51
ENSMUSG00000014837	64	57	89	84	59	58	83	43
ENSMUSG00000014846	63	90	40	55	80	78	64	46
ENSMUSG00000014850	398	302	498	481	293	308	447	387
ENSMUSG00000014852	0	0	2	0	0	0	0	0
ENSMUSG00000014856	339	488	506	443	436	452	509	392
ENSMUSG00000014859	366	165	241	227	183	164	118	153
ENSMUSG00000014867	1254	1340	1482	1466	1405	1397	1626	1344
ENSMUSG00000014873	194	148	229	190	136	154	169	147
ENSMUSG00000014905	145	85	108	85	65	81	65	65
ENSMUSG00000014907	1403	1889	3930	3751	1502	1657	4371	4131
ENSMUSG00000014932	103	69	32	14	73	82	32	20
ENSMUSG00000014956	1198	470	921	599	510	501	481	521
ENSMUSG00000014959	294	288	325	357	335	316	410	298
ENSMUSG00000014980	188	75	119	108	54	64	50	72
ENSMUSG00000015001	0	2	2	1	1	2	3	0
ENSMUSG00000015002	721	384	550	446	439	435	426	357
ENSMUSG00000015013	137	117	125	153	126	119	152	132
ENSMUSG00000015016	10	15	17	14	16	12	11	13
ENSMUSG00000015023	692	599	437	412	558	636	400	321
ENSMUSG00000015027	38	35	20	21	34	34	32	17
ENSMUSG00000015053	12	4	0	2	11	3	0	1
ENSMUSG00000015083	6	6	11	12	10	5	4	6
ENSMUSG00000015085	2	2	0	2	4	0	3	1
ENSMUSG00000015087	294	332	551	552	349	312	668	499
ENSMUSG00000015090	5	7	13	12	9	4	13	10
ENSMUSG00000015092	596	887	792	874	865	870	958	796
ENSMUSG00000015093	0	0	2	1	0	1	2	2
ENSMUSG00000015094	61	64	77	54	38	51	70	34
ENSMUSG00000015095	30	40	46	41	41	40	41	37
ENSMUSG00000015112	1539	1588	1213	939	1658	1863	1388	1110
ENSMUSG00000015120	52	45	77	56	106	52	95	87
ENSMUSG00000015126	413	441	390	392	452	447	406	364
ENSMUSG00000015127	7	8	16	11	14	11	21	15
ENSMUSG00000015133	2	2	7	7	7	3	23	11
ENSMUSG00000015134	5	5	2	0	11	6	1	3
ENSMUSG00000015143	1259	1009	623	643	1207	1184	603	540
ENSMUSG00000015149	60	38	45	45	52	42	45	47
ENSMUSG00000015165	732	546	795	929	492	452	699	583
ENSMUSG00000015176	665	618	638	933	629	624	735	611
ENSMUSG00000015189	96	82	209	178	95	107	203	195
ENSMUSG00000015202	56	40	124	125	37	52	110	132
ENSMUSG00000015214	48	39	51	60	34	38	57	37
ENSMUSG00000015217	161	75	197	127	49	85	195	112
ENSMUSG00000015222	54	63	63	65	25	41	66	53
ENSMUSG00000015224	2	0	5	3	1	0	3	3
ENSMUSG00000015242	0	0	0	0	0	0	1	0
ENSMUSG00000015243	30	31	5	6	28	28	8	15
ENSMUSG00000015247	1311	846	796	521	951	946	554	494
ENSMUSG00000015289	915	894	931	965	1014	1061	1085	914
ENSMUSG00000015290	198	212	234	251	261	263	301	223
ENSMUSG00000015291	81	43	74	54	73	77	60	65
ENSMUSG00000015305	309	335	450	424	357	393	401	458
ENSMUSG00000015312	124	105	42	30	133	143	48	30
ENSMUSG00000015314	5	1	1	2	3	4	3	2
ENSMUSG00000015316	3	1	3	0	0	0	0	1
ENSMUSG00000015335	241	137	215	175	170	140	177	146
ENSMUSG00000015337	55	50	62	73	44	63	79	51
ENSMUSG00000015340	29	53	62	68	27	42	61	48
ENSMUSG00000015341	51	45	44	32	29	40	22	25
ENSMUSG00000015342	45	21	72	45	28	25	47	48
ENSMUSG00000015354	288	202	70	71	149	192	68	64
ENSMUSG00000015355	0	0	0	0	0	0	0	0
ENSMUSG00000015357	78	23	73	73	47	51	48	33
ENSMUSG00000015363	39	37	61	70	37	35	56	46
ENSMUSG00000015365	11	28	44	29	38	20	52	27
ENSMUSG00000015377	13	7	11	10	13	7	8	8
ENSMUSG00000015396	1	0	3	0	0	0	2	3
ENSMUSG00000015401	0	0	0	1	0	0	4	1
ENSMUSG00000015405	0	0	0	0	0	0	0	0
ENSMUSG00000015437	0	0	0	0	0	0	0	0
ENSMUSG00000015441	0	0	0	0	0	0	0	0
ENSMUSG00000015443	0	0	0	0	0	0	0	0
ENSMUSG00000015451	0	0	1	0	2	2	3	2
ENSMUSG00000015452	4	6	5	8	3	7	8	2
ENSMUSG00000015461	294	182	213	152	174	137	127	131
ENSMUSG00000015467	1	2	2	1	5	2	7	0
ENSMUSG00000015468	79	95	17	23	63	75	15	21
ENSMUSG00000015474	32	15	18	30	31	26	22	11
ENSMUSG00000015476	0	0	1	0	0	0	0	0
ENSMUSG00000015478	47	14	15	11	5	12	18	11
ENSMUSG00000015484	0	0	0	0	1	1	0	0
ENSMUSG00000015488	114	101	143	116	117	133	174	129
ENSMUSG00000015501	30	14	115	91	24	17	72	62
ENSMUSG00000015519	0	0	0	0	0	0	1	0
ENSMUSG00000015522	150	75	108	104	81	81	94	64
ENSMUSG00000015533	1	0	0	0	0	0	0	1
ENSMUSG00000015536	167	102	88	86	97	113	85	79
ENSMUSG00000015542	12	18	20	24	26	18	38	19
ENSMUSG00000015568	446	359	267	254	409	384	145	162
ENSMUSG00000015575	364	279	401	397	340	348	359	298
ENSMUSG00000015579	0	1	0	2	5	2	0	0
ENSMUSG00000015597	495	414	524	525	487	529	631	458
ENSMUSG00000015599	0	1	2	0	3	2	0	1
ENSMUSG00000015605	7	0	1	2	1	0	0	0
ENSMUSG00000015619	60	52	54	50	71	80	31	42
ENSMUSG00000015627	0	0	0	0	0	0	0	0
ENSMUSG00000015647	217	169	294	302	197	200	261	291
ENSMUSG00000015652	90	69	96	81	56	81	66	73
ENSMUSG00000015653	72	52	132	110	50	57	112	89
ENSMUSG00000015656	198	63	91	106	61	87	65	59
ENSMUSG00000015659	21	16	7	11	14	31	2	24
ENSMUSG00000015665	0	0	0	0	0	0	0	0
ENSMUSG00000015668	93	78	109	86	76	110	107	68
ENSMUSG00000015671	4682	3350	4093	3318	3232	3616	2909	2984
ENSMUSG00000015672	344	305	350	297	291	271	333	281
ENSMUSG00000015697	234	60	62	58	55	72	45	50
ENSMUSG00000015702	6	2	6	6	7	9	2	3
ENSMUSG00000015709	25	36	72	69	37	32	62	54
ENSMUSG00000015711	959	850	1091	1004	696	669	871	999
ENSMUSG00000015714	573	205	301	164	119	126	51	85
ENSMUSG00000015721	0	0	0	0	0	0	5	1
ENSMUSG00000015733	629	364	511	500	403	465	340	302
ENSMUSG00000015745	11	8	21	16	12	16	20	13
ENSMUSG00000015747	24	20	22	24	23	30	32	16
ENSMUSG00000015748	373	300	301	273	330	342	282	224
ENSMUSG00000015749	2596	1398	2113	1625	1368	1252	1261	1339
ENSMUSG00000015750	36	41	47	39	44	44	39	40
ENSMUSG00000015755	781	367	575	520	355	428	492	454
ENSMUSG00000015757	824	772	1003	949	890	977	1151	950
ENSMUSG00000015759	494	385	672	574	465	408	632	505
ENSMUSG00000015766	163	108	62	65	130	167	103	47
ENSMUSG00000015776	71	82	59	56	57	82	61	59
ENSMUSG00000015787	4	5	3	6	2	1	3	2
ENSMUSG00000015790	78	87	95	104	101	99	94	88
ENSMUSG00000015804	957	697	918	712	691	747	733	559
ENSMUSG00000015806	2570	3212	2900	2423	3175	3336	3622	2750
ENSMUSG00000015812	5	7	13	6	18	17	24	19
ENSMUSG00000015829	0	0	0	3	0	0	0	0
ENSMUSG00000015837	1243	1383	1522	1481	1554	1527	1699	1477
ENSMUSG00000015839	457	282	256	244	295	393	259	212
ENSMUSG00000015843	3	4	33	34	4	2	16	23
ENSMUSG00000015846	70	73	64	83	91	71	66	60
ENSMUSG00000015850	21	17	5	9	14	12	3	1
ENSMUSG00000015852	0	0	0	1	0	0	0	1
ENSMUSG00000015854	0	0	0	1	0	0	0	0
ENSMUSG00000015869	181	224	247	318	230	219	339	233
ENSMUSG00000015879	3	3	2	8	4	2	5	2
ENSMUSG00000015880	685	612	1000	903	636	747	840	660
ENSMUSG00000015882	190	137	260	204	164	192	293	210
ENSMUSG00000015889	142	27	63	45	46	34	35	31
ENSMUSG00000015890	0	0	4	1	0	0	4	4
ENSMUSG00000015932	242	268	378	495	333	431	489	366
ENSMUSG00000015937	1733	1212	888	767	1564	1521	875	620
ENSMUSG00000015942	19	17	17	18	22	22	14	8
ENSMUSG00000015943	138	193	308	288	179	182	299	250
ENSMUSG00000015944	25	19	80	69	36	24	67	60
ENSMUSG00000015947	0	0	0	0	0	0	0	0
ENSMUSG00000015950	0	1	2	0	1	3	2	1
ENSMUSG00000015957	0	0	0	1	0	0	0	0
ENSMUSG00000015961	561	344	479	425	383	401	374	296
ENSMUSG00000015962	0	0	0	0	0	0	0	1
ENSMUSG00000015966	1	1	0	0	2	0	0	2
ENSMUSG00000015968	9	6	7	10	16	15	32	16
ENSMUSG00000015970	1	2	0	1	0	1	0	0
ENSMUSG00000015971	326	246	413	305	301	291	354	303
ENSMUSG00000015980	10	11	32	44	9	12	44	46
ENSMUSG00000015981	2	5	5	10	0	6	4	6
ENSMUSG00000015994	1083	878	1168	924	803	782	793	754
ENSMUSG00000016018	1148	921	1330	1361	974	1133	1460	1205
ENSMUSG00000016024	1	2	0	1	4	0	3	8
ENSMUSG00000016028	64	54	38	30	92	99	25	36
ENSMUSG00000016087	0	0	0	1	0	0	0	0
ENSMUSG00000016128	3	0	12	14	1	3	7	17
ENSMUSG00000016150	5	4	4	2	4	2	2	8
ENSMUSG00000016179	0	0	2	0	0	0	0	3
ENSMUSG00000016181	122	75	131	144	93	62	110	117
ENSMUSG00000016194	0	0	0	0	0	0	0	0
ENSMUSG00000016200	53	37	49	57	48	55	41	32
ENSMUSG00000016206	2	4	20	10	1	2	3	3
ENSMUSG00000016239	26	29	29	19	19	25	18	22
ENSMUSG00000016252	618	516	716	831	456	577	782	593
ENSMUSG00000016253	1752	3031	2774	2747	2933	2275	2859	2628
ENSMUSG00000016255	0	0	0	0	0	0	0	0
ENSMUSG00000016256	224	215	186	232	224	193	228	142
ENSMUSG00000016257	888	1008	1051	1069	1023	1091	1018	925
ENSMUSG00000016262	56	24	210	136	37	37	89	183
ENSMUSG00000016283	0	0	0	0	0	0	0	1
ENSMUSG00000016308	565	370	458	443	376	406	340	358
ENSMUSG00000016319	919	460	693	665	374	511	422	359
ENSMUSG00000016327	0	0	1	1	0	0	0	0
ENSMUSG00000016344	32	45	40	69	24	27	48	38
ENSMUSG00000016346	59	59	17	35	51	65	19	37
ENSMUSG00000016349	0	0	2	3	0	0	0	1
ENSMUSG00000016356	10	6	1	1	8	5	4	1
ENSMUSG00000016382	314	314	514	466	288	384	460	528
ENSMUSG00000016386	112	93	120	144	104	133	107	96
ENSMUSG00000016409	276	169	253	218	234	217	238	181
ENSMUSG00000016427	351	81	124	81	59	74	47	66
ENSMUSG00000016458	20	5	468	569	14	7	398	605
ENSMUSG00000016477	299	254	243	256	189	206	209	226
ENSMUSG00000016481	138	94	152	130	92	128	123	89
ENSMUSG00000016487	145	84	163	162	120	144	163	106
ENSMUSG00000016493	1	2	1	0	0	0	1	0
ENSMUSG00000016494	2	8	45	30	9	5	28	46
ENSMUSG00000016495	59	24	45	25	40	45	32	24
ENSMUSG00000016496	1	1	0	1	1	0	0	0
ENSMUSG00000016498	0	0	0	0	0	0	0	0
ENSMUSG00000016503	90	103	143	172	135	126	193	160
ENSMUSG00000016510	73	71	62	74	96	72	88	63
ENSMUSG00000016520	116	119	101	96	129	138	132	104
ENSMUSG00000016524	0	0	0	0	0	0	0	2
ENSMUSG00000016526	203	182	184	201	230	205	157	170
ENSMUSG00000016528	51	51	68	67	57	57	65	62
ENSMUSG00000016529	0	0	6	5	0	0	7	11
ENSMUSG00000016534	958	636	511	281	895	774	442	282
ENSMUSG00000016541	901	1015	1188	1289	1113	1199	1274	1082
ENSMUSG00000016552	69	34	45	29	28	39	27	25
ENSMUSG00000016554	1713	2080	1839	2027	2165	2388	2337	1969
ENSMUSG00000016559	2999	2548	3483	2841	2704	2884	3118	2645
ENSMUSG00000016619	551	530	577	649	503	476	606	547
ENSMUSG00000016624	65	62	78	82	64	61	92	85
ENSMUSG00000016626	19	13	50	29	16	13	53	28
ENSMUSG00000016637	28	58	38	54	48	60	35	36
ENSMUSG00000016664	74	65	60	88	93	103	84	61
ENSMUSG00000016756	0	1	5	1	0	0	1	3
ENSMUSG00000016757	280	267	296	326	235	213	362	292
ENSMUSG00000016758	5	11	23	16	8	24	20	16
ENSMUSG00000016763	5	5	8	1	5	5	2	4
ENSMUSG00000016831	213	146	170	165	141	184	186	130
ENSMUSG00000016833	314	252	259	278	276	278	246	201
ENSMUSG00000016918	86	61	425	424	42	56	327	354
ENSMUSG00000016921	1324	1374	1491	1677	1322	1373	1497	1367
ENSMUSG00000016933	381	351	471	443	420	400	610	533
ENSMUSG00000016940	415	702	956	701	683	551	900	689
ENSMUSG00000016942	0	0	2	1	0	0	0	0
ENSMUSG00000016946	249	129	148	162	136	142	169	121
ENSMUSG00000016982	0	0	0	0	0	0	0	0
ENSMUSG00000016984	591	489	473	421	495	514	452	406
ENSMUSG00000016995	0	1	1	0	2	1	1	0
ENSMUSG00000016998	0	0	0	0	0	0	0	0
ENSMUSG00000017000	0	0	0	0	0	0	0	0
ENSMUSG00000017002	0	0	0	0	0	0	0	0
ENSMUSG00000017003	0	0	0	0	0	0	0	0
ENSMUSG00000017004	0	0	0	0	1	0	1	0
ENSMUSG00000017007	0	0	0	0	0	0	0	0
ENSMUSG00000017009	86	88	73	114	105	102	165	130
ENSMUSG00000017049	0	2	0	0	0	0	0	0
ENSMUSG00000017057	15	10	9	8	9	12	13	1
ENSMUSG00000017064	0	0	0	0	0	0	0	0
ENSMUSG00000017119	733	555	727	647	712	743	715	561
ENSMUSG00000017132	3	1	0	0	0	1	0	0
ENSMUSG00000017144	86	46	60	52	65	55	60	63
ENSMUSG00000017146	593	471	418	384	527	555	412	347
ENSMUSG00000017165	0	0	0	0	0	0	0	0
ENSMUSG00000017167	0	0	1	1	1	0	1	0
ENSMUSG00000017176	127	146	99	92	135	142	138	88
ENSMUSG00000017188	319	420	462	500	471	420	529	448
ENSMUSG00000017195	0	0	2	2	1	0	0	0
ENSMUSG00000017204	0	6	2	3	5	3	5	3
ENSMUSG00000017210	174	162	178	182	193	186	196	171
ENSMUSG00000017211	0	0	4	0	3	2	2	1
ENSMUSG00000017221	1980	1936	1860	1809	1955	2021	1941	1656
ENSMUSG00000017264	213	223	273	308	257	291	314	234
ENSMUSG00000017286	157	120	221	157	122	167	147	139
ENSMUSG00000017288	68	74	60	51	69	77	83	52
ENSMUSG00000017291	3430	1970	2837	2133	2222	2118	1836	1959
ENSMUSG00000017299	158	152	121	103	174	170	139	81
ENSMUSG00000017300	11	4	8	2	6	3	3	4
ENSMUSG00000017307	205	252	140	168	249	266	185	165
ENSMUSG00000017309	0	0	1	0	1	0	5	1
ENSMUSG00000017310	0	0	0	0	0	0	0	0
ENSMUSG00000017311	3	1	2	2	2	1	9	2
ENSMUSG00000017314	3	1	0	1	1	4	2	2
ENSMUSG00000017316	0	0	0	0	0	0	0	0
ENSMUSG00000017344	0	0	0	0	0	0	0	0
ENSMUSG00000017376	701	749	806	717	855	892	809	784
ENSMUSG00000017386	95	77	151	190	77	83	118	130
ENSMUSG00000017390	705	607	695	453	834	769	907	542
ENSMUSG00000017400	28	26	12	5	44	31	5	3
ENSMUSG00000017404	296	179	255	280	214	217	203	177
ENSMUSG00000017405	19	17	16	11	30	13	19	11
ENSMUSG00000017412	2	2	4	5	4	0	4	5
ENSMUSG00000017417	46	14	2	2	45	31	14	0
ENSMUSG00000017418	171	90	191	157	130	154	138	132
ENSMUSG00000017421	2340	1758	1876	1757	1675	1856	1921	1539
ENSMUSG00000017428	657	437	497	546	412	429	421	365
ENSMUSG00000017446	1	0	0	0	0	0	2	0
ENSMUSG00000017453	300	122	278	201	175	166	174	200
ENSMUSG00000017466	23	31	21	18	78	49	28	14
ENSMUSG00000017478	1092	1132	1203	1172	1077	930	1138	1041
ENSMUSG00000017485	1129	984	1773	1343	1008	1053	1688	1514
ENSMUSG00000017491	4	8	2	2	5	0	2	3
ENSMUSG00000017493	320	170	295	181	585	231	448	319
ENSMUSG00000017499	479	253	375	363	301	315	286	286
ENSMUSG00000017548	1132	793	939	969	1290	1299	1003	744
ENSMUSG00000017550	402	331	447	435	404	413	453	418
ENSMUSG00000017561	1078	787	769	608	772	834	602	555
ENSMUSG00000017588	0	0	0	2	1	0	0	0
ENSMUSG00000017607	0	0	11	3	6	5	21	10
ENSMUSG00000017615	337	318	352	440	298	338	483	379
ENSMUSG00000017631	160	147	124	80	171	163	92	102
ENSMUSG00000017639	129	124	82	104	142	145	130	114
ENSMUSG00000017652	3	1	7	3	2	3	5	5
ENSMUSG00000017664	79	58	51	41	103	115	58	69
ENSMUSG00000017667	46	64	72	60	66	71	96	54
ENSMUSG00000017670	362	148	154	117	169	166	83	70
ENSMUSG00000017677	290	132	86	71	141	155	91	51
ENSMUSG00000017679	35	22	26	23	22	29	19	12
ENSMUSG00000017686	643	457	655	508	550	540	583	438
ENSMUSG00000017688	0	0	0	0	0	0	0	0
ENSMUSG00000017692	7	5	11	5	8	4	7	8
ENSMUSG00000017697	33	35	31	43	51	58	28	34
ENSMUSG00000017707	489	327	580	413	323	372	400	358
ENSMUSG00000017713	1	2	0	0	1	3	4	0
ENSMUSG00000017715	275	356	316	334	359	375	320	291
ENSMUSG00000017716	10458	12387	11471	11227	11645	10625	11373	10225
ENSMUSG00000017718	5	5	1	2	3	4	1	1
ENSMUSG00000017720	0	0	0	0	0	0	0	0
ENSMUSG00000017721	75	125	129	99	158	116	167	124
ENSMUSG00000017723	314	386	88	70	551	606	97	64
ENSMUSG00000017724	35	69	53	85	69	55	83	59
ENSMUSG00000017733	0	0	0	0	0	0	1	0
ENSMUSG00000017734	3	4	3	8	4	2	5	3
ENSMUSG00000017737	6	5	16	16	3	6	9	12
ENSMUSG00000017740	13	13	8	11	6	5	10	8
ENSMUSG00000017747	64	31	59	34	51	42	46	32
ENSMUSG00000017754	134	110	69	62	162	119	92	58
ENSMUSG00000017756	460	183	137	69	239	250	43	59
ENSMUSG00000017760	334	469	309	274	605	513	394	290
ENSMUSG00000017764	141	148	112	122	214	184	152	122
ENSMUSG00000017765	75	117	125	142	92	95	160	83
ENSMUSG00000017767	0	0	0	0	0	0	0	0
ENSMUSG00000017774	124	104	63	80	100	121	87	77
ENSMUSG00000017776	521	656	707	594	732	838	801	622
ENSMUSG00000017778	1404	918	1449	1286	882	1049	1029	906
ENSMUSG00000017781	205	170	165	189	154	167	155	116
ENSMUSG00000017801	134	43	43	57	43	68	40	37
ENSMUSG00000017802	24	29	38	27	18	32	50	35
ENSMUSG00000017817	0	1	2	4	0	2	0	2
ENSMUSG00000017830	1	3	1	3	5	5	3	0
ENSMUSG00000017831	32	33	26	32	35	49	25	20
ENSMUSG00000017832	0	0	1	0	0	0	0	0
ENSMUSG00000017837	76	97	88	78	99	84	95	86
ENSMUSG00000017843	949	845	1069	901	1041	1114	948	820
ENSMUSG00000017858	202	162	165	112	164	196	143	119
ENSMUSG00000017861	578	630	291	378	658	780	392	352
ENSMUSG00000017868	64	85	44	53	90	78	43	52
ENSMUSG00000017897	6	3	6	5	4	0	4	2
ENSMUSG00000017922	0	0	0	0	0	0	0	0
ENSMUSG00000017929	240	179	121	115	239	226	85	123
ENSMUSG00000017943	4	2	13	18	4	4	14	13
ENSMUSG00000017950	3	4	3	3	2	2	8	0
ENSMUSG00000017969	19	33	42	57	19	25	32	38
ENSMUSG00000017978	6	7	1	1	2	3	1	2
ENSMUSG00000017999	894	794	870	1051	776	807	825	769
ENSMUSG00000018001	64	75	106	100	99	94	110	75
ENSMUSG00000018008	2	3	11	8	5	10	20	1
ENSMUSG00000018012	6	2	3	10	2	5	2	3
ENSMUSG00000018040	36	21	33	29	26	25	32	42
ENSMUSG00000018042	439	309	321	315	435	468	467	303
ENSMUSG00000018068	658	538	812	682	716	624	775	663
ENSMUSG00000018076	1286	1094	1063	1097	1432	1355	1143	963
ENSMUSG00000018102	37	25	46	48	21	19	21	45
ENSMUSG00000018126	3	3	4	2	3	0	1	1
ENSMUSG00000018143	7	3	12	9	9	4	16	7
ENSMUSG00000018160	839	567	788	712	560	669	669	539
ENSMUSG00000018166	43	29	46	31	27	22	53	27
ENSMUSG00000018167	91	58	72	73	62	47	57	55
ENSMUSG00000018168	0	4	3	2	5	1	2	2
ENSMUSG00000018169	31	34	32	50	38	41	51	29
ENSMUSG00000018171	263	219	328	263	237	247	302	225
ENSMUSG00000018189	470	452	583	701	367	524	619	466
ENSMUSG00000018196	262	273	384	409	255	288	401	352
ENSMUSG00000018199	158	153	256	249	147	187	215	175
ENSMUSG00000018209	681	842	906	869	779	732	887	831
ENSMUSG00000018211	0	0	0	0	0	0	0	0
ENSMUSG00000018217	34	16	36	39	40	44	29	21
ENSMUSG00000018238	7	6	6	6	11	6	9	6
ENSMUSG00000018239	1872	1546	1619	1458	1529	1583	1342	1310
ENSMUSG00000018259	0	0	0	0	0	0	0	1
ENSMUSG00000018263	3	1	0	0	9	2	3	0
ENSMUSG00000018286	2599	3282	3620	3668	3288	3195	3738	3250
ENSMUSG00000018287	1371	1432	1632	1587	1084	1018	1620	1023
ENSMUSG00000018293	51	9	20	14	10	14	4	7
ENSMUSG00000018322	349	331	419	354	429	428	529	449
ENSMUSG00000018326	1392	1247	1144	1189	1189	1391	1167	1073
ENSMUSG00000018334	273	269	105	109	329	249	140	102
ENSMUSG00000018339	22	29	74	65	45	32	106	55
ENSMUSG00000018340	452	572	402	415	461	463	350	346
ENSMUSG00000018341	0	0	0	0	0	0	1	0
ENSMUSG00000018347	37	43	26	38	36	56	66	46
ENSMUSG00000018362	11	2	11	6	4	3	8	3
ENSMUSG00000018363	358	322	560	480	359	402	540	453
ENSMUSG00000018372	79	65	99	72	64	70	124	75
ENSMUSG00000018377	270	308	629	609	354	419	684	650
ENSMUSG00000018378	99	114	148	146	128	98	163	145
ENSMUSG00000018379	3586	2009	2920	2546	2102	2041	2014	1991
ENSMUSG00000018381	4	10	19	9	15	15	7	3
ENSMUSG00000018387	2	5	3	3	1	4	8	4
ENSMUSG00000018395	183	164	299	240	196	171	418	230
ENSMUSG00000018398	202	217	93	115	272	231	134	112
ENSMUSG00000018401	248	210	235	231	210	221	219	224
ENSMUSG00000018405	138	212	200	152	281	241	266	196
ENSMUSG00000018411	331	327	27	24	403	445	21	21
ENSMUSG00000018412	272	284	314	327	342	379	387	276
ENSMUSG00000018415	290	160	314	248	179	143	234	178
ENSMUSG00000018417	329	206	178	148	269	230	203	123
ENSMUSG00000018425	501	557	629	580	583	644	713	628
ENSMUSG00000018427	63	38	26	17	56	51	45	19
ENSMUSG00000018428	452	391	215	254	540	530	245	219
ENSMUSG00000018433	598	516	721	721	582	601	654	609
ENSMUSG00000018442	316	347	302	353	333	377	359	303
ENSMUSG00000018446	4552	3002	3382	2925	3086	3323	2398	2469
ENSMUSG00000018449	127	128	123	91	169	158	136	90
ENSMUSG00000018451	7	4	7	17	10	9	14	8
ENSMUSG00000018459	1	0	0	2	0	2	2	2
ENSMUSG00000018470	68	49	21	22	56	41	15	16
ENSMUSG00000018474	115	118	93	121	168	133	127	101
ENSMUSG00000018476	87	45	61	46	64	67	40	38
ENSMUSG00000018479	0	0	0	0	0	0	1	0
ENSMUSG00000018481	1065	1079	1349	1143	1125	1145	1351	1186
ENSMUSG00000018486	0	0	0	0	0	0	0	0
ENSMUSG00000018500	21	15	24	14	23	18	15	15
ENSMUSG00000018501	4614	4299	3762	3919	4082	4267	4017	3588
ENSMUSG00000018507	2	6	9	5	3	3	5	5
ENSMUSG00000018509	349	301	486	397	351	379	419	351
ENSMUSG00000018537	541	755	524	489	832	802	615	541
ENSMUSG00000018541	190	183	205	202	194	201	220	223
ENSMUSG00000018543	1	0	1	0	6	7	2	0
ENSMUSG00000018547	307	195	253	253	241	256	214	190
ENSMUSG00000018548	292	263	397	350	305	281	352	299
ENSMUSG00000018554	5	10	30	13	21	9	20	22
ENSMUSG00000018559	42	34	36	42	29	39	33	35
ENSMUSG00000018565	410	617	526	553	552	555	579	532
ENSMUSG00000018566	15	18	36	23	16	17	17	13
ENSMUSG00000018567	184	152	132	114	179	147	169	97
ENSMUSG00000018569	1	5	37	32	3	8	53	35
ENSMUSG00000018570	22	29	27	40	42	36	40	31
ENSMUSG00000018572	745	939	878	950	918	1012	1138	1012
ENSMUSG00000018574	66	59	72	87	81	88	88	75
ENSMUSG00000018581	0	0	3	1	2	2	2	1
ENSMUSG00000018583	4036	1948	2518	2027	2053	1943	1658	1630
ENSMUSG00000018585	641	760	1008	1072	860	800	1224	971
ENSMUSG00000018589	1	2	1	0	0	0	0	1
ENSMUSG00000018593	1848	3057	1611	1592	4377	3638	4899	2188
ENSMUSG00000018595	0	0	0	0	0	0	0	0
ENSMUSG00000018599	48	37	12	38	48	38	31	16
ENSMUSG00000018604	834	818	53	47	892	927	178	47
ENSMUSG00000018620	0	0	0	0	0	0	2	0
ENSMUSG00000018623	0	0	0	0	0	0	0	0
ENSMUSG00000018634	0	0	0	0	0	0	0	0
ENSMUSG00000018648	305	388	96	92	399	395	99	108
ENSMUSG00000018651	1046	1095	1312	1198	1145	1216	1331	1192
ENSMUSG00000018654	9	9	11	7	22	16	16	19
ENSMUSG00000018656	0	0	0	0	0	0	0	0
ENSMUSG00000018659	279	298	229	243	321	299	254	249
ENSMUSG00000018661	25	24	28	35	21	28	32	20
ENSMUSG00000018666	10432	8266	19472	16198	7881	7819	16004	14091
ENSMUSG00000018669	146	212	219	243	197	225	254	212
ENSMUSG00000018672	14	6	25	12	22	14	19	11
ENSMUSG00000018677	1476	2385	1729	1615	2756	2635	2426	1945
ENSMUSG00000018678	305	261	126	144	261	298	109	75
ENSMUSG00000018697	82	82	111	123	89	88	146	122
ENSMUSG00000018698	0	0	7	5	0	0	24	4
ENSMUSG00000018707	2298	3449	2516	2598	3787	3066	3109	2508
ENSMUSG00000018727	38	55	21	14	39	76	8	11
ENSMUSG00000018733	58	42	36	46	34	46	41	29
ENSMUSG00000018736	452	246	425	298	346	342	328	268
ENSMUSG00000018740	19	16	14	2	23	25	3	6
ENSMUSG00000018750	16	12	11	8	18	18	10	14
ENSMUSG00000018752	6	5	7	5	8	4	4	4
ENSMUSG00000018761	857	1141	1045	986	1021	1110	961	866
ENSMUSG00000018765	866	734	1090	971	903	844	1071	798
ENSMUSG00000018770	13054	8048	7626	6726	8243	7849	6034	5660
ENSMUSG00000018774	45	60	31	48	58	69	29	44
ENSMUSG00000018776	4	1	2	1	2	1	0	0
ENSMUSG00000018796	227	178	101	96	211	212	105	94
ENSMUSG00000018800	17	16	20	4	25	26	10	17
ENSMUSG00000018809	100	104	116	95	129	130	153	107
ENSMUSG00000018819	0	0	0	0	0	0	0	2
ENSMUSG00000018820	65	71	57	56	88	97	91	64
[truncated: 51,701 more rows]
