# Supplementary material for: Transient upregulation of IRF1 during exit from naive pluripotency confers viral protection
Source: EMBO Rep. 2022 Jul 19;23(9):e55375. doi: 10.15252/embr.202255375 (PMC9442322; doi:10.15252/embr.202255375)
Supplement: Supplementary file 7 — Dataset EV5 [file EMBR-23-e55375-s002.zip › EMBOR-2022-55375V1_DatasetEV5/README_5.txt]

Dataset EV5 RNA-seq counttable for Irf1+/+ and Irf1-/- ESCs and EpiLCs, mapped genome wide
Shown are raw read counts.
