# Supplementary material for: Transient upregulation of IRF1 during exit from naive pluripotency confers viral protection
Source: EMBO Rep. 2022 Jul 19;23(9):e55375. doi: 10.15252/embr.202255375 (PMC9442322; doi:10.15252/embr.202255375)
Supplement: Supplementary file 8 — Dataset EV6 [file EMBR-23-e55375-s006.zip]

Archive with 5 entries (4 files):
- EMBOR-2022-55375V1_DatasetEV6/
- EMBOR-2022-55375V1_DatasetEV6/README_6.txt
- __MACOSX/EMBOR-2022-55375V1_DatasetEV6/._README_6.txt
- EMBOR-2022-55375V1_DatasetEV6/EMB0r-2022-55375_DatasetEV6.txt
- __MACOSX/EMBOR-2022-55375V1_DatasetEV6/._EMB0r-2022-55375_DatasetEV6.txt
