# Supplementary material for: Transient upregulation of IRF1 during exit from naive pluripotency confers viral protection
Source: EMBO Rep. 2022 Jul 19;23(9):e55375. doi: 10.15252/embr.202255375 (PMC9442322; doi:10.15252/embr.202255375)
Supplement: Supplementary file 8 — Dataset EV6 [file EMBR-23-e55375-s006.zip › EMBOR-2022-55375V1_DatasetEV6/README_6.txt]

Dataset EV6
RNA-seq counttable for Irf1+/+ and Irf1-/- ESCs and EpiLCs, mapped for genomic repeat regions
Shown are raw read counts.
