# Supplementary material for: Transient upregulation of IRF1 during exit from naive pluripotency confers viral protection
Source: EMBO Rep. 2022 Jul 19;23(9):e55375. doi: 10.15252/embr.202255375 (PMC9442322; doi:10.15252/embr.202255375)
Supplement: Supplementary file 8 — Dataset EV6 [file EMBR-23-e55375-s006.zip › EMBOR-2022-55375V1_DatasetEV6/EMB0r-2022-55375_DatasetEV6.txt]

	R1_00h	R1_00h	R1_48h	R1_48h	Irf1KO_00h	Irf1KO_00h	Irf1KO_48h	Irf1KO_48h
RLTR17B_Mm	983	728	1017	805	830	781	923	786
BC1_Mm	47141	49695	103646	81657	62326	59616	137807	97483
Lx2	1261	1036	1351	1295	1414	1315	1335	1370
L1_Mus1	6693	4609	6636	5986	5137	5204	5931	5274
B4	3971	3608	4153	3917	5036	4769	5269	4674
(CA)n	11934	11147	12528	11527	9363	8020	10647	8478
L1Md_T	35358	29341	41239	43046	30395	37472	33651	30602
(TAGG)n	56	51	93	71	54	39	60	48
Lx5	4641	3470	3916	3919	3683	3883	3849	3401
L1M2	2688	2213	2864	2549	2777	2676	2697	2413
B3A	11918	9285	10235	9335	11399	11019	10162	8587
RMER16A3	16	16	22	19	21	28	25	21
RMER13B	67	41	68	68	64	52	73	74
MYSERV6-int	3559	3588	5088	4314	3487	3331	4142	4049
RLTR1D2_MM	13	21	13	4	7	16	18	13
L1_Mus3	7685	6498	9015	9598	8141	8095	8744	9002
B1_Mur3	7559	7209	8127	7955	8805	8458	10015	8135
Lx3_Mus	780	754	1107	1127	1016	924	1169	1353
Lx9	3873	3408	4272	4158	4244	4122	4450	4209
MTD	4205	4283	5082	4923	5237	5158	5758	5136
MERVL_2A-int	961	985	1133	1129	1014	1018	920	986
Lx2A	157	199	240	258	212	174	239	261
L1Md_A	44016	40470	44033	42523	38447	47067	36291	31008
L1Md_F2	16058	14487	18489	18896	15725	17419	16749	16792
RLTR10	1234	1175	1472	1385	1335	1317	1615	1534
L2	1606	1370	1942	1750	1747	1669	2141	1730
Charlie15b	67	59	96	65	81	60	83	87
RLTR13D6	111	122	158	181	127	136	144	139
RSINE1	12019	9471	11258	10785	11542	11511	11931	9937
ID4_	3395	2971	3700	3381	3782	3762	4153	3440
LTR33	25	31	19	24	39	33	12	18
Lx2B2	547	445	691	766	540	548	651	720
IMPB_01	1015	836	1074	1024	803	853	1056	920
MER21B	188	177	135	143	241	284	191	106
MTE2b	620	658	798	701	881	822	973	917
HAL1	897	822	984	987	1025	1061	1234	1048
MTC	1628	1986	2403	2410	2378	1920	2488	2201
RMER6C	217	222	291	290	278	298	412	332
URR1A	938	760	984	1024	1049	981	1221	993
L1MC5	1066	1070	1152	1076	1094	1253	1200	1024
B1_Mus1	50765	49826	47647	52123	58391	57473	69721	55977
RMER4B	767	696	887	842	724	673	1008	734
Lx6	1906	2443	3289	3062	2610	2416	3088	3044
MT2B	378	270	304	345	336	313	319	297
Lx3A	514	571	621	607	709	668	709	804
(CAAA)n	2885	2566	3574	3418	2431	2318	3402	3088
Lx7	4318	3767	5185	4834	4436	4213	5242	4406
B1F1	4621	3852	4858	4401	4840	4770	5256	4571
ID_B1	18564	17500	21315	19529	22640	21751	25569	20789
L1MA5A	110	104	149	130	144	147	166	134
MIR	2996	2683	4205	3799	3841	3385	5617	4314
RLTR20A3_MM	61	42	45	27	55	37	50	59
Lx2A1	81	105	126	165	123	127	175	176
PB1D9	13661	13707	16606	15473	15945	15662	19964	15540
B2_Mm2	38983	22299	32687	30359	24675	23804	23894	22593
MTC-int	187	108	224	175	188	201	236	231
B1_Mus2	45838	45569	42893	47368	52340	52305	62590	49250
T-rich	6706	6735	8772	8714	7110	7040	8510	7313
L1_Mur2	3411	3721	4638	4836	4150	4249	4735	4396
MT2B2	293	272	336	326	230	267	343	312
(ATGGTG)n	215	221	179	155	224	228	210	154
B4A	7729	6995	8382	7773	9187	9129	10169	8626
Lx5c	3425	3550	3249	2875	3940	3700	2883	2977
ORR1E	1457	1259	1538	1464	1413	1460	1646	1470
L1VL1	400	389	410	455	410	467	404	442
ETnERV-int	259	245	436	511	250	296	528	443
(TA)n	2357	1375	1611	1298	1561	1614	1161	1150
MMETn-int	3391	2447	6735	6208	2967	3360	7127	5789
L1_Mur3	3025	2743	3798	3776	3212	3305	3696	3696
RLTR30E_MM	12	12	16	21	13	20	8	16
L1MA4	1125	1111	1311	1266	1140	1267	1354	1252
Lx	2535	1864	3011	2595	2322	2296	2630	2807
L1_Mm	1170	1052	1371	1379	1153	1363	1255	1252
RMER19C	243	248	284	256	339	337	277	267
L1VL2	1799	1453	2046	2021	1834	1790	1844	1705
L1_Rod	1062	1009	1311	1263	1202	1197	1317	1261
IAPEz-int	5844	4765	6195	5764	5103	5201	6581	5023
IAPLTR3-int	10	13	22	22	25	21	22	20
AT_rich	46003	26303	36289	31066	26763	25946	25231	23647
MTE-int	527	493	470	400	651	667	479	491
(TTG)n	1083	1013	1479	1236	989	834	1332	1119
ORR1C2	1341	1081	1156	1090	1153	1251	1210	989
RLTR42-int	192	152	184	161	170	190	246	194
L1_Mus2	4946	4598	5871	5456	5463	5386	5711	5372
L1Md_F	1531	1532	1759	1987	1515	1798	1620	1543
ORR1D1	1391	1248	1218	1154	1343	1434	1401	1215
L1M5	1597	1225	1729	1519	1393	1439	1486	1455
ORR1B2	457	338	507	493	445	409	549	492
Tigger6a	51	23	36	29	40	32	25	20
RLTR10-int	3319	2908	3513	3552	3237	3168	4617	3626
B1_Mur2	10146	10056	11436	10953	12740	12307	13852	11243
RLTR11A2	376	326	403	396	372	346	470	411
B2_Mm1t	50334	16268	32643	27712	14488	14220	13469	16120
MTEa	1379	1444	1525	1464	1701	1662	1797	1497
IAPLTR1a_Mm	287	322	334	314	337	293	346	348
Charlie5	599	654	608	670	709	800	762	653
BGLII_Mur	41	42	76	76	77	65	86	67
ORR1A2	1521	1296	1311	1212	1305	1347	1412	1216
RMER21B	21	49	63	56	47	44	60	56
RMER19B	456	402	534	478	606	516	633	618
MLT2B3	15	16	57	77	30	32	78	76
L1ME4b	1657	1123	1193	880	1137	1209	849	754
ORR1D2	903	830	1214	1130	994	1054	1246	1082
L1Md_F3	5580	4909	6105	5892	5061	5631	5127	4847
MTE2b-int	152	131	157	106	142	144	164	152
(TCTA)n	368	329	367	324	336	303	669	347
L1_Mus4	817	648	999	937	939	850	1008	1075
RLTR30D_MM	23	25	25	28	24	25	34	24
LTRIS_Mus	179	163	242	237	174	202	246	186
B1_Mur4	12885	11886	13282	13180	15802	14567	16745	13658
MT2_Mm	7712	7612	13186	15786	6613	8029	10058	12793
L1MA7	245	177	297	270	248	285	321	305
RMER5	555	491	580	575	587	654	699	581
L1M3	727	597	843	812	822	771	904	913
Lx8	3346	2920	3961	3635	3702	3521	4128	3952
L1MB7	1539	1217	1302	1224	1363	1363	1413	1221
L1MB3	704	516	668	609	727	752	800	611
MTA_Mm-int	495	370	427	413	415	371	367	351
Lx4B	374	354	519	512	427	400	471	463
Lx8b	1443	1191	1654	1574	1576	1508	1769	1605
RMER6A	1200	1025	1199	1153	1245	1231	1428	1159
Lx3B	3317	3004	3935	3818	3110	3497	3765	3317
RLTR13B3	22	19	14	17	13	26	25	31
MLTR14	386	407	558	536	395	432	536	468
IAPLTR2a2_Mm	355	364	464	542	443	444	606	526
RLTR30D2_MM	71	70	86	79	64	86	112	99
L1_Mur1	561	571	981	886	808	741	917	1079
MIRb	3684	3214	3543	3251	3733	3630	3604	3216
ORR1E-int	179	181	235	229	235	207	261	194
MTB_Mm	223	222	283	255	248	276	330	287
ERVB7_1-LTR_MM	3726	3982	8132	7765	4212	4597	8862	7450
MTA_Mm	1717	1708	1607	1720	1741	1801	1940	1583
ORR1G	195	157	176	179	196	212	160	140
(CCCCCA)n	8	4	10	6	15	15	6	12
MT2A	404	374	535	507	494	443	527	510
RLTR34C_MM	8	4	12	15	8	12	24	14
RMER1C	563	462	671	600	597	544	684	588
RLTR11D	29	31	28	26	43	35	30	47
BGLII	793	929	1060	900	882	1038	1147	902
Lx3C	463	381	579	541	477	424	513	511
MIR3	560	396	516	402	519	504	556	440
LTR33A_	1	1	6	2	2	4	5	6
MamRep434	7	10	25	21	16	10	21	27
RMER19B2	149	159	177	183	200	211	195	234
Lx2B	380	378	556	528	512	464	546	569
LTR82B	0	0	5	6	3	4	5	3
MER58B	1507	1258	1448	1346	1400	1389	1620	1331
RLTR20D	55	50	59	71	47	39	79	77
MTEb	973	993	983	840	1161	1260	1223	983
Charlie7	98	91	150	118	111	102	140	121
L1ME3C	16	16	40	23	29	46	31	37
LTR84a	1	2	0	0	2	3	1	3
CT-rich	23229	29747	30418	33315	29847	28479	39951	29067
(TTCC)n	295	248	355	374	272	291	417	303
ORR1C1	757	573	878	754	722	729	848	725
ORR1A4	1187	1083	1231	1201	1226	1187	1345	1199
(CAAAC)n	944	661	876	693	679	527	570	574
B1F2	3297	3046	3218	3065	3880	3774	3902	3142
(GA)n	694	700	1024	1091	673	714	1083	933
MER90a	4	2	13	6	12	4	11	20
MLT1A	164	131	119	105	192	147	163	149
RLTR25A	497	710	800	901	767	745	810	746
MLT1E3	29	25	43	38	38	23	26	33
B3	25096	20258	24323	23223	24286	24404	24929	20742
MTE2a	1800	1854	1943	1916	2142	2120	2352	1813
RMER10B	528	480	602	568	574	628	721	527
MLT1F	57	31	60	66	50	65	65	64
Lx4A	898	871	975	879	1048	1000	998	960
Lx5b	311	254	383	333	365	521	402	531
RMER15	10317	10139	9660	9224	9896	11723	10073	9849
B1_Mm	29887	30591	27678	30805	35274	34853	40188	32168
(TTTC)n	5027	5563	7282	7080	5304	5481	6311	6344
L1Md_Gf	1662	1342	1859	2043	1394	1734	1542	1471
RLTR13D2	103	81	105	89	109	129	78	85
A-rich	12684	11965	14663	14497	12507	12032	13904	11750
L1VL4	1463	1315	1779	1938	1578	1632	1741	1793
RMER17C-int	126	88	131	131	107	141	109	138
Lx10	414	329	434	405	421	435	420	457
MLT1J	159	143	161	157	194	171	191	147
RLTR9A3	48	54	60	45	49	56	69	82
MLTR18C_MM	15	22	25	33	33	35	44	43
ORR1A1	701	554	594	524	500	523	484	510
ORR1A3	660	649	791	802	682	717	808	758
(CAAAA)n	1336	1265	1742	1448	1356	1343	1748	1460
ORR1B2-int	177	159	195	207	231	253	270	294
L1ME3Cz	60	71	56	62	90	88	77	49
MLT1A0	551	506	742	689	511	556	683	682
MER63A	26	32	37	31	48	40	66	38
L1MC5a	248	190	254	230	228	221	266	243
PB1D7	5695	5645	6138	5802	6715	6762	7264	5835
L1MA9	378	376	498	446	506	429	556	451
MER89-int	1	2	7	6	1	8	10	3
HAL1M8	51	34	52	38	53	62	48	42
(TC)n	455	404	411	453	429	401	537	321
RLTR18	592	588	507	510	591	699	541	468
(TG)n	17805	17872	20873	19787	14984	13268	19141	15140
MT2C_Mm	167	147	210	229	137	156	209	235
RMER4A	737	718	947	918	843	785	990	818
ORR1A0	1294	948	504	561	951	952	461	475
PB1D10	12852	12207	14879	13948	15082	14717	16768	14124
RCHARR1	801	641	1000	940	795	791	887	758
RMER12	469	418	500	448	563	515	498	518
Charlie1	222	174	256	227	246	256	287	268
MLT1F2	67	28	91	79	80	60	79	90
RLTR43C	25	22	24	18	23	17	29	20
GA-rich	11431	12734	13995	14949	12968	12999	17979	12409
RMER17D2	54	50	87	76	53	58	99	84
L1MC3	1978	2003	1768	1740	1811	2247	1988	1797
(CATA)n	506	432	529	471	562	554	624	514
L1MC4	1367	1423	1375	1381	1386	1353	1317	1332
IAP-d-int	41	40	20	24	39	37	16	26
MTB	791	681	894	753	749	757	936	680
MLT1K	405	481	533	547	521	556	546	483
L1ME4c	646	653	647	593	739	874	680	588
RLTR51A_Mm	133	155	182	174	153	166	196	141
ORR1F	870	906	1283	1196	1106	1085	1499	1350
IAP1-MM_I-int	50	26	56	51	70	83	82	50
L1MCa	596	581	682	661	593	685	642	624
RMER17C	639	628	666	680	561	672	737	577
L2c	3661	4138	5745	5662	4432	4286	6904	5689
G-rich	454	424	408	343	401	350	367	264
ORR1A2-int	625	549	528	484	695	690	644	537
RLTR18B	145	66	135	120	101	90	126	105
RLTR23	101	80	129	139	111	112	141	134
L1M4	3735	3870	5535	4312	4361	4667	6062	4893
RLTR48B	11	11	20	13	10	6	6	15
MLT1F1	72	51	60	58	67	80	59	49
MMERVK10C-int	1535	1150	1540	1490	1292	1203	1565	1397
RLTR10C	332	371	521	605	368	378	573	551
ID4	2810	2386	3005	2896	3049	3192	3481	2732
BGLII_B	132	123	184	182	159	182	230	164
IAPLTR2a	116	88	190	159	116	131	206	135
MMVL30-int	342	344	438	433	321	394	417	394
MER90	1	3	6	1	3	2	2	4
MER2	607	390	570	557	552	514	596	500
L1MB2	582	348	437	360	432	384	384	335
MER46C	162	124	100	118	141	134	126	82
MERVL-int	921	858	1399	1716	926	1188	1250	1412
PB1	2057	1908	2197	2052	2297	2399	2483	2046
B1_Mur1	10496	10065	11693	10974	12601	12359	14075	11628
B1F	9302	8401	10016	8974	10424	10532	11182	9245
LTRIS6	4	7	2	6	8	7	11	5
(A)n	36149	58383	69387	78479	62055	57439	68798	64107
RLTR26B_MM	7	3	1	6	4	4	3	3
(TTTG)n	1160	1118	1275	1239	1312	1260	1171	968
L1MEf	562	511	735	669	575	504	689	595
RLTR14	165	171	213	161	222	193	206	192
RMER17A	175	195	275	262	171	179	359	269
RLTR13E	424	666	718	869	646	693	598	721
ERVB7_3-LTR_MM	111	130	84	84	152	146	132	100
(TTC)n	501	572	836	881	613	589	894	665
RLTR1D	27	26	32	20	36	30	16	20
MER44D	28	21	39	26	20	34	28	35
Tigger7	994	1090	1408	1250	1298	1250	1438	1260
RLTR13C1	47	37	50	45	51	66	62	69
MER74B	2	3	11	6	8	3	4	8
MLT1A1	384	381	476	429	485	431	548	489
(TAAG)n	2	0	4	1	0	2	1	3
(TCTCCC)n	5	7	2	4	6	2	2	8
(TTCTCC)n	99	99	74	115	107	98	90	74
(TTTA)n	552	740	798	962	711	676	777	651
(TTTTTG)n	439	478	607	613	575	494	596	496
ERVB4_2-LTR_MM	71	100	45	41	148	117	58	40
RLTR45-int	2906	3573	350	417	5306	4505	595	389
PB1D11	2457	2264	2494	2418	2946	2784	2995	2492
RLTR9D2	13	15	35	29	25	16	30	26
Charlie2b	58	59	76	84	62	93	106	99
(TATG)n	699	706	785	757	843	841	841	766
(TTTTG)n	1787	1563	2049	1948	1709	1652	1885	1628
(GAA)n	2496	2611	3425	2932	2462	2501	3189	2641
RLTR10D	1094	1257	960	818	1342	1011	1057	699
MER119	18	20	31	38	23	28	17	37
(TAAAA)n	64	52	91	78	50	54	87	80
L2a	7869	7958	8199	7933	7852	8077	9020	7157
U6	459	335	473	466	408	425	530	454
(GAAAA)n	712	851	1124	1255	1022	916	1148	964
L1MC	347	234	327	333	311	332	333	313
L1MEg	4333	5711	6246	6969	5714	5667	6174	5301
RLTR20B4_MM	29	30	29	41	41	32	35	24
RLTRETN_Mm	2532	2807	5686	5911	2829	3158	5931	5205
RMER1B	619	633	802	792	751	671	818	758
(CAA)n	831	823	949	1037	833	798	961	734
MLT1B	317	284	351	277	307	409	336	320
MLT1C	263	235	305	276	327	338	336	300
IAPEY2_LTR	166	146	161	164	167	196	144	167
IAPEy-int	25	27	47	42	28	23	62	38
ERVB4_1B-I_MM-int	101	67	121	119	103	92	138	101
IAPEY3_LTR	43	56	61	51	48	37	56	51
ERVB4_1C-LTR_Mm	5	2	15	15	12	9	16	10
MLT1D	546	491	553	549	599	557	692	555
L4_C_Mam	17	9	21	13	17	24	10	17
MER45C	0	1	0	0	1	5	1	7
(GAAA)n	3655	3758	4635	4290	3915	3786	4648	3942
RLTR6B_Mm	906	972	956	1219	743	894	896	1186
L1MA4A	387	349	430	375	405	505	419	397
RMER17A2	224	154	169	212	170	187	268	166
LTR81B	6	1	6	6	3	1	4	0
MusHAL1	837	660	951	1029	885	894	983	985
(TTA)n	295	154	253	199	222	194	163	184
ORR1B1	2117	2501	2350	2413	2380	2269	2521	2390
RLTR13A1	42	67	95	85	46	59	96	70
RLTR20B3	101	85	103	109	74	84	124	112
(TTTTTA)n	28	18	21	25	20	18	22	17
(CAAAAA)n	593	678	1068	1104	832	753	987	867
(T)n	39912	66573	75525	85025	69989	64952	77706	71880
RMER12C	180	173	193	186	184	133	184	164
HAL1ME	73	67	95	69	88	56	89	57
RMER16-int	564	502	615	628	691	690	781	628
MMERVK9E_I-int	342	271	344	366	369	415	388	366
RLTR6-int	222	210	229	221	273	266	291	212
RMER1A	436	397	589	554	474	416	544	543
(CCA)n	140	131	178	146	128	111	156	122
L2b	1141	1155	1258	1062	1183	1230	1324	1089
(ATG)n	853	600	875	838	638	688	873	701
ERVB7_4-LTR_MM	36	18	44	46	43	51	28	36
L1MC2	228	212	266	246	215	214	264	272
RLTR13G	41	54	95	84	37	64	74	72
(TGAA)n	78	113	169	168	143	127	219	171
(GGA)n	591	489	491	530	462	435	647	478
L1MC1	904	605	765	653	746	724	731	687
MLT2B4	35	23	37	36	47	41	59	32
L1MD	772	583	756	724	724	735	692	722
(TCTCC)n	10	13	16	11	10	10	11	7
polypyrimidine	12	12	22	34	18	25	32	18
L4_B_Mam	7	10	38	33	22	13	24	28
MER5A	509	349	450	427	474	504	422	429
MER3	131	102	130	107	122	137	93	111
L1M4a1	52	37	69	64	62	57	82	62
UCON12	2	4	2	3	4	5	0	0
L1MEd	858	808	1179	1015	962	904	1001	1008
(CAGAGA)n	161	148	176	152	171	123	193	141
C-rich	1078	671	977	839	670	622	828	660
MMERVK9C_I-int	592	533	1033	940	612	612	1167	1063
(TTTTA)n	232	186	214	178	227	218	204	135
RLTR20C1_MM	712	563	650	507	572	462	490	369
MIRc	3113	2858	4317	4353	3369	3114	5765	4269
(CACAG)n	210	188	116	79	152	202	117	104
MER5B	172	118	151	152	174	164	184	183
L1MA6	371	364	487	459	531	456	529	463
(TCC)n	485	504	504	517	500	524	583	494
Tigger18a	15	7	9	18	16	12	9	15
MER49	0	0	0	0	0	0	0	0
L1M4b	383	312	329	265	324	344	336	299
L1MA5	863	1079	820	820	1159	1244	943	905
L1ME3D	247	178	241	188	215	218	230	224
MER131	5	4	18	7	13	6	11	13
(TATATG)n	372	313	399	324	352	405	321	291
(TAGA)n	415	287	402	377	317	333	412	355
MER5A1	146	139	107	108	174	206	115	88
(GGGA)n	34	16	14	25	19	26	27	16
RLTR13D4	10	18	23	20	20	16	28	40
7SLRNA	133	152	156	141	159	158	175	150
URR1B	1340	1302	1425	1430	1466	1535	1598	1344
(TCTCTG)n	218	168	191	215	196	166	269	211
(GGAA)n	198	222	301	310	218	225	285	245
RLTR45	247	314	115	106	456	359	144	115
L1MC4a	296	221	359	288	273	221	332	301
L1MD1	331	278	319	316	305	327	336	310
UCON6	82	81	84	106	71	76	84	65
Zaphod	16	8	22	20	25	16	14	10
MER77B	12	4	16	8	14	21	10	13
MER89	67	55	82	75	84	101	78	63
RLTR28B	48	42	47	52	51	58	45	52
X3_LINE	2	3	9	4	13	11	5	12
(TAAA)n	330	187	327	256	293	301	296	237
(TCCA)n	93	85	89	77	103	75	97	60
(TTCA)n	56	27	41	43	40	35	54	42
(TTTTC)n	1012	1290	1732	1785	1351	1285	1764	1587
L3	804	610	845	837	850	766	911	816
MamGypLTR1c	2	3	2	2	4	1	7	0
(CAGA)n	322	291	317	332	307	305	398	326
(TAA)n	98	46	74	53	64	44	53	50
Charlie9	33	14	18	25	20	27	19	20
tRNA-Gly-GGA	6	7	7	8	13	7	13	7
MLTR31FA_MM	105	71	110	62	74	93	77	69
MTD-int	385	359	360	320	452	419	408	384
MURVY-int	29	21	3	6	12	24	4	18
RLTR27	115	99	95	179	153	127	159	124
MT2B1	1001	862	1055	940	1042	1051	1057	915
(CATAT)n	0	0	0	1	0	1	1	0
(GGAGAA)n	594	632	521	575	514	487	732	520
L1MD3	329	343	266	293	329	366	267	219
RMER17B	400	397	469	398	409	408	504	345
RLTR13B4	19	24	22	28	16	23	17	29
MER44C	35	12	24	47	38	40	56	34
L1ME4a	1404	987	1400	1236	1069	1068	1060	986
L1MB8	706	625	849	788	791	814	953	852
RMER13A2	41	13	26	25	35	30	34	53
RLTR20C2_MM	150	101	164	123	141	136	186	144
MER33	453	249	333	280	249	245	312	247
RLTR16	48	70	83	89	78	83	114	90
UCON28a	1	0	4	0	0	1	0	0
YREP_Mm	59	66	98	87	86	114	86	103
(CCG)n	227	224	326	288	236	279	315	225
RMER20B	68	63	132	101	76	90	118	113
Tigger16a	24	22	5	10	16	18	4	22
ORR1B1-int	928	731	821	826	917	878	975	802
L1MD2	419	325	407	404	378	373	440	351
RLTR15	200	169	204	178	170	185	207	183
(GGGGA)n	269	471	495	518	438	382	518	446
(GGAGA)n	6	2	5	2	10	2	9	9
UCON26	0	0	0	1	2	2	2	0
RLTR19B	20	21	27	28	28	25	43	45
MER34A1	646	724	1181	939	748	824	1484	993
RLTR13D5	137	137	163	155	146	137	181	174
(TATAA)n	2	2	0	0	0	0	0	1
RMER20A	29	30	36	34	46	39	44	20
RLTR14_RN	204	171	137	104	194	234	118	129
RMER13A	21	15	15	28	32	20	29	26
RLTR51B_Mm	30	19	33	37	32	24	38	47
RodERV21-int	137	111	146	179	140	151	180	149
RLTR14-int	42	44	64	55	76	58	61	79
MLT-int	69	37	55	56	41	49	56	60
(TTAA)n	7	3	3	6	2	6	3	5
RLTR41	242	254	124	132	418	452	135	143
MLTR11B	35	40	67	72	70	55	80	78
RLTR25B	633	843	1037	1096	958	943	1025	992
RMER20C_Mm	19	14	22	18	31	17	33	31
RLTR28	280	322	198	218	287	299	307	232
LTR85c	1	2	2	1	1	3	1	1
MamRep605	56	69	77	74	41	77	55	65
(GAGAA)n	61	70	98	120	63	56	113	83
ERV3-16A3_I-int	16	28	38	30	23	40	49	48
L1MB4	268	182	308	262	247	269	302	291
LTR72_RN	123	65	86	89	94	56	61	84
MER2B	86	68	80	77	100	89	97	75
(CTTG)n	19	7	13	11	13	9	15	10
MYSERV16_I-int	221	144	246	218	223	229	235	207
RLTR20B2	51	49	31	24	56	46	43	29
LTR16B2	7	1	7	9	8	2	3	7
MLTR25A	368	284	202	202	335	352	246	213
X7B_LINE	33	37	32	50	26	36	48	32
MER92-int	24	20	19	9	17	22	19	9
MER57-int	3	0	4	5	5	4	4	2
RLTR9F	2	8	75	66	12	6	59	63
RLTR17	558	414	434	404	398	454	409	436
RLTR16B_MM	102	51	64	47	82	81	108	85
Charlie13a	29	14	23	24	14	21	27	15
ERVL-B4-int	39	33	36	41	39	40	48	36
MurSatRep1	2789	1936	2615	2238	2452	2494	2576	2021
RLTR9E	1599	1676	1433	1335	2197	2245	1976	1514
RMER17C2	324	279	256	243	260	284	342	217
LTRIS2	2159	2418	802	842	2132	2795	1679	920
MuRRS4-int	120	151	217	242	139	177	198	283
IAPLTR2b	88	85	81	84	116	95	114	76
(GTTTG)n	66	54	89	107	64	64	90	101
LTR48	25	16	25	28	21	26	26	34
L1ME3	315	223	306	275	215	243	259	255
LTR16C	47	36	41	36	40	35	29	62
Cheshire	66	42	75	81	66	76	85	80
MLT1E2	60	63	83	98	103	87	110	62
RLTR9D	100	113	81	90	80	104	85	93
(CAT)n	1646	1834	2325	2267	2116	2033	3014	2219
MLT2C2	7	4	5	14	8	15	8	10
L1M3b	1	0	2	0	0	2	3	2
LTR80B	0	1	0	0	0	0	0	0
MLT1G3	677	710	441	438	490	755	210	430
MER20	344	257	313	268	314	294	326	269
RLTR22_Mur	341	305	382	353	363	363	377	317
RMER10A	578	502	540	556	584	587	633	545
(CAG)n	6155	5560	5172	4975	6042	5745	5664	4956
MLTR31A_MM	10	5	27	8	13	12	15	14
MLTR11A	249	304	330	343	301	306	350	288
MMAR1	34	20	23	36	41	35	28	23
MLTR18_MM	43	53	58	48	82	61	64	57
LTR90A	5	2	5	3	0	5	3	3
MamSINE1	35	38	167	139	39	57	609	228
(GCCTG)n	67	92	84	106	84	72	143	103
(TCTG)n	265	194	212	207	187	183	229	200
7SK	75	56	116	132	50	71	112	121
L1M3de	23	14	19	9	14	13	13	10
RMER3D-int	384	331	318	299	364	388	357	323
Tigger1	263	189	188	179	224	254	217	198
L1MB1	173	149	189	169	202	223	147	162
MER52-int	1	3	5	3	6	3	2	7
polypurine	131	173	197	232	189	175	255	153
(GGGAA)n	3	1	4	1	2	3	2	0
(GGAAA)n	91	146	150	171	134	154	199	118
ORR1D1-int	198	160	186	191	209	194	204	201
RLTR21	429	278	412	424	339	328	428	353
RLTR53B_Mm	10	7	3	6	6	9	7	4
UCON4	36	10	16	18	22	18	27	14
MER106B	72	16	24	27	19	21	10	11
tRNA-Ala-GCY_	311	275	364	353	355	352	428	325
LTR37A	9	9	20	11	14	26	18	12
MLTR32C_MM	16	15	4	7	16	11	21	16
RLTR30	17	7	8	10	7	3	8	5
L1M4c	574	404	469	467	469	487	409	412
ORR1F-int	16	38	28	39	40	28	55	38
ETnERV2-int	312	227	550	506	292	320	661	481
RLTR1B	123	173	200	249	179	194	252	224
RLTR1B-int	844	834	486	510	690	938	994	514
MMERGLN-int	1033	1132	1547	1660	972	990	1897	1317
L1MA10	18	12	18	25	18	15	17	26
(CATATA)n	473	243	685	484	291	282	503	445
MER44B	109	74	120	98	92	99	91	82
L1ME1	2792	2012	2825	2266	2211	2251	2632	2226
ORR1C1-int	195	195	224	237	310	249	291	280
(CCTG)n	19	16	18	19	21	24	14	10
ID2	3365	3880	3734	4106	4047	4183	4724	3980
L1MDa	226	198	284	316	253	247	275	270
LTR78B	40	25	46	48	43	40	54	41
(TTGG)n	205	150	227	151	189	146	195	169
RLTR13B2	517	576	48	64	403	654	40	43
Charlie1a	267	200	315	342	261	287	324	216
(TTCTC)n	98	105	136	120	119	132	147	101
L1ME3A	434	362	329	292	346	387	318	315
IAPLTR2_Mm	609	833	1630	1928	916	858	1642	1698
IAPEY4_I-int	111	90	273	264	110	101	284	237
L1M1	47	49	56	71	57	88	69	63
(TCCCC)n	2	1	2	4	1	1	4	1
Plat_L3	20	10	18	18	24	13	28	21
B2_Mm1a	83144	24731	55126	45299	20260	20817	21166	25592
Tigger17a	140	144	156	126	200	199	179	132
Tigger17c	58	49	97	94	87	75	85	92
BGLII_B2	136	138	159	124	135	136	165	145
RLTR12B	78	60	115	112	104	89	120	103
RLTR41A2	67	95	81	83	76	90	86	88
MERV1_I-int	73	56	98	89	85	87	116	99
L1ME3G	79	63	59	60	84	91	59	67
L1ME3B	372	274	417	366	310	334	377	335
Kanga1a	13	9	20	18	14	10	14	15
RLTR31D_MM	388	447	527	531	466	490	595	491
Kanga1c	7	5	8	10	5	12	10	9
LTR16A	26	17	26	30	20	27	34	36
Tigger5	67	80	66	63	60	62	57	63
(CTAA)n	1	1	2	2	0	0	3	5
RLTR10A	114	94	123	122	125	89	153	107
(CTTTG)n	10	2	6	2	7	8	3	3
MuLV-int	24	30	13	24	17	14	14	17
MLT1L	163	150	190	201	163	175	201	163
RMER6D	112	87	128	115	127	106	171	117
LTR40b	4	8	6	5	19	7	11	5
RLTR20A4	324	194	326	254	255	212	262	217
(G)n	1	1	1	2	2	1	1	3
LTR10_RN	373	444	390	346	452	436	418	403
RLTR13C2	162	118	148	158	151	190	193	139
ID	446	387	481	425	442	472	526	431
RLTR19	637	523	532	611	578	573	495	525
GC_rich	73	56	88	133	53	68	104	77
4.5SRNA	1372	1979	3093	3305	1198	1569	2947	3156
L1MB5	707	480	688	633	594	613	666	626
RLTR42	6	1	4	2	2	2	13	7
(CCGGG)n	11	1	0	0	0	0	0	0
Kanga1b	207	163	197	175	165	129	221	156
RMER6B	171	140	245	264	185	202	289	216
Charlie4	0	3	7	5	4	6	8	7
Charlie19a	0	2	3	7	8	9	2	6
(TTAG)n	0	0	1	2	1	0	2	4
CYRA11_Mm	6	3	4	3	3	2	5	3
RLTR48A	122	126	145	187	150	149	191	181
(TGGA)n	151	146	171	107	192	162	177	208
L1ME3E	107	88	89	64	86	82	71	56
MMERGLN_LTR	1009	1136	1795	1723	1115	1041	1711	1508
RLTR1A2_MM	196	194	238	227	205	202	271	245
RLTR12BD_Mm	41	17	32	24	34	22	29	36
Helitron1Nb_Mam	0	1	1	1	4	0	0	0
RLTR10B2	174	190	259	233	279	277	310	370
IAPEY3-int	292	288	265	236	327	297	333	229
MER68B	1	3	5	5	1	5	7	9
L1M4a2	239	230	275	241	231	227	251	227
MMERVK10D3_I-int	76	57	77	99	73	78	93	89
BGLII_A	12	4	4	5	12	11	5	8
ORR1D2-int	165	167	207	185	290	248	240	207
(CAGAG)n	3	0	3	5	4	1	3	2
(TCCC)n	10	11	12	16	12	8	17	8
MLTR12	55	39	41	43	59	48	49	46
RLTR1E_MM	3	2	7	3	3	5	6	5
L1MEc	1134	650	857	640	721	726	640	643
RLTR20B3A_MM	53	35	70	55	61	57	72	54
RMER17B2	354	337	340	341	343	424	467	392
(TTTCC)n	137	158	158	184	158	167	196	120
MamRep137	3	3	3	2	2	1	1	6
LTR108c_Mam	1	0	0	0	0	0	0	0
Looper	23	16	22	27	15	24	10	16
LTR50	1170	767	920	849	847	874	697	618
RLTR24B_MM	42	52	42	61	57	68	48	73
Tigger5b	75	56	46	65	84	81	66	51
MER47B	14	19	23	34	26	38	29	36
RMER15-int	200	263	324	318	355	352	450	382
ORR1A3-int	246	181	291	279	271	253	292	293
(CCCCCT)n	1	2	0	0	1	1	1	3
RMER2	68	80	90	92	72	63	100	81
MurERV4-int	488	372	526	515	456	444	584	543
RLTR1	1	1	0	3	1	2	0	0
RLTR40	167	173	222	287	208	213	197	220
RMER19A	132	107	130	126	131	134	130	122
RMER13A1	23	19	16	20	22	23	25	22
AmnSINE2	35	31	51	67	38	50	49	54
MER65D	0	3	6	3	1	5	0	1
RLTR16C_MM	55	71	106	105	60	77	98	84
MamGypLTR2c	1	2	0	1	4	0	1	4
RLTR9A3B	11	12	19	14	22	16	16	24
RMER12B	146	142	225	179	155	171	245	203
ERVB7_2-LTR_MM	1264	1997	2428	2317	1695	1624	2005	1720
L1MEi	215	219	271	264	240	248	320	245
MER68	72	48	75	64	96	70	82	89
MLT2D	141	151	128	147	228	159	165	147
MERV1_LTR	179	168	177	171	207	225	173	200
RLTR13A	47	40	48	41	54	58	39	35
(CAAAG)n	6	9	5	9	6	3	12	8
ORR1A0-int	113	83	102	68	142	108	119	70
RLTR50B	14	14	20	16	12	17	23	16
RLTR10F	156	170	112	127	168	185	163	161
RMER17D	188	183	148	144	203	180	178	140
MLT1J1	60	67	27	26	93	70	29	38
MLTR18D_MM	25	27	25	18	29	31	27	20
RLTR11A	1070	858	1259	933	595	652	648	752
RLTR44B	89	102	55	54	117	99	77	46
RLTR44-int	85	69	77	72	113	128	95	81
RLTR44A	69	61	54	57	58	53	52	64
IAP1-MM_LTR	191	187	293	260	237	200	355	255
MER74A	35	24	24	32	29	35	22	35
(CTA)n	13	8	11	23	14	9	25	22
RLTR26	135	146	112	88	138	114	101	75
MYSERV-int	81	64	106	101	101	111	94	145
MER21C	98	80	154	128	89	94	90	129
(TGGGGG)n	28	22	37	26	19	21	15	17
MLT2B1	18	9	22	14	25	22	17	29
MER54A	7	5	18	13	25	17	24	26
MER34	21	10	17	15	17	15	28	17
LFSINE_Vert	191	167	171	164	155	174	172	169
RLTR9A3A	12	11	12	24	13	10	9	13
(TAAAAA)n	40	32	35	54	34	38	45	29
RLTR1C	53	66	92	90	83	91	82	99
RLTR9B2	1	4	8	9	2	1	5	3
RLTR9C	17	21	62	44	14	13	50	39
UCON15	0	0	0	0	0	0	0	0
RMER21A	58	69	70	74	84	88	93	91
(TGG)n	90	74	92	92	102	82	75	97
RMER6BA	99	75	139	132	82	106	128	140
L1ME2z	73	66	98	64	95	82	106	113
(CCAA)n	196	133	164	124	153	170	96	73
U2	36	19	35	46	26	29	50	38
RLTR20B1	40	35	35	33	44	38	35	45
(CACTC)n	3	4	0	0	1	1	1	1
LTR55	2	1	7	1	5	2	4	1
MLT1O	20	68	44	57	85	65	46	41
(GGGAGA)n	1	2	7	4	4	1	8	6
RLTR18-int	189	125	167	198	163	171	179	172
LTR29	4	1	2	4	0	1	3	4
MLTR18A_MM	97	125	149	131	133	171	131	101
RLTR26_Mus	32	24	13	23	31	22	25	18
RLTR12A	42	36	55	43	36	41	56	47
MLT1E1A	11	11	9	10	7	10	19	19
MER34A	88	77	45	52	83	63	30	38
ORR1A4-int	503	214	309	304	333	297	368	336
L1P5	2	2	6	2	5	9	6	8
IAPLTR4	45	43	63	56	46	41	46	57
MLTR31F_MM	73	45	75	60	62	73	46	57
Ricksha_c	11	3	12	13	3	8	15	8
(TTAAA)n	0	0	0	0	0	0	0	0
RLTR9A2	197	199	93	93	161	153	106	98
Charlie4a	119	116	108	90	113	139	83	95
RLTR47	2	2	2	4	2	4	10	4
RLTR31B2	93	102	61	57	108	110	73	69
ORR1D-int	709	729	477	377	955	895	591	471
(CAATT)n	0	0	0	1	0	0	0	0
(CAAT)n	12	20	15	13	20	18	16	15
ERVB4_1B-LTR_MM	414	294	248	204	351	349	217	201
RLTR33	323	488	469	515	414	481	459	464
Charlie12	67	65	84	65	89	84	74	59
MLTR73	17	21	38	23	27	39	31	24
MuRRS-int	91	89	117	155	104	123	119	164
IAPLTR1_Mm	819	718	1010	923	784	816	854	718
RLTR4_MM-int	367	231	291	273	276	244	257	203
MER31B	8	11	11	22	22	19	23	27
ERVL-E-int	54	77	66	73	74	84	77	86
(ATAGG)n	1	0	0	1	2	0	1	0
RLTR9A	30	33	107	98	36	42	108	104
MLT1H-int	33	21	25	27	13	19	23	33
RLTR12H	18	10	8	16	22	15	19	17
ERVB7_2B-LTR_MM	47	59	59	86	52	56	73	71
MER88	0	0	1	1	1	1	0	0
RLTR11C_MM	73	87	106	108	117	97	138	125
RLTR10D2	100	135	37	51	154	140	50	41
ORR1C2-int	170	181	174	171	244	240	234	179
RLTR34B_MM	40	54	53	61	58	69	73	66
RLTR13B1	72	60	57	78	82	84	82	48
LTR23-int	0	0	0	0	0	0	0	0
MER31A	343	129	204	122	138	160	152	141
MER57C2	5	6	3	8	5	20	8	15
MER53	55	49	49	48	56	47	52	49
MTEa-int	82	70	98	80	96	91	142	104
UCON11	0	0	1	1	0	0	0	0
Arthur1	33	28	43	40	25	42	31	35
Tigger9b	102	112	145	146	98	90	128	126
MLT1J2	16	9	20	11	16	25	24	18
MER121	5	9	11	5	11	13	17	20
ERVB4_1-LTR_MM	16	4	10	6	18	20	9	10
ORR1G-int	0	0	1	2	0	0	0	0
RLTR17D_Mm	38	60	72	71	69	69	83	73
L1MA8	393	268	319	287	339	347	303	303
(TCCTG)n	1	0	0	3	1	0	0	0
MLTR18B_MM	48	56	53	50	66	70	52	41
RLTR19-int	4543	2605	4022	3176	2691	3002	2846	2532
ORR1A1-int	152	117	119	125	168	166	137	134
(TGGG)n	39	46	24	37	25	30	33	20
L3b	124	71	135	143	110	149	134	117
(CTG)n	2805	2355	2298	2123	2604	2415	2556	2114
(TGAG)n	481	297	301	291	354	317	305	283
MARNA	330	292	379	252	314	302	313	207
MER44A	93	50	86	66	62	75	54	82
MER110A	5	2	17	6	6	3	16	3
MER92D	2	0	0	0	3	2	3	0
tRNA-Ile-ATA	1	1	1	3	0	0	0	0
MTB_Mm-int	27	22	48	40	27	30	21	42
(C)n	57	57	74	99	79	64	92	64
RLTR9B	17	12	43	45	16	19	63	64
(CACCAT)n	26	24	27	28	37	23	58	21
RMER16	25	35	52	66	63	41	79	59
ERVB2_1A-I_MM-int	64	76	100	103	95	87	107	129
MRLTR33	267	222	163	193	240	222	164	131
RLTR12D	84	73	189	137	98	92	177	147
RLTR12E	19	27	42	35	36	27	43	28
LTRIS4A	48	76	64	78	49	75	84	71
LTR89	7	13	10	12	10	14	6	9
RLTR13A2	24	17	25	26	24	27	29	29
(TTATA)n	1	1	9	4	0	1	8	4
(CCCG)n	0	0	0	0	1	0	0	0
RLTR20A2B_MM	13	12	10	11	10	8	20	23
LTRIS4	1	1	1	1	7	9	3	6
RLTR20B5_MM	23	23	47	36	46	28	27	58
MLT1E	25	11	9	18	17	19	28	12
MER47A	19	25	32	34	25	41	45	21
L1M2c	62	31	79	50	33	58	48	53
MLT1-int	72	39	62	46	52	56	47	35
(CTATA)n	37	13	28	24	18	18	4	16
AmnSINE1	106	70	75	104	84	98	86	91
RLTR13A3	15	13	9	18	14	18	14	12
MER63D	22	17	16	25	14	31	20	14
RLTR31_Mm	169	85	147	102	74	78	87	94
MERVK26-int	41	49	80	78	78	86	107	130
MER83A-int	0	0	0	0	0	0	0	0
RLTR31C_MM	292	152	298	295	142	160	339	306
L1ME2	426	330	397	328	411	423	352	339
MLTR25C	79	56	92	81	77	86	116	77
RLTR6C_Mm	9	13	12	12	11	8	8	11
(TTCCC)n	15	34	36	39	30	34	45	24
RLTR26D_MM	17	8	6	8	6	8	4	8
(TATAG)n	7	4	3	5	4	4	0	1
RLTR13D3	68	79	86	58	72	74	57	53
RMER17A-int	9	17	28	27	20	18	32	27
LSU-rRNA_Hsa	339	224	437	410	306	226	992	305
(TAG)n	22	12	18	18	9	16	24	13
BGLII_C	2	2	2	0	3	1	2	4
(TTTAA)n	0	0	0	0	1	0	0	0
ETnERV3-int	1440	1714	147	208	1213	1946	175	198
RLTR10B	23	28	30	34	27	27	25	39
(CACCC)n	18	11	13	17	12	12	12	8
RLTR31M	84	141	92	105	109	113	93	108
RLTR17C_Mm	4	11	11	7	17	18	20	14
RLTR13F	15	9	15	23	11	14	16	16
IAPEY3C_LTR	40	32	54	75	39	43	48	60
ERVB4_2-I_MM-int	54	38	56	40	43	36	63	40
IAPLTR3	2	5	3	1	5	5	4	7
LTR104_Mam	1	0	1	2	3	0	2	3
MER45B	12	6	36	17	12	9	29	33
L1MCb	39	42	65	56	64	63	100	67
MTB-int	48	32	49	50	41	43	57	60
RLTR34D_MM	19	6	13	10	7	9	11	14
L1MEb	45	43	60	41	37	40	38	55
(TTCTG)n	6	4	8	6	3	6	5	1
Ricksha_0	1	3	0	1	3	0	2	0
Charlie1b	68	38	68	51	46	56	47	43
LTRIS3	43	42	32	20	53	72	51	35
RLTR11B	257	228	262	219	210	248	244	196
MER72B	0	0	0	0	0	1	0	0
MLT1E3-int	0	0	0	0	0	0	0	0
HERVL40-int	2	4	8	6	6	4	3	12
LTR40a	37	50	67	79	85	84	83	78
LTR68	3	1	4	2	1	0	4	0
MER57E2	0	1	1	1	1	2	1	0
L1MDb	23	16	20	21	27	29	32	22
(CATAA)n	1	0	1	0	1	2	1	0
MLT2C1	2	5	7	11	10	15	7	8
RLTR44C	35	35	40	29	36	31	42	49
MLT1E1	2	4	2	2	10	7	8	14
MLTR31D_MM	25	33	54	50	37	29	66	57
RLTR26C_MM	135	115	142	117	121	103	106	95
BGLII_Mus	69	68	57	52	64	70	45	68
(CCCA)n	1	0	6	3	5	3	8	14
MER58A	325	250	291	260	263	306	279	247
RLTR6_Mm	192	169	138	108	128	174	100	108
(ATTG)n	30	29	35	38	46	27	32	38
MER136	0	0	0	0	0	0	0	0
MER135	2	1	4	2	10	5	9	11
(CTTA)n	6	0	2	1	1	1	5	8
MLT1H	45	34	48	59	69	36	78	54
RLTR30C_MM	4	5	8	5	3	1	10	11
RLTR12C	180	160	194	150	167	177	164	156
MER94	22	25	21	27	52	33	17	31
ERVB3_1-I_MM-int	22	21	22	15	38	22	13	34
MTE2a-int	24	15	17	16	20	19	22	17
(CCCTAA)n	28	24	33	24	27	25	22	34
L1M	40	25	35	38	37	40	49	38
LTR80A	1	0	0	0	1	2	0	1
(ATTAG)n	0	0	0	0	0	0	0	0
MADE2	10	5	0	2	2	2	2	1
BLACKJACK	13	31	30	31	30	27	32	46
Arthur1C	4	2	7	5	5	14	10	6
tRNA-Ala-GCA	115	18	63	47	44	47	64	38
LTR40c	6	4	8	6	7	4	10	6
ZP3AR	120	138	187	121	147	129	195	151
Charlie8	46	35	41	39	33	56	42	50
(CGG)n	52	42	65	63	51	64	71	49
RLTR13C3	7	10	8	10	14	11	7	17
(CG)n	2	0	0	1	0	1	0	1
(CTCA)n	182	235	396	383	260	209	410	406
LTRIS_Mm	124	158	172	137	139	161	112	154
(CAGG)n	98	92	111	123	86	110	145	141
(CGGG)n	1	0	0	1	0	1	0	3
MER112	559	570	371	456	589	664	352	289
(GGATG)n	0	0	0	0	0	0	0	0
RMER30	433	396	409	374	488	469	512	436
Charlie29a	46	56	63	68	58	67	58	47
L1MCc	38	32	37	27	43	33	25	20
(CACG)n	149	168	163	125	169	188	178	123
(AGGGGG)n	0	1	1	1	0	0	0	0
(GGGTG)n	151	108	92	78	81	103	81	69
MER67A	0	0	0	0	1	0	0	0
LTR85a	28	34	8	8	27	27	12	8
LTR31	151	194	189	146	172	192	232	188
LTR103_Mam	0	0	0	0	0	0	2	0
RLTR13D3A1	679	692	1175	1040	725	728	1171	1110
SRV_MM-int	4	7	11	19	10	3	21	7
L1MEh	0	0	10	9	9	10	8	8
RLTR44E	56	69	35	27	89	62	37	39
MER92B	3	1	2	3	7	9	6	5
Arthur1A	27	24	57	43	25	32	85	45
(CATCC)n	0	0	0	0	1	0	0	1
MLT1I	32	25	26	21	37	39	47	35
Tigger13a	178	119	158	148	145	118	160	118
MamRep1151	22	17	9	14	8	20	9	14
Charlie21a	3	13	18	11	10	7	8	13
MLT1H1	19	16	13	20	26	20	18	9
(CCTAT)n	0	0	0	0	2	1	0	0
Charlie2a	78	56	79	69	75	90	67	55
MLT2B2	8	11	23	21	30	22	31	47
LTR33A	37	35	4	9	39	31	12	7
RMER16_Mm	54	53	56	54	82	66	75	41
(CATG)n	8	7	7	12	10	9	7	7
LTR48B	9	1	6	5	16	11	9	8
(AATAG)n	3	3	1	3	1	1	4	2
MER57E1	10	8	22	10	12	10	12	17
MLT1H2	12	18	11	13	17	14	11	16
MER45R	9	3	9	7	15	8	10	5
MER102c	93	109	116	81	120	113	112	115
Eulor10	0	1	0	1	0	0	2	2
MLTR31E_MM	917	1099	1321	1122	1086	1193	1303	1079
Charlie10	27	23	31	66	27	41	27	27
MLT2B5	45	33	13	11	45	56	16	12
U4	9	4	8	14	7	4	4	11
RLTR41C	113	127	173	167	201	196	154	150
Arthur1B	137	77	107	81	125	88	105	109
IAPA_MM-int	4	0	1	1	2	2	3	0
MLT2E	12	6	4	6	15	9	9	6
IAPEY5_LTR	44	43	27	26	62	66	42	26
IAPEY5_I-int	5	6	9	5	8	6	10	14
RMER16B2	69	70	75	79	61	77	59	101
MER20B	100	104	134	115	126	125	149	111
MER103C	252	264	219	235	328	275	273	259
LTR67B	4	9	11	8	9	5	10	7
MER87	2	0	1	0	0	0	0	0
Chap1_Mam	8	8	11	3	5	12	13	7
tRNA-Lys-AAG	0	3	3	3	5	12	6	2
Charlie24	117	98	111	149	105	137	124	122
L1ME3F	128	58	100	71	58	48	56	46
Charlie17	36	14	74	45	8	26	23	31
MurERV4_19-int	161	137	185	172	158	167	169	162
(GTGTG)n	9	3	11	14	4	0	3	9
MER70A	3	0	0	2	1	0	3	3
(GATTG)n	0	0	0	0	0	0	0	0
LTR91	0	0	0	0	0	0	0	0
RLTR31_Mur	57	77	85	81	76	79	101	86
MamTip2	2	9	10	4	14	15	8	4
(CAGGA)n	0	1	0	1	0	0	0	0
(ATATG)n	3	5	1	1	6	2	7	2
MER77	90	97	72	49	119	127	72	55
LTR16B	2	6	7	9	11	9	8	17
RLTR31A_Mm	23	17	30	38	14	23	27	35
MER130	3	0	1	0	0	5	0	0
RLTR20A	12	6	18	22	15	12	22	8
MLT1G1	37	19	28	21	28	24	36	26
LTR102_Mam	21	40	40	36	34	32	43	33
(GAATG)n	5	1	4	3	2	2	2	1
(TTGGGG)n	1	0	1	0	1	0	2	1
LTR53B	0	1	1	0	1	3	1	0
tRNA-Leu-CTY	0	0	1	1	0	2	0	0
(CTGGGG)n	10	13	9	3	9	6	6	6
Charlie7a	19	15	12	6	18	7	4	9
MER21-int	9	3	0	4	3	3	1	1
(ATGTG)n	1	0	0	2	0	1	3	3
MER5C1	0	0	1	1	1	3	0	1
MTEb-int	302	409	600	606	434	454	577	514
(AGGTG)n	0	0	0	0	0	0	0	0
RLTR24	80	67	117	97	105	87	112	104
LTRIS5	5	3	0	1	4	0	5	6
(CACAT)n	10	5	20	12	2	7	11	5
(CGGGGG)n	1	0	0	0	0	0	0	1
(CGGA)n	11	5	15	7	4	4	2	8
(CGGGG)n	0	0	2	1	1	3	1	0
MER115	6	7	23	11	13	11	19	13
(CCCTG)n	1	0	0	0	0	0	0	0
(TCG)n	5	3	2	3	4	7	5	3
(CAGT)n	0	1	0	0	1	0	0	0
(CAGC)n	22	12	19	22	17	17	9	11
ORSL-2b	19	12	39	41	19	19	36	26
MLT1G	20	23	27	28	21	25	32	36
ERVL-int	19	5	22	29	29	21	23	27
LTR86A2	1	0	0	0	0	0	0	0
MER127	5	5	16	14	4	8	7	7
MER94B	3	3	2	4	1	2	3	3
MER58C	606	696	874	913	865	865	1041	818
Charlie23a	20	22	25	19	16	25	30	23
MER117	328	176	225	193	230	231	297	203
Helitron2Na_Mam	2	1	0	1	1	0	2	0
UCON28c	0	0	0	0	0	1	1	0
MER45A	55	58	85	108	62	68	76	95
Charlie15a	4	4	5	3	2	5	6	5
L4_A_Mam	58	37	70	58	47	49	56	62
L1PB4	5	5	6	7	3	3	7	5
X6A_LINE	10	6	8	9	4	16	18	19
(CCTTG)n	0	0	0	0	0	0	0	0
Charlie18a	189	154	117	166	165	165	161	125
LTR33B	0	2	1	2	0	1	0	2
(CACTG)n	33	44	23	16	45	43	37	19
MER81	5	4	5	3	4	5	9	2
RLTR44D	15	13	22	12	17	22	16	19
LTR81	0	0	0	0	0	0	0	0
HERV16-int	4	3	9	3	8	2	9	5
X6B_LINE	55	32	66	57	51	55	78	40
MamRep4096	8	2	4	2	1	4	3	4
MER70B	4	6	8	8	16	13	14	10
MER67B	4	6	4	2	5	1	8	6
tRNA-Ala-GCG	12	7	11	8	4	6	14	8
(CTAAT)n	0	0	0	0	0	0	1	1
Tigger19a	468	106	236	137	124	125	90	123
ERVB5_2-LTR_MM	16	19	18	31	28	31	34	42
(CGTG)n	68	76	70	60	68	59	73	51
Charlie16a	138	87	99	68	89	114	80	112
LTR41	47	65	76	69	77	84	105	74
RLTR20A1	2	6	2	2	3	9	3	1
MLT1D-int	4	5	5	5	15	10	8	9
MER113	188	225	178	163	256	212	179	180
LTR53	2	1	1	2	1	0	0	0
ERVB4_3-I_MM-int	9	7	20	18	13	13	34	22
HAL1b	33	30	59	65	49	49	57	77
(CGAG)n	414	532	647	609	667	667	895	554
L1ME5	0	0	6	5	6	8	8	15
CR1_Mam	113	84	83	76	87	77	84	64
MER102b	49	29	47	34	29	29	39	33
Tigger15a	117	132	171	131	131	129	164	161
Charlie14a	7	1	1	4	2	4	4	3
L1MEa	13	5	7	9	18	17	13	12
LTR83	15	6	21	13	11	14	16	9
(CCCCAG)n	16	16	11	15	13	15	13	12
(CCCCG)n	21	11	30	15	17	10	30	19
FAM	146	204	220	216	245	209	275	195
(ACATG)n	0	0	0	0	0	0	0	0
LTR88a	0	1	0	0	0	0	0	2
MMERVK10D3_LTR	9	19	26	25	19	17	25	28
LTR16A2	17	20	13	16	14	22	23	26
MamGypLTR3a	0	0	3	2	1	0	2	2
LTR16B1	1	3	8	1	3	1	2	3
RLTR13D3A	18	26	18	24	20	23	26	16
FordPrefect	117	81	79	105	70	110	74	61
MER99	6	1	5	3	7	3	3	6
RLTR13D1	7	10	21	15	9	9	13	18
LTR16A1	2	1	6	7	6	4	11	8
LTR78	27	34	30	22	28	27	35	37
MamRep1879	2	1	2	0	1	2	2	1
MLT1J-int	12	18	19	20	26	19	30	41
MER104	2	10	13	16	17	13	12	10
(TCTTG)n	1	0	3	0	1	1	0	1
RMER16B	36	27	31	12	28	29	28	14
(CAGTA)n	6	1	2	1	0	2	2	1
LTR28B	12	5	3	4	3	4	2	1
MER67C	9	13	12	15	20	17	15	21
ERVB4_1-I_MM-int	13	21	22	21	23	25	24	35
(CCTA)n	18	14	6	16	10	19	22	14
RLTR20C	4	7	9	7	5	6	6	3
L1M3e	35	47	67	71	68	68	89	94
RLTR22_Mus	67	41	63	49	59	44	58	60
Eulor6B	0	0	1	0	3	1	0	0
RLTR12G	9	8	16	16	14	5	9	10
RLTR30D_RN	285	267	427	470	266	269	407	373
(ATTTG)n	0	2	0	0	0	1	0	0
(TATTG)n	16	23	15	23	17	18	14	32
LTR33C	1	1	5	4	2	3	4	0
tRNA-Ile-ATT	5	3	12	3	4	5	3	6
MER126	2	1	9	14	6	4	5	14
(TTAGGG)n	188	181	179	141	150	117	170	109
Zaphod3	9	11	15	14	15	16	24	17
X1_LINE	0	1	0	1	0	0	1	0
LTR16E2	2	1	4	3	5	5	0	5
MER105	7	2	10	6	4	8	12	4
MLT1N2	10	8	23	13	22	18	45	29
UCON5	1	0	1	0	0	3	4	2
Eulor11	0	0	1	0	0	0	1	0
ORSL-2a	6	10	7	5	12	9	2	4
Eulor1	8	4	0	2	5	5	1	0
IAPEY_LTR	106	105	171	158	157	139	241	198
tRNA-Asn-AAC	15	18	13	18	18	22	17	17
UCON29	6	7	8	6	6	16	6	6
MER124	2	1	1	3	0	1	3	6
(CTGTG)n	2	4	5	5	5	2	8	3
MER76	3	3	5	3	3	6	8	4
RLTR35B_MM	12	11	13	14	17	18	24	13
MT-int	22	13	13	28	22	18	27	19
RLTR8	21	30	18	26	33	28	29	27
hAT-N1_Mam	15	12	7	7	14	30	6	4
MamRep488	0	0	0	0	0	0	0	0
X8_LINE	21	29	43	41	43	42	66	42
MER63B	14	10	15	14	29	11	19	9
Charlie17a	1	0	0	0	0	0	0	0
(CTAG)n	0	0	0	0	0	0	0	1
LTR88b	6	9	7	6	7	5	8	11
(CACAC)n	4	0	1	1	1	2	3	0
RLTR48C	59	37	43	46	72	55	55	56
MLT1I-int	0	0	1	1	1	1	0	1
(GTATG)n	12	11	32	20	36	29	28	49
(CAGCC)n	2	8	4	5	5	6	6	5
(CAGGG)n	4	0	12	11	10	9	10	11
L5	5	5	9	2	8	7	11	12
U5	10	7	17	21	10	13	25	14
Tigger17	12	10	14	16	10	23	15	22
MER65-int	0	0	0	0	0	1	0	0
RLTR49	201	210	217	188	231	225	238	245
L1M2a	45	31	39	27	35	20	39	26
RLTR50A	0	0	7	2	3	0	0	0
MamGypLTR1d	1	1	0	1	1	2	1	1
(CAGAA)n	6	8	8	6	8	2	13	6
(CATTA)n	0	2	0	2	2	5	0	0
MER67D	12	4	9	9	13	6	12	9
MER96	1	0	1	0	0	0	0	0
ORSL	18	8	9	11	15	15	8	6
Charlie10b	0	0	0	0	0	2	2	0
(CAAGA)n	1	2	2	0	0	0	0	0
tRNA-Phe-TTY	2	0	0	2	4	0	1	3
ERVB3_1-LTR_MM	34	43	12	17	25	42	9	12
LTR101_Mam	12	3	6	11	6	8	10	9
MER97c	2	8	4	6	8	6	5	8
MER63C	30	28	32	36	24	33	34	34
UCON27	2	2	0	0	1	2	0	1
RLTR41B	7	7	7	7	7	6	4	4
LTR40A1	3	7	1	4	3	0	5	5
Eulor9C	63	56	64	65	58	56	72	71
MLT1B-int	2	4	2	8	3	2	7	4
UCON25	0	0	0	0	0	0	0	0
RMER16A2	19	14	29	33	18	32	25	19
RLTR10E	99	148	207	210	176	226	283	222
MER5C	22	8	18	6	23	24	8	10
ERVB5_1-I_MM-int	4	10	11	7	15	8	10	12
L1M8	0	7	34	45	7	14	47	38
L1M7	29	28	34	29	39	47	27	35
RMER16C	7	8	10	22	17	12	14	12
(CTAAA)n	1	2	3	0	1	1	0	1
5S	94	98	96	86	70	68	119	88
Charlie4z	101	49	82	45	66	63	36	52
LTR86A1	1	2	1	1	0	0	2	3
tRNA-Ser-TCA(m)	12683	13229	14316	14375	13822	15973	14258	11509
RMER6-int	14	22	22	32	29	28	29	34
(TTGTG)n	8	5	14	9	9	10	8	10
Charlie26a	15	4	8	4	5	3	6	3
(TCCCG)n	2	0	2	1	0	2	1	0
LTR73	4	2	2	2	1	1	7	6
RLTR30B_MM	12	8	9	15	8	7	6	14
Tigger16b	1	5	3	1	4	4	7	11
LTR82A	729	572	712	615	597	622	702	586
(CAAG)n	12	10	14	14	14	21	14	14
Eulor4	0	0	0	0	0	0	0	0
L1M6	4	3	5	3	5	9	5	3
Tigger11a	7	8	11	6	9	11	9	3
(CGAGA)n	0	0	0	0	0	0	0	0
RLTR53_Mm	49	64	56	63	75	62	87	63
(CTCTG)n	2	2	3	4	5	1	8	4
MER96B	41	20	28	22	24	42	13	20
LTR16E1	29	17	33	22	23	26	44	19
Eulor6C	0	0	0	0	0	0	0	0
RLTR19D	11	7	26	25	7	11	30	43
Tigger9a	11	5	20	16	23	18	22	20
LTR106_Mam	3	5	3	11	3	0	4	7
RLTR19A2	9	8	10	10	10	10	4	1
L1MEg2	6	1	2	5	0	0	1	2
MLT2F	101	82	128	119	82	93	105	90
LTR79	6	8	22	13	10	6	19	23
LTR52	3	3	7	7	5	9	9	8
(TTATG)n	0	0	0	1	0	0	0	0
Charlie11	2	0	1	0	0	1	0	1
LTRIS4B	2	4	1	1	1	3	1	6
(CAATA)n	3	3	2	5	6	2	6	2
UCON24	2	0	1	0	3	4	1	9
MER54B	2	4	8	7	8	5	7	10
Charlie25	5	7	22	22	8	8	27	15
(GAGTG)n	0	3	0	0	0	0	0	0
RLTR19C	18	11	11	13	13	13	5	20
HY1	7	5	5	8	6	4	2	8
MLT1C-int	3	3	0	2	4	1	1	0
UCON31	0	2	5	5	1	2	6	0
UCON10	0	0	0	0	0	0	1	0
RLTR31B_Mm	43	37	54	58	34	47	55	48
UCON7	0	0	1	0	0	0	0	0
MLTR13	9	3	4	9	8	5	9	8
(GCTTG)n	8	6	7	4	10	8	3	9
(CAAAT)n	521	687	450	417	690	564	441	383
MURVY-LTR	63	36	28	25	43	47	27	31
LTR37B	166	167	207	119	194	154	286	166
(CAACT)n	0	0	0	0	0	0	0	0
Tigger17b	3	4	1	1	1	6	0	0
MER74C	1	0	0	0	1	1	0	0
(TTTAG)n	0	0	0	0	0	0	0	0
UCON8	3	4	22	14	4	5	9	8
LTR75B	0	0	0	0	0	0	0	0
LTR88c	0	1	0	1	0	0	2	1
MER57D	16	6	4	13	8	7	5	6
(ACTG)n	15	9	8	3	12	19	10	1
X9_LINE	10	1	7	8	7	9	13	5
(ACTAG)n	0	0	0	0	0	0	0	0
MER66-int	0	0	0	0	0	0	0	0
LTR58	0	0	0	0	0	0	0	0
Kanga1	58	33	51	62	47	46	56	53
MER91B	0	3	0	2	1	1	5	0
tRNA-Arg-AGG	0	1	1	5	0	2	1	0
(CGAA)n	0	0	0	0	1	0	0	0
LTR107_Mam	2	2	17	10	9	3	9	10
Tigger2b	24	16	34	18	33	24	29	21
Tigger10	24	18	33	31	38	24	35	29
MLT1H1-int	0	0	0	0	2	2	0	2
Charlie13b	5	6	9	2	20	12	1	2
Tigger14a	12	13	19	25	15	16	23	20
(ATCTG)n	0	0	0	0	0	0	0	0
(CTATT)n	1	2	2	3	1	3	1	3
(CCTAG)n	0	0	0	0	0	0	0	2
(CCGCG)n	0	0	0	0	0	0	0	0
(CTCG)n	10	9	1	1	6	6	3	6
Helitron3Na_Mam	50	63	76	65	63	81	99	71
tRNA-Glu-GAG_	6	1	5	1	3	8	1	2
MER92C	1	0	0	0	1	0	0	0
MLT1F-int	24	18	16	14	15	14	9	9
HAL1_SS	126	81	87	76	90	94	87	57
MER134	30	30	23	18	53	56	37	33
MER76-int	0	0	0	0	0	0	0	0
L1M3c	10	6	17	20	4	15	22	12
(AGATG)n	1	0	0	0	0	0	0	0
MamTip3	0	0	0	0	1	1	0	0
(CAGTG)n	11	9	17	10	3	11	10	7
X7A_LINE	0	0	0	0	0	1	0	1
(CAGGC)n	1	0	0	0	0	0	0	0
Kanga2_a	11	10	10	14	11	19	14	13
MamRep38	1	1	2	2	2	0	1	0
MER97b	4	2	5	8	0	0	8	11
(CACAA)n	21	8	15	23	11	18	16	18
Kanga11a	1	2	9	0	7	5	5	4
Charlie22a	12	2	8	8	14	13	9	6
LTR41B	70	59	104	115	82	77	143	128
(AAATG)n	5	3	1	2	0	1	1	2
MLT1M	7	6	6	7	6	9	9	4
Zaphod2	5	5	6	2	6	11	6	3
(CCCCCG)n	0	0	0	0	0	0	0	0
LTR84b	113	112	162	142	94	112	166	125
RLTR1F_Mm	5	7	13	13	1	10	17	8
(CTCCG)n	4	17	14	15	5	23	30	25
(CAGTT)n	0	0	0	0	1	0	0	0
LTR52-int	0	0	0	1	0	0	0	0
MER110-int	1	0	1	0	0	0	0	0
(TTAGG)n	0	0	0	0	0	0	0	0
(CAGGT)n	0	0	0	0	0	0	0	0
RMER16B3	7	7	9	16	9	13	14	11
UCON19	1	0	0	0	0	2	0	0
(TACTG)n	0	0	0	0	0	0	0	0
LTR86C	2	2	1	2	15	4	15	16
U3	67	37	93	116	34	45	133	71
LTR65	16	7	14	9	13	14	13	12
RLTR20A2	4	4	4	5	8	9	4	7
RLTR19A	27	32	34	33	40	34	39	33
U13_	1	1	5	1	1	3	0	1
(GGCTG)n	6	2	2	1	2	1	1	0
MLT1F2-int	2	2	4	3	2	4	7	5
Eulor5A	18	11	10	11	5	5	15	15
LTR85b	2	0	0	0	1	0	0	0
(CGA)n	24	17	14	12	14	14	11	8
LTR86B2	1	0	0	0	0	0	0	0
MER106A	0	2	5	7	8	7	2	8
MLT1F1-int	0	2	0	0	0	4	0	0
tRNA-Lys-AAA	3	1	5	3	6	1	1	2
UCON13	1	5	2	6	9	1	5	6
UCON20	0	0	1	1	1	0	1	1
Mam_R4	60	35	88	70	46	35	47	49
(GCTG)n	0	0	0	0	0	2	2	3
MER58D	33	32	14	9	41	39	20	16
(CCCTAG)n	0	0	0	1	1	1	0	0
X7C_LINE	4	3	5	4	2	6	0	6
MMTV-int	0	0	0	0	0	1	0	1
RLTR46A	2	3	9	12	3	5	18	4
LTR108d_Mam	0	0	0	0	0	0	0	0
ERV3-16A3_LTR	26	35	76	60	23	34	87	66
MER73	1	0	6	5	5	3	3	4
(CACCG)n	0	0	0	0	0	0	0	0
LTR87	4	1	2	5	3	9	1	1
(CATAC)n	0	0	0	0	0	1	3	1
tRNA-Leu-CTG	2	2	1	2	3	1	2	4
Kanga1d	3	2	5	0	4	0	3	2
Eulor2A	0	0	0	0	0	0	0	0
MER68C	0	0	0	0	1	0	0	0
MamGypLTR1a	2	1	1	4	2	2	7	4
LTR108a_Mam	0	1	0	0	0	0	0	0
ERVB4_3-LTR_MM	4	4	7	4	8	3	6	3
U1	108	93	94	98	81	95	116	117
MMSAT4	2119	1722	1739	1774	1938	2247	1793	1392
(AATTG)n	1	2	1	1	0	0	1	0
Eulor8	0	0	0	2	1	0	0	0
MLT1E2-int	2	2	0	0	1	4	0	0
MER95	0	0	0	1	0	0	0	2
Charlie10a	0	0	0	0	0	0	1	1
LTR90B	0	1	5	4	2	2	0	2
UCON14	1	2	2	2	6	3	4	2
(CTACT)n	0	0	0	0	0	0	0	0
Tigger12c	11	21	14	16	16	8	11	13
Tigger12A	1	2	1	3	0	4	0	3
(CGAT)n	0	0	0	0	0	0	0	0
LTR16D	0	1	0	0	0	0	0	1
SUBTEL_sa	0	0	0	0	0	0	0	0
(CATGC)n	1	0	0	0	0	0	0	0
MER102a	91	34	64	52	49	34	50	37
MLT1K-int	0	0	0	0	0	0	0	0
MER68-int	47	37	69	66	50	61	93	71
(GGTTG)n	4	1	1	5	4	8	3	8
LTR81A	1	0	0	0	1	2	5	1
RLTR13D	7	5	16	17	12	7	12	10
MER91A	3	1	5	3	1	1	0	2
MamRep1527	3	1	7	0	1	3	3	5
Eulor12	0	0	0	0	0	2	0	0
tRNA-Asp-GAY	25	35	40	50	15	36	37	39
SSU-rRNA_Hsa	83849	51419	54773	63797	57620	61921	118467	54195
L1M6B	5	7	8	9	3	5	8	8
L1MEj	79	60	56	58	73	43	72	55
FordPrefect_a	0	2	0	1	4	0	1	0
U13	67	80	208	227	66	61	241	113
LTR105_Mam	1	2	3	0	2	0	0	1
RLTR5_Mm	144	92	104	81	91	149	102	99
(CGCGG)n	2	2	0	2	1	1	4	1
X5A_LINE	1	0	0	0	0	0	0	0
MLT1H2-int	1	1	0	1	2	1	2	3
L1M3d	8	6	7	7	7	7	8	5
(CAAGC)n	1	0	0	1	0	0	0	0
RNERVK23-int	8	10	15	11	17	7	14	11
(TCCG)n	4	2	0	1	0	1	2	0
tRNA-Met_	1	1	0	1	0	0	0	0
LTR75	1	3	2	5	2	2	3	2
MamGypLTR2b	4	7	5	2	2	7	9	0
MamGypLTR1b	0	0	0	2	0	0	0	0
(CTAGT)n	0	0	0	0	0	0	0	0
MLT1J2-int	0	0	0	0	0	0	0	0
MER133A	10	6	4	4	3	4	6	1
MER123	11	7	6	22	11	8	4	10
MLT1J1-int	1	0	1	0	0	1	0	0
MER66B	0	0	0	0	0	0	0	0
tRNA-Arg-AGA	1	4	2	3	0	2	0	1
MamTip1	4	3	15	12	3	8	9	16
MLTR31C_MM	66	45	81	70	56	55	64	57
Charlie17b	5	2	11	9	4	5	3	3
MER110	1	0	1	0	0	0	0	0
Tigger20a	3	0	3	2	7	2	1	8
(AGCTG)n	2	0	0	0	0	0	1	0
MLT1G1-int	0	0	0	0	0	0	0	0
RLTR9A4	1	2	2	5	1	3	4	1
(TCTCG)n	0	0	0	0	0	0	0	0
(CATCT)n	0	1	2	2	0	0	0	3
UCON21	0	0	0	0	0	0	0	0
MER133B	0	0	0	0	0	0	0	0
MER125	0	0	2	1	1	1	2	4
DNA1_Mam	0	0	1	0	0	0	0	0
Ricksha	19	23	28	23	27	19	35	34
RLTR46B	4	5	11	5	1	0	5	8
LTR86B1	0	0	0	0	0	0	0	0
ERVB5_1-LTR_MM	60	77	74	75	90	75	76	76
MER31-int	56	52	53	52	65	65	43	45
LTR9A1	0	0	0	0	0	0	0	0
SYNREP_MM	10	12	18	29	70	15	69	39
MLT1A0-int	14	15	7	14	13	13	21	13
MER66C	0	0	0	0	0	0	1	0
(ATAAG)n	0	0	2	1	0	1	3	2
(CAAGG)n	0	0	2	2	0	3	0	0
(GTCTG)n	33	71	56	54	63	50	97	75
MER113A	7	7	6	12	8	9	6	5
tRNA-Gly-GGY	5	5	8	6	6	9	6	4
(CACCT)n	4	0	1	2	2	0	0	2
Tigger12	63	14	51	42	25	23	31	31
MamGypLTR3	0	0	0	0	0	0	0	0
Eulor6A	0	0	0	0	0	0	0	0
Eulor9A	0	0	1	1	2	0	1	0
LTR9	0	0	0	0	0	0	0	0
MamRep564	4	3	5	1	3	8	4	6
tRNA-Pro-CCY	1	1	3	1	2	0	2	1
X5B_LINE	9	2	9	3	2	5	1	5
(CCCCAA)n	4	0	1	1	0	1	2	1
(CAACC)n	44	33	56	37	40	44	57	33
(CTTAT)n	0	0	0	0	0	0	0	0
LTR81C	1	1	1	1	1	1	4	4
tRNA-Thr-ACA	1	1	4	5	3	2	5	1
Tigger8	162	101	142	93	310	124	199	158
MER113B	1	4	2	1	3	2	3	3
tRNA-Tyr-TAT	0	0	0	0	0	0	0	0
Charlie20a	5	10	6	16	15	7	12	11
Tigger6b	8	11	3	9	10	7	5	9
MER92A	0	0	0	0	0	0	0	0
(CCGAG)n	0	0	0	0	0	0	0	0
LTR103b_Mam	64	59	8	4	99	123	13	13
UCON12A	0	0	0	1	1	0	0	0
MLT1A-int	5	2	1	2	2	9	3	9
LTR109A2	0	0	0	0	1	0	0	0
UCON28b	0	0	0	0	0	2	0	0
(CTCGG)n	0	0	0	0	0	0	0	0
MER97a	5	5	11	8	12	14	3	4
IAPEY4_LTR	116	131	159	163	161	161	149	156
tRNA-Val-GTY	2	7	2	5	0	4	2	1
(CAGTC)n	0	0	0	0	0	0	1	0
Charlie1b_Mars	0	0	0	0	0	0	0	0
MER34B-int	1107	764	797	839	827	842	783	609
MER50-int	0	0	0	0	0	1	0	1
LTR77	0	0	0	0	0	1	0	0
LTR37-int	23	7	18	14	20	15	20	11
(CAGAC)n	0	0	0	0	0	0	0	0
ERVB2_1-I_MM-int	7	6	7	8	4	10	11	14
MER50B	31	34	6	14	19	29	6	6
LTR69	0	0	0	0	0	0	0	1
(TAGTG)n	1	0	2	0	1	0	0	0
LTR28	0	4	1	2	0	0	0	4
L1MEg1	60	31	46	26	66	56	44	41
RLTR12F	0	1	0	2	0	1	0	0
(CATAG)n	4	0	3	1	0	0	3	2
(CATTT)n	3	0	0	0	3	1	0	2
Charlie6	8	5	6	13	12	5	7	8
(AACTG)n	0	0	0	0	1	0	0	0
RLTR12B2	17	10	16	13	15	17	19	18
U7	4	1	2	2	5	3	4	2
IAPLTR4_I	54	52	31	22	70	75	31	25
MamRep1894	0	1	0	0	0	0	1	0
LTR108b_Mam	0	0	0	0	0	0	0	1
RLTR46	1	5	5	5	2	2	4	5
(TAATG)n	0	0	2	1	3	0	0	0
(CGATA)n	0	0	0	0	0	0	0	0
(TAAAG)n	0	0	1	0	2	1	0	0
(CAGAT)n	0	0	0	0	0	0	0	0
tRNA-Gly-GGG	0	1	0	1	0	0	0	0
Eulor5B	0	0	0	0	1	0	0	0
tRNA-Ser-TCY	12	5	17	17	4	8	8	15
(TTAGGC)n	1	0	0	1	0	0	0	0
MERX	0	0	2	1	1	2	2	4
Eulor3	0	0	0	0	0	0	0	0
tRNA-Ser-AGY	1	2	3	2	3	4	6	4
tRNA-Leu-TTA	1	0	2	2	0	1	0	0
LTR108e_Mam	2	1	2	1	1	1	2	2
LTR45	328	366	498	392	456	446	557	451
MER97d	0	3	1	1	2	2	0	1
(CATTC)n	0	0	0	0	0	0	0	0
(CTAGG)n	0	0	0	0	0	0	0	0
(CACGA)n	0	0	0	0	0	0	0	0
(CAATC)n	1	0	0	0	0	0	0	0
tRNA-Met	1	0	0	1	0	0	0	0
Eulor6E	0	0	0	0	0	0	0	0
HY4	71	37	42	40	39	56	59	40
MLT1A1-int	0	0	0	0	0	2	2	1
(CTATG)n	0	0	0	6	0	1	0	1
(TTTCG)n	0	0	0	0	0	0	0	0
RLTR4_Mm	269	279	260	236	219	259	157	100
(CAGCT)n	0	0	0	0	0	0	0	0
tRNA-Ala-GCY	2	0	2	4	0	1	1	2
(CTTTA)n	0	0	0	0	0	0	0	0
(TAGGG)n	0	0	0	0	0	0	0	0
UCON22	0	0	0	0	0	0	0	0
LTR32	0	0	0	0	0	0	0	0
L1M3f	3	2	4	14	2	5	2	3
MER70-int	3	0	2	4	5	2	3	5
HERVL74-int	43	4	28	20	4	6	9	18
MamGyp-int	0	1	4	4	1	1	0	2
Tigger1a_Art	0	0	1	0	0	0	0	0
(CTAAG)n	0	0	0	0	0	0	0	0
MER4B-int	0	0	0	1	0	1	0	0
X2_LINE	3	0	2	1	2	2	0	0
tRNA-Val-GTA	1	0	1	1	0	0	1	0
UCON2	73	43	57	66	55	45	49	58
RMER3D2	0	0	0	0	0	0	0	0
(CCTCG)n	0	0	0	0	0	0	0	0
(ACCTG)n	1	0	0	3	0	5	1	0
(CTAGGG)n	0	1	0	0	1	0	0	0
(TTCG)n	2	2	3	6	1	2	6	4
MER91C	4	0	3	2	1	1	0	4
L1M3a	1	1	0	0	2	1	0	3
(CTTAG)n	0	0	0	0	0	0	0	0
(CCGAA)n	0	0	0	0	0	0	0	0
(TACGG)n	0	0	0	0	0	0	0	0
tRNA-Pro-CCG	0	0	1	0	0	0	0	0
(CACGT)n	0	0	0	0	0	0	0	0
LTR16D1	2	1	7	5	0	1	2	4
UCON18	0	0	0	0	0	0	0	0
MER129	2	0	4	1	3	1	0	3
tRNA-Val-GTG	0	5	1	3	0	2	0	0
(CGGAG)n	0	0	0	0	0	0	0	0
tRNA-Arg-CGY_	9	11	7	22	10	11	32	22
(GACTG)n	0	0	0	0	0	0	0	0
LTR16D2	0	0	0	0	0	0	0	0
MLT1E1A-int	1	4	5	2	2	5	5	0
tRNA-Leu-TTG	0	0	0	0	0	0	0	0
LTR45C	0	1	0	0	0	0	0	0
(CAATG)n	1	0	1	0	2	0	0	0
MER4CL34	0	0	0	0	0	0	0	0
(CGATG)n	0	0	0	0	0	0	0	0
MER101B	0	0	0	0	0	0	0	0
Ricksha_a	2	1	3	1	3	1	2	1
(CACTA)n	18	11	3	5	7	10	9	2
tRNA-Gln-CAA_	138	133	297	426	211	195	274	215
LTR75_1	0	0	0	0	0	0	0	0
LTR59	0	0	0	0	0	0	0	0
(CATGT)n	0	1	1	0	0	0	0	0
MLT1G3-int	2	8	6	10	4	2	7	7
UCON17	0	0	0	0	0	0	0	0
Eulor9B	0	0	0	0	0	0	0	0
UCON16	0	0	0	0	0	0	1	0
UCON23	1	0	0	1	0	0	0	2
(ACGTG)n	0	0	0	0	0	0	0	0
(CAAGT)n	0	0	0	0	0	0	0	0
MER47C	0	0	0	0	0	0	0	0
L1M2a1	0	0	0	0	0	0	0	0
(AGTTG)n	0	0	0	0	0	0	0	0
(TTAAG)n	0	0	0	0	0	0	0	0
Helitron1Na_Mam	0	1	0	0	0	1	2	0
(CTTAA)n	0	0	0	0	0	0	0	0
(CCGG)n	0	0	0	0	0	0	0	0
(CGAGG)n	0	0	0	0	0	0	0	0
(TATCG)n	0	0	0	0	0	0	0	0
tRNA-Leu-CTA	0	0	0	0	0	0	0	0
RLTR3_Mm	0	0	0	0	1	0	0	1
tRNA-Gln-CAA	4	2	0	2	1	1	0	1
Eulor2C	8	13	17	18	15	27	22	12
tRNA-SeC(e)-TGA	0	0	1	2	0	0	1	0
Eulor6D	0	2	8	4	2	1	7	6
(GCGTG)n	0	0	1	0	0	0	0	0
tRNA-Cys-TGY	31	19	18	33	22	23	33	33
MLT1L-int	0	0	0	0	0	0	0	0
(CCTAA)n	0	1	0	0	0	0	1	0
tRNA-Met-i	1	1	1	1	2	1	2	0
RMER3D3	0	0	0	0	0	0	0	0
MER132	0	0	0	0	0	0	0	0
tRNA-Gln-CAG	0	0	1	7	1	0	0	0
(GCCTAA)n	0	0	0	0	0	0	0	0
Eulor2B	0	1	0	0	0	0	0	0
tRNA-His-CAY_	6	8	14	12	12	11	19	8
MLT1G-int	0	0	0	0	0	0	0	0
RLTR46A2	14	19	34	16	3	13	16	34
(GCATG)n	0	0	0	0	0	0	0	0
LTR27C	0	0	0	0	0	0	0	0
X7D_LINE	0	0	0	0	0	0	0	0
(CGGGA)n	0	0	0	0	0	0	0	0
(CCCGG)n	1	0	0	0	1	0	0	0
GSAT_MM	4364	3322	4995	6047	2298	2019	3833	4485
(AGTAG)n	0	0	0	1	0	0	0	0
LTR39	0	0	1	0	0	0	0	0
LTR9D	0	0	0	0	0	0	0	0
(CATTG)n	0	0	0	0	0	0	0	0
MLT1E1-int	0	0	0	0	0	0	0	0
(CAACG)n	0	0	0	0	0	0	0	0
UCON9	0	0	0	0	0	1	0	0
RLTR43A	0	0	0	0	0	0	0	0
MER51-int	2	2	1	0	0	1	0	1
L1M2b	6	11	11	9	17	19	13	5
MER72	0	0	0	0	0	0	0	0
(CCGGA)n	0	0	0	0	0	0	0	0
(TTCGGG)n	0	0	0	0	0	0	0	0
(CACGC)n	0	0	0	0	0	0	0	0
MER34-int	0	0	0	2	2	2	0	0
(TCCGG)n	0	0	0	0	0	0	0	0
(CAGCG)n	0	0	0	0	0	0	0	0
UCON1	0	0	0	0	0	0	0	0
tRNA-Tyr-TAC	6	6	15	18	11	6	8	17
Ricksha_b	0	0	0	0	0	0	0	0
(CCCTA)n	0	0	0	0	0	0	0	0
(CGCTG)n	0	0	0	0	0	0	0	0
LTR34	0	0	0	0	0	0	0	0
tRNA-Pro-CCA	3	1	5	3	1	3	0	1
(TTCCG)n	0	0	0	0	0	0	0	0
MER57E3	0	0	0	0	0	0	0	0
RLTR47_MM	2	2	10	7	11	10	10	18
(CGGT)n	5	8	17	9	3	7	24	16
U8	1	0	2	1	0	1	6	1
tRNA-Thr-ACG_	0	0	0	0	0	0	0	0
tRNA-Glu-GAA	2	2	0	3	0	0	1	1
(CTTCG)n	0	0	0	0	0	0	0	0
MER83B-int	2	0	2	0	1	1	1	3
(CCCGAA)n	0	0	0	0	1	0	0	0
(TTACG)n	0	0	0	0	0	0	0	0
(CGAAA)n	0	0	0	0	0	0	0	0
Eulor7	0	0	0	0	0	0	0	0
tRNA-Thr-ACY	2	4	1	2	2	2	4	3
(ACCG)n	0	0	0	0	0	0	0	0
U17	452	363	675	671	341	304	480	437
CENSAT_MC	0	0	0	0	0	0	0	0
MARINER1_EC	0	0	0	0	0	0	0	0
C573_MM	1	1	1	1	1	1	5	1
HERVL32-int	0	0	0	0	0	0	0	0
(TCGGG)n	0	0	0	0	0	0	0	0
(CCCGA)n	0	0	0	0	0	0	0	0
MER66A	0	0	0	0	0	0	0	0
HY3	9	8	4	12	3	4	9	7
Tigger1a_Mars	0	0	0	0	0	0	0	0
(CATCG)n	0	0	0	0	0	0	0	0
(CGTTG)n	0	0	0	0	0	0	0	0
(CGGTG)n	0	0	0	0	0	0	0	0
tRNA-Trp-TGG	16	21	28	43	21	26	18	21
LTR36	0	0	0	0	0	0	0	0
(CGAAG)n	0	0	0	0	0	0	0	0
tRNA-Thr-ACY_	0	1	3	1	1	1	1	0
MER50	0	3	1	1	0	0	2	0
tRNA-Glu-GAG	0	0	0	0	0	0	0	0
MamRep1161	0	0	0	0	0	0	0	0
RNLTR23	0	0	1	0	1	0	0	1
MurSAT1	0	2	1	1	0	2	0	5
(CGGAA)n	0	0	0	0	0	0	0	0
(ACTCG)n	0	0	0	0	0	0	0	0
HY5	0	0	0	0	0	0	0	0
(CACTT)n	0	0	0	0	0	0	0	0
(AAGTG)n	0	0	0	0	0	0	0	1
(ACTTG)n	0	0	0	0	0	0	0	0
tRNA-Arg-CGA_	2	3	1	4	1	0	4	4
LTR64	0	0	0	0	0	0	0	0
U14	11	10	18	29	15	16	25	24
(CCGTA)n	0	0	0	0	0	0	0	0
Cheshire_Mars_	0	0	0	0	0	0	0	0
MLT1E-int	1	0	0	0	0	0	0	1
(CGTAG)n	0	0	0	0	0	0	0	0
MLT1N2-int	0	0	0	0	0	0	0	0
tRNA-Leu-TTA(m)	116	125	75	87	105	107	103	68
RMER3D4	0	0	0	0	0	0	0	0
tRNA-Ser-TCA	0	0	0	0	0	0	0	0
HUERS-P3b-int	0	0	0	0	0	0	0	0
tRNA-Ser-TCG	2	1	0	4	0	3	2	2
nhAT5a_ML	0	0	0	0	0	0	0	0
tRNA-Ser-TCA_	1	0	0	1	0	2	0	0
tRNA-Thr-ACG	0	0	0	0	0	0	0	0
tRNA-Arg-CGG	5	3	4	6	4	1	9	5
RMER3D1	0	0	0	0	0	0	0	0
(TCGTG)n	0	0	0	0	0	0	0	0
tRNA-Leu-CTA_	1	2	1	2	0	4	3	1
tRNA-Arg-CGA	0	0	3	2	0	1	0	0
(CGAGT)n	0	0	0	0	0	0	0	0
(TTCGG)n	0	0	0	0	0	0	0	0
Cheshire_Mars	2	3	0	5	1	0	3	5
(CTACG)n	0	0	0	0	0	0	0	0
LTR44	0	0	0	0	0	0	0	0
tRNA-His-CAY	0	0	0	0	0	0	0	0
RLTR43B	0	0	0	0	0	0	0	0
MLT1O-int	0	0	0	0	0	0	0	0
(CGAAT)n	0	0	0	0	0	0	0	0
