# Supplementary material for: Transient upregulation of IRF1 during exit from naive pluripotency confers viral protection
Source: EMBO Rep. 2022 Jul 19;23(9):e55375. doi: 10.15252/embr.202255375 (PMC9442322; doi:10.15252/embr.202255375)
Supplement: Supplementary file 9 — Dataset EV7 [file EMBR-23-e55375-s003.zip]

Archive with 5 entries (4 files):
- EMBOR-2022-55375V1_DatasetEV7/
- EMBOR-2022-55375V1_DatasetEV7/EMBOR-2022-55375V1_DatasetEV7.txt
- __MACOSX/EMBOR-2022-55375V1_DatasetEV7/._EMBOR-2022-55375V1_DatasetEV7.txt
- EMBOR-2022-55375V1_DatasetEV7/README_7.txt
- __MACOSX/EMBOR-2022-55375V1_DatasetEV7/._README_7.txt
