# Supplementary material for: Transient upregulation of IRF1 during exit from naive pluripotency confers viral protection
Source: EMBO Rep. 2022 Jul 19;23(9):e55375. doi: 10.15252/embr.202255375 (PMC9442322; doi:10.15252/embr.202255375)
Supplement: Supplementary file 9 — Dataset EV7 [file EMBR-23-e55375-s003.zip › EMBOR-2022-55375V1_DatasetEV7/EMBOR-2022-55375V1_DatasetEV7.txt]

	23_noguide_nodox	24_noguide_dox	25_Irf1OE_nodox	26_Irf1OE_dox	27_noguide_nodox	28_noguide_dox	29_Irf1OE_nodox	30_Irf1OE_dox
ENSMUSG00000000001	50	42	69	73	31	13	24	58
ENSMUSG00000000003	0	0	0	0	0	0	0	0
ENSMUSG00000000028	156	63	113	239	93	51	140	179
ENSMUSG00000000031	242	1642	246	564	353	1140	478	409
ENSMUSG00000000037	0	8	9	6	10	9	0	7
ENSMUSG00000000049	0	0	0	0	0	0	0	0
ENSMUSG00000000056	58	137	40	41	11	40	26	16
ENSMUSG00000000058	0	0	0	0	0	0	0	0
ENSMUSG00000000078	81	160	103	175	53	68	44	104
ENSMUSG00000000085	39	239	21	59	36	65	52	40
ENSMUSG00000000088	1779	1830	1411	2744	1173	1127	1366	1730
ENSMUSG00000000093	3	15	2	0	3	0	1	3
ENSMUSG00000000094	0	12	2	4	4	3	3	4
ENSMUSG00000000103	0	0	1	0	0	0	0	0
ENSMUSG00000000120	145	133	86	101	62	62	85	53
ENSMUSG00000000125	2	8	3	5	2	2	2	2
ENSMUSG00000000126	1	1	5	32	1	1	1	5
ENSMUSG00000000127	60	45	19	41	26	32	31	28
ENSMUSG00000000131	117	151	81	127	62	58	94	95
ENSMUSG00000000134	46	309	49	76	75	123	84	101
ENSMUSG00000000142	5	7	22	20	8	3	6	11
ENSMUSG00000000148	4	12	10	4	6	2	1	9
ENSMUSG00000000149	36	26	26	29	12	9	8	22
ENSMUSG00000000154	0	1	0	0	1	1	1	0
ENSMUSG00000000157	0	0	0	0	0	0	0	0
ENSMUSG00000000159	0	1	0	0	0	0	0	0
ENSMUSG00000000167	0	0	2	4	0	1	0	0
ENSMUSG00000000168	80	77	65	81	50	38	66	67
ENSMUSG00000000171	14	1	26	19	1	0	1	15
ENSMUSG00000000182	0	0	0	0	0	0	0	0
ENSMUSG00000000183	0	0	0	1	0	0	0	0
ENSMUSG00000000184	25	20	8	13	21	8	7	16
ENSMUSG00000000194	224	772	149	323	196	303	202	322
ENSMUSG00000000197	2	6	2	2	0	7	2	1
ENSMUSG00000000202	0	15	1	2	1	5	0	2
ENSMUSG00000000204	0	0	0	0	0	0	0	0
ENSMUSG00000000214	0	0	0	0	0	0	0	0
ENSMUSG00000000215	0	0	0	0	0	0	0	0
ENSMUSG00000000216	0	0	0	0	0	0	0	0
ENSMUSG00000000223	2	4	1	1	4	3	0	1
ENSMUSG00000000244	13	22	1	8	9	11	5	3
ENSMUSG00000000247	3	10	2	1	0	6	3	8
ENSMUSG00000000248	0	0	0	2	0	0	0	0
ENSMUSG00000000253	16	55	14	28	29	34	11	7
ENSMUSG00000000263	0	0	0	1	0	1	0	0
ENSMUSG00000000266	0	0	1	0	0	0	0	0
ENSMUSG00000000275	236	611	142	271	214	271	173	229
ENSMUSG00000000276	58	62	32	63	35	41	52	51
ENSMUSG00000000278	166	352	179	311	191	173	174	322
ENSMUSG00000000282	78	136	27	65	55	74	51	59
ENSMUSG00000000290	0	0	0	0	0	2	0	0
ENSMUSG00000000295	60	61	36	57	29	20	31	55
ENSMUSG00000000296	30	22	50	33	36	41	46	38
ENSMUSG00000000301	32	32	31	30	5	15	6	3
ENSMUSG00000000303	1119	3816	2446	3373	1741	2673	1801	2396
ENSMUSG00000000305	10	86	16	12	15	17	17	6
ENSMUSG00000000308	34	29	16	9	26	27	22	10
ENSMUSG00000000317	4	5	9	6	0	6	0	0
ENSMUSG00000000318	6	20	55	76	6	6	2	3
ENSMUSG00000000320	5	21	10	23	7	2	3	7
ENSMUSG00000000326	19	31	23	21	7	12	12	23
ENSMUSG00000000339	192	245	107	201	120	128	131	125
ENSMUSG00000000340	117	95	102	115	60	65	47	94
ENSMUSG00000000346	150	248	58	124	83	112	114	111
ENSMUSG00000000355	190	157	94	130	95	69	76	105
ENSMUSG00000000359	0	0	1	0	0	0	0	0
ENSMUSG00000000365	45	67	22	34	44	32	17	55
ENSMUSG00000000374	40	49	35	39	9	14	13	23
ENSMUSG00000000378	61	68	32	30	21	16	32	51
ENSMUSG00000000381	0	0	0	0	0	0	0	0
ENSMUSG00000000384	247	1128	228	261	203	368	215	212
ENSMUSG00000000385	4	5	0	2	6	5	3	2
ENSMUSG00000000386	2	0	0	0	0	1	0	0
ENSMUSG00000000392	0	0	0	0	0	0	0	0
ENSMUSG00000000394	0	0	0	0	0	0	0	0
ENSMUSG00000000399	282	428	141	262	177	200	188	149
ENSMUSG00000000402	12	11	0	7	13	8	3	5
ENSMUSG00000000409	25	69	7	21	14	27	24	27
ENSMUSG00000000411	0	1	0	1	0	0	0	0
ENSMUSG00000000416	0	3	2	0	0	3	4	2
ENSMUSG00000000420	121	252	130	227	124	128	101	161
ENSMUSG00000000435	0	0	0	0	0	0	0	0
ENSMUSG00000000439	54	106	30	47	28	39	22	27
ENSMUSG00000000440	0	0	0	0	0	0	0	0
ENSMUSG00000000441	46	31	46	67	41	18	16	61
ENSMUSG00000000486	26	97	13	19	39	71	32	46
ENSMUSG00000000489	0	0	0	1	1	0	1	0
ENSMUSG00000000530	3	4	2	0	3	1	5	1
ENSMUSG00000000531	131	939	235	324	101	183	121	127
ENSMUSG00000000532	20	36	35	64	25	18	21	52
ENSMUSG00000000538	38	134	42	73	40	42	34	27
ENSMUSG00000000544	114	18	43	70	75	20	71	85
ENSMUSG00000000552	15	53	13	42	2	10	5	17
ENSMUSG00000000555	16	17	13	26	5	6	6	7
ENSMUSG00000000560	0	0	0	0	1	0	0	0
ENSMUSG00000000561	492	561	371	436	273	257	245	318
ENSMUSG00000000562	0	0	1	1	0	0	0	0
ENSMUSG00000000563	643	550	473	623	434	302	511	452
ENSMUSG00000000567	0	5	2	5	3	2	2	1
ENSMUSG00000000568	427	687	380	467	290	294	234	343
ENSMUSG00000000579	0	0	0	0	0	0	0	0
ENSMUSG00000000581	107	87	325	285	43	37	29	64
ENSMUSG00000000594	109	223	57	101	114	137	120	101
ENSMUSG00000000600	48	69	70	59	42	28	30	52
ENSMUSG00000000605	86	42	20	42	30	11	23	25
ENSMUSG00000000606	0	0	0	0	0	0	0	0
ENSMUSG00000000617	0	0	0	0	0	2	0	0
ENSMUSG00000000627	21	56	17	26	13	20	14	22
ENSMUSG00000000628	733	2084	462	530	621	856	568	635
ENSMUSG00000000631	161	763	106	179	156	266	161	156
ENSMUSG00000000632	21	90	38	37	21	22	12	32
ENSMUSG00000000673	0	6	0	1	0	1	2	0
ENSMUSG00000000682	1	1	5	0	0	0	0	0
ENSMUSG00000000686	0	1	0	0	0	1	0	0
ENSMUSG00000000690	0	0	0	1	0	0	0	0
ENSMUSG00000000693	6	5	5	13	9	8	5	3
ENSMUSG00000000701	0	0	0	0	0	0	0	0
ENSMUSG00000000706	0	0	2	0	0	1	0	0
ENSMUSG00000000708	50	43	34	70	52	26	50	67
ENSMUSG00000000711	55	49	23	107	30	18	34	39
ENSMUSG00000000724	0	0	0	0	0	0	0	0
ENSMUSG00000000730	720	2562	718	486	1186	1822	1011	236
ENSMUSG00000000731	25	87	13	7	46	67	25	11
ENSMUSG00000000732	8	110	13	15	32	39	15	21
ENSMUSG00000000738	81	134	57	75	47	64	71	60
ENSMUSG00000000739	5	10	4	7	0	8	4	1
ENSMUSG00000000740	528	3263	439	807	1057	1140	412	763
ENSMUSG00000000743	86	461	121	185	102	224	87	138
ENSMUSG00000000751	586	1239	600	751	344	442	473	352
ENSMUSG00000000753	1	4	2	3	1	0	0	1
ENSMUSG00000000759	50	63	47	79	36	49	49	65
ENSMUSG00000000766	0	0	0	1	0	0	0	0
ENSMUSG00000000776	97	292	103	157	63	113	74	91
ENSMUSG00000000782	66	8	60	30	59	10	29	55
ENSMUSG00000000787	1060	1681	830	1174	590	756	741	609
ENSMUSG00000000791	11	3	0	19	5	6	3	20
ENSMUSG00000000792	2	12	2	3	11	1	3	2
ENSMUSG00000000794	1	0	1	2	0	0	1	0
ENSMUSG00000000804	27	61	34	54	31	37	40	32
ENSMUSG00000000805	4	7	6	6	3	2	3	3
ENSMUSG00000000811	46	23	19	17	28	33	15	17
ENSMUSG00000000817	0	0	0	0	0	0	0	0
ENSMUSG00000000823	53	169	42	62	40	53	55	25
ENSMUSG00000000826	410	1725	415	582	315	577	386	452
ENSMUSG00000000827	279	333	136	311	143	183	220	145
ENSMUSG00000000838	100	107	113	155	87	39	61	146
ENSMUSG00000000861	1	0	0	2	3	0	0	0
ENSMUSG00000000869	0	0	0	0	0	0	0	0
ENSMUSG00000000876	34	43	23	26	16	15	14	33
ENSMUSG00000000881	116	161	103	217	84	95	126	154
ENSMUSG00000000884	24	83	19	33	26	37	44	33
ENSMUSG00000000889	0	0	0	0	0	0	0	0
ENSMUSG00000000901	46	14	25	27	10	10	15	21
ENSMUSG00000000902	167	357	119	251	138	182	136	178
ENSMUSG00000000903	1	0	0	2	0	5	0	1
ENSMUSG00000000915	28	129	17	30	23	38	14	26
ENSMUSG00000000916	38	109	42	47	42	36	36	17
ENSMUSG00000000934	21	14	2	9	11	12	7	2
ENSMUSG00000000938	1	6	1	2	1	3	1	3
ENSMUSG00000000942	1	13	9	13	0	2	1	4
ENSMUSG00000000948	3	3	2	1	0	2	3	1
ENSMUSG00000000957	17	14	18	17	9	12	13	10
ENSMUSG00000000958	22	17	15	9	23	7	23	6
ENSMUSG00000000959	175	270	119	181	117	117	126	133
ENSMUSG00000000976	56	94	42	34	37	29	30	28
ENSMUSG00000000982	3	5	10	5	0	0	0	1
ENSMUSG00000000983	0	0	0	0	0	0	0	0
ENSMUSG00000001014	14	13	12	3	14	14	15	0
ENSMUSG00000001016	210	296	179	224	156	99	135	137
ENSMUSG00000001017	308	323	218	388	229	216	285	295
ENSMUSG00000001018	32	83	23	30	37	48	29	40
ENSMUSG00000001020	0	0	1	0	0	0	0	0
ENSMUSG00000001021	1	2	0	0	1	0	0	0
ENSMUSG00000001023	0	0	0	0	0	0	0	0
ENSMUSG00000001025	75	201	71	175	73	121	39	95
ENSMUSG00000001027	3	0	0	0	0	0	0	0
ENSMUSG00000001029	0	8	1	0	0	1	1	0
ENSMUSG00000001034	29	49	32	51	32	29	46	22
ENSMUSG00000001036	135	473	132	232	166	196	126	231
ENSMUSG00000001039	50	98	28	54	44	33	24	28
ENSMUSG00000001052	25	40	49	72	41	16	15	39
ENSMUSG00000001053	144	88	60	32	100	54	126	57
ENSMUSG00000001054	77	85	47	90	74	79	128	45
ENSMUSG00000001056	592	1475	248	358	287	521	371	338
ENSMUSG00000001062	27	76	30	44	27	35	40	32
ENSMUSG00000001065	18	19	13	40	18	10	16	15
ENSMUSG00000001076	2	1	1	6	0	3	0	0
ENSMUSG00000001082	295	100	170	208	155	89	209	168
ENSMUSG00000001089	215	506	165	184	208	232	185	156
ENSMUSG00000001095	3	1	1	2	0	6	0	0
ENSMUSG00000001098	44	107	44	101	18	33	41	77
ENSMUSG00000001100	153	311	67	107	92	130	130	67
ENSMUSG00000001103	0	0	0	0	0	0	0	0
ENSMUSG00000001105	310	741	258	346	226	353	234	181
ENSMUSG00000001119	0	0	0	0	0	0	0	0
ENSMUSG00000001120	16	139	28	19	25	57	32	27
ENSMUSG00000001123	4	7	8	24	0	3	1	10
ENSMUSG00000001127	83	216	107	154	75	81	81	90
ENSMUSG00000001128	25	14	15	9	10	7	13	11
ENSMUSG00000001131	83	126	30	43	60	62	66	59
ENSMUSG00000001134	15	21	4	12	19	6	10	7
ENSMUSG00000001138	147	411	153	255	98	180	116	81
ENSMUSG00000001143	43	227	33	48	37	104	49	45
ENSMUSG00000001150	203	749	179	235	235	378	208	178
ENSMUSG00000001151	488	912	377	600	375	454	391	441
ENSMUSG00000001155	0	1	0	2	0	4	1	0
ENSMUSG00000001156	24	36	27	67	42	35	32	37
ENSMUSG00000001157	185	137	188	347	154	94	119	172
ENSMUSG00000001158	225	809	164	301	206	321	205	259
ENSMUSG00000001166	4	16	1	14	6	9	0	14
ENSMUSG00000001168	0	0	0	2	0	0	0	0
ENSMUSG00000001173	47	73	42	105	69	56	35	124
ENSMUSG00000001175	1844	2818	1558	2024	1008	1104	1167	979
ENSMUSG00000001211	66	68	70	123	62	37	49	98
ENSMUSG00000001225	0	0	0	1	0	0	0	0
ENSMUSG00000001227	8	9	2	1	13	6	8	2
ENSMUSG00000001228	185	161	226	222	234	119	260	201
ENSMUSG00000001229	46	108	46	60	18	31	26	39
ENSMUSG00000001240	4	0	0	6	0	0	5	0
ENSMUSG00000001247	40	104	79	107	55	58	42	30
ENSMUSG00000001248	56	417	62	105	110	178	105	151
ENSMUSG00000001249	3	12	3	1	0	1	5	4
ENSMUSG00000001260	3	0	1	2	0	0	0	0
ENSMUSG00000001270	867	2669	536	697	839	1182	748	755
ENSMUSG00000001280	582	614	461	622	447	342	380	511
ENSMUSG00000001281	10	36	3	21	19	30	20	43
ENSMUSG00000001285	68	229	63	59	56	85	82	54
ENSMUSG00000001288	92	250	130	76	53	66	71	21
ENSMUSG00000001289	234	910	220	303	206	371	229	260
ENSMUSG00000001300	2	10	4	8	1	1	1	0
ENSMUSG00000001305	73	195	75	78	74	76	46	74
ENSMUSG00000001313	70	161	23	44	37	59	37	41
ENSMUSG00000001323	4	11	12	17	2	3	1	8
ENSMUSG00000001333	4	8	1	6	0	3	0	1
ENSMUSG00000001334	3	41	8	9	12	9	1	4
ENSMUSG00000001348	78	114	30	23	30	34	46	12
ENSMUSG00000001349	0	5	3	7	0	2	0	0
ENSMUSG00000001366	42	58	31	43	28	28	34	24
ENSMUSG00000001376	108	59	59	80	36	13	47	63
ENSMUSG00000001380	191	394	187	190	117	154	157	130
ENSMUSG00000001383	720	2612	669	942	535	946	721	569
ENSMUSG00000001403	539	580	515	830	301	218	265	435
ENSMUSG00000001415	162	290	100	153	93	124	117	82
ENSMUSG00000001416	1513	4124	1024	1509	1004	1529	1304	1143
ENSMUSG00000001418	220	194	156	248	93	61	143	166
ENSMUSG00000001419	132	149	200	276	109	74	87	119
ENSMUSG00000001420	40	132	57	40	35	62	35	33
ENSMUSG00000001424	123	696	115	193	130	185	129	160
ENSMUSG00000001435	364	892	165	240	246	328	213	183
ENSMUSG00000001436	19	70	13	19	14	20	13	23
ENSMUSG00000001440	626	658	507	552	365	220	312	357
ENSMUSG00000001441	516	752	565	688	511	400	497	742
ENSMUSG00000001444	13	40	8	6	29	27	12	3
ENSMUSG00000001445	116	188	133	153	109	133	123	151
ENSMUSG00000001467	275	769	265	399	264	352	248	216
ENSMUSG00000001472	491	2208	479	629	332	644	433	393
ENSMUSG00000001473	113	81	96	131	60	51	39	63
ENSMUSG00000001482	173	268	97	113	82	104	116	98
ENSMUSG00000001493	6	0	0	0	0	0	0	1
ENSMUSG00000001494	0	1	0	0	0	0	0	0
ENSMUSG00000001496	0	0	0	0	0	0	0	0
ENSMUSG00000001497	0	1	1	1	0	0	0	0
ENSMUSG00000001504	7	1	4	11	7	3	1	4
ENSMUSG00000001506	2	4	4	5	2	6	2	1
ENSMUSG00000001507	36	99	34	93	18	35	10	38
ENSMUSG00000001508	0	0	0	0	0	0	0	0
ENSMUSG00000001510	1	0	1	12	1	0	0	1
ENSMUSG00000001517	62	189	60	102	32	58	52	90
ENSMUSG00000001518	51	88	32	43	37	41	44	31
ENSMUSG00000001520	0	0	0	0	0	0	0	0
ENSMUSG00000001521	100	34	179	201	78	33	52	133
ENSMUSG00000001524	82	170	75	100	92	92	74	90
ENSMUSG00000001525	4150	8779	2867	5293	2488	3550	3464	3012
ENSMUSG00000001542	121	207	94	70	102	83	104	46
ENSMUSG00000001552	593	216	559	807	486	153	543	628
ENSMUSG00000001555	14	41	23	18	2	10	4	16
ENSMUSG00000001558	9	16	7	11	10	10	5	2
ENSMUSG00000001566	7	12	6	7	10	5	5	14
ENSMUSG00000001569	110	457	126	157	94	187	108	104
ENSMUSG00000001576	129	523	119	187	154	285	195	143
ENSMUSG00000001583	19	46	17	20	19	33	19	21
ENSMUSG00000001588	13	5	0	1	4	2	5	4
ENSMUSG00000001604	448	286	152	100	195	91	176	115
ENSMUSG00000001622	0	1	7	4	0	0	2	0
ENSMUSG00000001627	484	1304	897	971	534	689	615	533
ENSMUSG00000001630	99	119	57	135	51	71	56	62
ENSMUSG00000001632	113	122	90	128	66	57	44	89
ENSMUSG00000001642	30	31	25	19	16	25	12	16
ENSMUSG00000001655	16	30	29	35	21	14	10	15
ENSMUSG00000001656	2	0	0	3	1	1	1	1
ENSMUSG00000001657	0	0	1	6	1	0	1	2
ENSMUSG00000001661	0	1	2	1	0	2	0	0
ENSMUSG00000001663	1	8	0	9	0	5	0	5
ENSMUSG00000001665	12	50	19	35	17	35	20	19
ENSMUSG00000001666	159	557	148	219	172	326	222	159
ENSMUSG00000001670	0	0	0	0	0	0	0	0
ENSMUSG00000001672	1	3	1	4	0	0	1	0
ENSMUSG00000001674	279	105	130	192	83	44	110	105
ENSMUSG00000001687	158	91	91	101	100	31	66	59
ENSMUSG00000001700	11	42	4	24	7	12	4	8
ENSMUSG00000001707	94	57	43	64	59	26	34	56
ENSMUSG00000001729	121	54	68	174	72	36	49	108
ENSMUSG00000001739	0	4	0	2	0	2	1	0
ENSMUSG00000001741	0	0	0	0	0	0	0	0
ENSMUSG00000001750	24	63	15	74	9	25	15	54
ENSMUSG00000001751	1	28	4	5	0	3	1	5
ENSMUSG00000001755	112	510	75	187	104	189	137	121
ENSMUSG00000001761	10	14	13	12	1	3	10	9
ENSMUSG00000001763	5	27	10	11	5	11	8	5
ENSMUSG00000001767	60	93	39	90	55	27	34	33
ENSMUSG00000001768	5	7	5	7	2	6	4	3
ENSMUSG00000001773	0	1	0	0	0	0	0	1
ENSMUSG00000001774	367	448	296	367	220	237	240	257
ENSMUSG00000001783	488	1499	653	1128	472	789	591	771
ENSMUSG00000001785	137	511	136	206	127	184	138	112
ENSMUSG00000001786	44	127	32	113	50	82	62	85
ENSMUSG00000001794	792	2925	589	1230	490	802	598	596
ENSMUSG00000001802	2	6	3	4	4	3	3	5
ENSMUSG00000001804	0	0	0	0	0	0	0	0
ENSMUSG00000001815	0	0	0	0	0	0	0	0
ENSMUSG00000001819	22	7	11	29	9	5	9	11
ENSMUSG00000001823	0	3	0	0	0	0	0	0
ENSMUSG00000001827	369	862	199	386	218	265	191	193
ENSMUSG00000001829	181	404	104	181	104	146	147	93
ENSMUSG00000001833	644	579	403	692	295	277	267	315
ENSMUSG00000001844	68	148	60	64	55	48	45	39
ENSMUSG00000001847	345	445	277	517	223	241	301	302
ENSMUSG00000001855	163	236	105	148	66	80	91	105
ENSMUSG00000001864	22	94	11	23	11	29	10	20
ENSMUSG00000001865	0	0	0	0	0	0	0	0
ENSMUSG00000001870	13	27	14	14	12	18	11	10
ENSMUSG00000001891	72	37	54	83	57	16	44	80
ENSMUSG00000001901	1	2	0	0	0	1	1	0
ENSMUSG00000001909	175	467	116	172	112	126	121	128
ENSMUSG00000001910	61	232	29	61	37	45	25	36
ENSMUSG00000001911	5	47	7	43	11	24	10	65
ENSMUSG00000001918	103	618	148	250	131	262	229	154
ENSMUSG00000001924	1083	1965	797	1315	716	882	903	764
ENSMUSG00000001930	15	46	13	9	16	32	20	14
ENSMUSG00000001942	23	85	13	30	21	33	32	29
ENSMUSG00000001943	3	3	3	2	2	2	5	3
ENSMUSG00000001946	4	26	6	7	6	4	4	0
ENSMUSG00000001948	9	18	7	18	3	7	4	6
ENSMUSG00000001962	82	206	53	65	49	75	81	55
ENSMUSG00000001964	391	931	559	763	390	706	441	563
ENSMUSG00000001983	9	63	7	12	17	8	12	7
ENSMUSG00000001985	30	21	17	32	20	11	18	32
ENSMUSG00000001986	1	1	0	1	1	1	0	6
ENSMUSG00000001988	0	0	0	0	0	0	0	0
ENSMUSG00000001995	121	593	101	227	132	244	139	205
ENSMUSG00000001998	16	91	41	44	20	34	40	42
ENSMUSG00000001999	19	104	27	59	17	38	18	34
ENSMUSG00000002006	37	58	15	10	30	30	32	24
ENSMUSG00000002007	0	0	0	0	0	0	0	0
ENSMUSG00000002010	104	666	77	150	165	276	148	162
ENSMUSG00000002012	20	81	7	6	14	16	26	5
ENSMUSG00000002014	260	1021	164	267	206	328	192	215
ENSMUSG00000002015	224	388	126	242	171	224	168	183
ENSMUSG00000002017	75	74	35	63	35	31	34	40
ENSMUSG00000002020	0	1	1	4	0	3	0	1
ENSMUSG00000002028	196	586	143	226	152	163	109	159
ENSMUSG00000002031	84	312	59	115	74	88	103	83
ENSMUSG00000002032	2	3	1	0	0	6	2	3
ENSMUSG00000002033	0	3	0	0	0	0	0	0
ENSMUSG00000002043	63	220	56	71	55	115	82	71
ENSMUSG00000002052	271	940	277	400	166	259	231	166
ENSMUSG00000002055	91	157	107	186	58	56	74	88
ENSMUSG00000002057	0	0	0	0	0	0	0	0
ENSMUSG00000002058	57	301	65	56	60	151	60	96
ENSMUSG00000002059	50	320	61	57	96	146	129	60
ENSMUSG00000002064	55	11	72	100	34	10	27	87
ENSMUSG00000002068	606	421	344	887	263	191	368	456
ENSMUSG00000002076	255	474	135	146	251	227	257	230
ENSMUSG00000002083	67	152	55	109	67	93	63	74
ENSMUSG00000002100	13	39	5	3	9	22	11	5
ENSMUSG00000002102	1811	5287	1631	2527	1106	1887	1371	1091
ENSMUSG00000002103	20	78	24	25	15	30	18	13
ENSMUSG00000002104	10	27	1	1	9	12	3	7
ENSMUSG00000002105	10	18	6	25	22	11	22	13
ENSMUSG00000002107	22	142	25	37	36	70	28	40
ENSMUSG00000002108	1	4	1	0	1	4	0	2
ENSMUSG00000002109	21	0	10	9	10	4	15	20
ENSMUSG00000002111	0	4	0	3	1	3	5	2
ENSMUSG00000002129	413	1050	393	539	324	359	318	319
ENSMUSG00000002147	85	101	46	51	65	50	60	61
ENSMUSG00000002190	57	227	92	99	66	94	54	61
ENSMUSG00000002204	1	0	0	0	1	0	0	1
ENSMUSG00000002205	115	298	85	150	84	142	86	83
ENSMUSG00000002210	38	107	28	25	31	47	30	27
ENSMUSG00000002221	63	39	62	87	54	19	40	36
ENSMUSG00000002222	56	69	74	94	53	39	25	66
ENSMUSG00000002227	221	159	90	217	136	77	107	196
ENSMUSG00000002228	20	17	9	4	13	16	10	7
ENSMUSG00000002233	52	389	94	104	70	140	76	78
ENSMUSG00000002240	0	0	0	0	0	0	0	0
ENSMUSG00000002249	0	13	2	3	2	1	3	5
ENSMUSG00000002250	22	26	12	32	17	12	11	22
ENSMUSG00000002257	85	149	58	70	48	66	59	27
ENSMUSG00000002265	123	129	93	81	56	56	50	59
ENSMUSG00000002266	3	5	1	3	2	1	2	4
ENSMUSG00000002274	35	280	53	65	49	117	45	76
ENSMUSG00000002279	46	87	10	34	24	31	19	20
ENSMUSG00000002280	79	75	44	66	40	46	56	29
ENSMUSG00000002289	129	150	66	52	73	66	75	42
ENSMUSG00000002297	720	432	1079	1228	587	186	434	893
ENSMUSG00000002307	188	200	195	287	149	69	135	187
ENSMUSG00000002308	116	495	86	104	104	184	115	111
ENSMUSG00000002319	166	559	154	201	138	164	106	96
ENSMUSG00000002320	15	15	17	18	3	10	5	9
ENSMUSG00000002324	8	20	7	21	5	19	8	16
ENSMUSG00000002325	40	82	31	73	30	30	37	45
ENSMUSG00000002326	51	58	42	34	33	37	29	18
ENSMUSG00000002329	119	604	141	241	119	269	138	163
ENSMUSG00000002332	91	421	168	257	144	248	188	177
ENSMUSG00000002341	1	1	1	4	0	0	1	0
ENSMUSG00000002342	114	144	40	90	57	37	69	51
ENSMUSG00000002343	60	87	36	26	18	31	22	34
ENSMUSG00000002345	34	188	35	54	36	46	62	32
ENSMUSG00000002346	2	10	9	6	5	1	3	4
ENSMUSG00000002365	4	16	3	2	1	5	0	6
ENSMUSG00000002372	161	353	84	168	116	143	97	116
ENSMUSG00000002379	835	2795	625	981	530	971	691	541
ENSMUSG00000002384	3	10	3	10	5	6	0	26
ENSMUSG00000002393	35	108	26	36	19	60	52	24
ENSMUSG00000002395	469	1381	364	458	333	613	466	360
ENSMUSG00000002396	43	150	15	21	25	60	29	18
ENSMUSG00000002409	19	49	7	9	14	10	9	9
ENSMUSG00000002413	45	146	29	78	37	44	37	50
ENSMUSG00000002416	143	524	124	146	117	203	110	154
ENSMUSG00000002428	21	38	38	29	25	23	10	34
ENSMUSG00000002455	472	862	378	557	305	367	358	316
ENSMUSG00000002458	26	42	28	16	15	12	17	11
ENSMUSG00000002459	0	0	0	0	0	0	0	0
ENSMUSG00000002475	0	0	1	1	2	0	0	1
ENSMUSG00000002477	1364	2510	1410	2028	1146	1655	1511	1655
ENSMUSG00000002486	57	138	31	53	29	34	30	26
ENSMUSG00000002489	65	60	30	50	49	27	55	37
ENSMUSG00000002496	104	235	52	82	55	77	62	51
ENSMUSG00000002500	3	5	0	4	5	7	6	2
ENSMUSG00000002504	114	146	70	74	56	74	74	49
ENSMUSG00000002524	806	2692	606	1106	485	1021	650	528
ENSMUSG00000002546	130	521	158	244	105	206	135	158
ENSMUSG00000002550	23	193	38	55	37	31	31	33
ENSMUSG00000002565	0	0	0	0	0	0	0	0
ENSMUSG00000002578	7	12	7	7	5	1	7	4
ENSMUSG00000002580	335	2247	351	667	306	832	378	332
ENSMUSG00000002588	0	0	0	0	0	0	0	0
ENSMUSG00000002602	4	0	0	0	3	3	3	0
ENSMUSG00000002603	5	12	5	3	3	4	1	4
ENSMUSG00000002608	6	9	15	15	2	5	7	1
ENSMUSG00000002617	6	12	4	19	3	8	3	2
ENSMUSG00000002625	84	655	83	104	90	189	106	104
ENSMUSG00000002633	0	0	0	0	0	0	0	0
ENSMUSG00000002635	100	33	68	98	67	20	60	84
ENSMUSG00000002658	217	323	154	204	101	117	86	84
ENSMUSG00000002660	311	1046	271	381	165	407	351	190
ENSMUSG00000002661	155	296	97	126	88	115	121	72
ENSMUSG00000002664	0	0	0	0	0	0	0	0
ENSMUSG00000002668	0	4	1	8	3	11	4	1
ENSMUSG00000002679	55	30	51	55	41	20	20	45
ENSMUSG00000002688	5	2	6	6	5	3	2	3
ENSMUSG00000002699	0	0	0	0	0	0	0	0
ENSMUSG00000002718	471	303	423	530	328	164	333	348
ENSMUSG00000002728	9	73	14	22	19	23	32	37
ENSMUSG00000002731	23	83	36	25	33	43	28	29
ENSMUSG00000002732	3	6	1	3	5	5	3	3
ENSMUSG00000002733	88	60	51	95	35	12	36	61
ENSMUSG00000002741	247	223	184	324	137	115	135	146
ENSMUSG00000002748	557	1379	451	650	391	462	394	419
ENSMUSG00000002763	19	55	18	17	11	19	5	25
ENSMUSG00000002767	300	549	206	264	199	255	208	194
ENSMUSG00000002768	96	165	36	65	41	53	65	38
ENSMUSG00000002769	3	3	1	0	6	3	5	3
ENSMUSG00000002771	3	14	0	3	3	4	4	0
ENSMUSG00000002778	286	811	383	619	384	422	400	501
ENSMUSG00000002781	28	58	10	20	25	21	21	20
ENSMUSG00000002791	0	0	0	1	0	1	0	0
ENSMUSG00000002797	90	233	55	88	52	73	41	51
ENSMUSG00000002799	21	22	16	15	13	14	7	8
ENSMUSG00000002803	18	12	9	11	7	8	10	2
ENSMUSG00000002804	74	157	34	71	53	103	43	44
ENSMUSG00000002808	2	4	1	2	7	2	6	7
ENSMUSG00000002812	59	134	35	59	36	35	37	55
ENSMUSG00000002814	52	89	34	39	22	27	32	22
ENSMUSG00000002820	67	251	43	45	45	75	40	37
ENSMUSG00000002825	169	164	73	169	189	106	119	161
ENSMUSG00000002831	0	0	0	0	0	0	1	0
ENSMUSG00000002833	265	756	241	296	209	260	181	228
ENSMUSG00000002835	354	769	234	413	215	258	280	220
ENSMUSG00000002844	310	528	181	271	274	257	336	265
ENSMUSG00000002845	95	286	79	105	88	107	92	91
ENSMUSG00000002846	39	44	18	39	20	18	20	35
ENSMUSG00000002847	37	13	28	47	21	8	37	23
ENSMUSG00000002870	664	652	407	570	326	329	302	490
ENSMUSG00000002871	32	7	31	56	24	8	26	32
ENSMUSG00000002881	10	31	14	10	12	13	9	12
ENSMUSG00000002885	199	186	142	241	97	81	96	110
ENSMUSG00000002897	35	137	37	57	30	18	27	14
ENSMUSG00000002900	98	358	132	188	72	156	47	58
ENSMUSG00000002908	3	18	1	6	10	3	2	6
ENSMUSG00000002910	17	4	10	18	11	4	13	24
ENSMUSG00000002930	1	0	0	0	0	0	0	0
ENSMUSG00000002944	0	0	0	13	0	0	0	22
ENSMUSG00000002948	66	63	73	82	54	35	37	44
ENSMUSG00000002949	177	183	99	165	99	110	145	93
ENSMUSG00000002957	222	813	313	453	195	338	259	265
ENSMUSG00000002963	62	172	50	55	42	62	47	61
ENSMUSG00000002968	125	400	102	125	152	134	136	101
ENSMUSG00000002980	66	126	45	82	29	29	30	22
ENSMUSG00000002981	166	434	148	247	108	167	138	110
ENSMUSG00000002983	45	20	17	24	42	14	27	26
ENSMUSG00000002984	249	75	207	226	141	46	87	189
ENSMUSG00000002985	342	497	129	141	303	270	505	258
ENSMUSG00000002992	0	0	0	0	0	0	0	0
ENSMUSG00000002996	152	42	104	161	79	27	50	73
ENSMUSG00000002997	11	15	12	4	10	11	4	4
ENSMUSG00000003031	34	56	57	119	24	21	26	64
ENSMUSG00000003032	385	1994	423	675	279	510	285	614
ENSMUSG00000003033	154	299	52	97	81	74	82	72
ENSMUSG00000003037	191	753	204	359	162	290	211	219
ENSMUSG00000003038	6	0	4	3	0	0	0	0
ENSMUSG00000003039	315	985	278	356	247	386	269	238
ENSMUSG00000003051	174	325	147	222	58	116	80	101
ENSMUSG00000003053	2	0	0	1	0	0	1	0
ENSMUSG00000003062	65	116	73	87	52	47	44	52
ENSMUSG00000003068	205	521	113	160	146	199	111	156
ENSMUSG00000003070	41	174	58	47	38	83	54	56
ENSMUSG00000003072	730	2086	454	655	469	637	563	390
ENSMUSG00000003099	209	205	134	145	126	93	80	126
ENSMUSG00000003119	147	406	131	142	92	102	69	73
ENSMUSG00000003123	32	134	23	57	21	52	28	35
ENSMUSG00000003131	215	782	224	343	190	320	241	211
ENSMUSG00000003134	17	26	9	20	12	7	6	15
ENSMUSG00000003135	116	182	97	154	100	58	65	118
ENSMUSG00000003153	1989	3755	2135	3953	1992	2478	2205	2824
ENSMUSG00000003154	34	10	40	38	33	12	17	36
ENSMUSG00000003161	82	183	85	227	63	101	92	78
ENSMUSG00000003166	149	306	66	167	71	101	84	111
ENSMUSG00000003184	86	190	63	85	70	64	55	54
ENSMUSG00000003190	29	22	21	25	15	5	17	32
ENSMUSG00000003198	1	1	8	7	2	1	1	0
ENSMUSG00000003199	179	502	117	192	141	188	148	148
ENSMUSG00000003200	42	64	53	79	26	21	26	65
ENSMUSG00000003206	3	4	2	1	0	2	3	2
ENSMUSG00000003208	39	136	38	63	30	50	25	47
ENSMUSG00000003226	74	162	76	104	66	74	61	76
ENSMUSG00000003227	0	0	0	1	0	0	1	0
ENSMUSG00000003228	1	10	16	12	7	6	12	9
ENSMUSG00000003233	69	133	62	109	45	36	42	45
ENSMUSG00000003234	82	65	80	106	34	25	21	47
ENSMUSG00000003235	723	3848	755	1007	924	1458	852	1071
ENSMUSG00000003269	138	157	87	136	50	81	47	74
ENSMUSG00000003271	9	8	2	0	4	3	5	2
ENSMUSG00000003273	6	22	0	1	10	4	5	6
ENSMUSG00000003279	14	5	8	14	11	6	5	13
ENSMUSG00000003282	4	5	2	5	0	3	3	1
ENSMUSG00000003283	28	50	43	65	57	63	63	42
ENSMUSG00000003299	118	396	105	216	116	177	159	143
ENSMUSG00000003308	203	1109	146	361	152	290	189	312
ENSMUSG00000003309	8	12	7	7	5	7	4	4
ENSMUSG00000003316	443	1506	344	711	335	544	378	351
ENSMUSG00000003341	3	11	1	10	9	5	4	8
ENSMUSG00000003344	24	50	23	17	32	34	26	32
ENSMUSG00000003345	298	287	216	205	235	100	173	291
ENSMUSG00000003346	256	162	113	140	98	83	81	107
ENSMUSG00000003348	3	31	7	9	7	15	5	10
ENSMUSG00000003352	43	40	21	18	18	18	24	5
ENSMUSG00000003354	1	0	1	1	2	0	1	0
ENSMUSG00000003355	122	77	46	75	61	53	61	82
ENSMUSG00000003360	29	105	43	36	29	48	38	35
ENSMUSG00000003363	138	248	69	143	96	120	63	100
ENSMUSG00000003378	17	7	8	6	6	1	1	15
ENSMUSG00000003379	0	0	1	0	0	0	0	0
ENSMUSG00000003380	209	341	125	134	121	144	119	116
ENSMUSG00000003382	13	54	23	44	16	13	17	21
ENSMUSG00000003402	215	816	171	226	164	241	199	161
ENSMUSG00000003410	32	53	42	15	38	21	18	5
ENSMUSG00000003411	25	38	16	23	9	12	5	5
ENSMUSG00000003418	10	32	18	26	21	22	27	10
ENSMUSG00000003420	32	92	26	34	36	46	15	12
ENSMUSG00000003421	218	686	186	232	161	238	189	160
ENSMUSG00000003423	105	169	42	60	74	76	59	43
ENSMUSG00000003429	2102	109	454	677	597	84	500	364
ENSMUSG00000003435	337	467	203	276	147	152	229	145
ENSMUSG00000003436	20	31	20	20	11	14	14	8
ENSMUSG00000003437	163	284	114	125	98	77	74	88
ENSMUSG00000003438	167	386	91	170	128	167	149	151
ENSMUSG00000003444	25	88	22	33	32	18	8	25
ENSMUSG00000003452	32	50	24	37	16	35	14	20
ENSMUSG00000003458	11	21	19	17	9	9	5	21
ENSMUSG00000003464	131	209	76	148	75	90	69	113
ENSMUSG00000003469	0	21	3	6	4	17	2	6
ENSMUSG00000003476	0	6	0	10	1	8	2	2
ENSMUSG00000003477	0	0	0	0	0	0	0	0
ENSMUSG00000003484	1	0	0	0	0	0	0	0
ENSMUSG00000003500	92	234	76	132	70	82	58	71
ENSMUSG00000003505	0	0	0	0	0	0	0	0
ENSMUSG00000003518	24	89	25	16	25	27	32	18
ENSMUSG00000003526	20	29	6	4	9	13	9	13
ENSMUSG00000003527	31	86	51	35	29	31	24	17
ENSMUSG00000003528	270	470	130	164	107	150	162	129
ENSMUSG00000003531	88	75	30	54	43	34	55	34
ENSMUSG00000003534	64	99	77	68	48	87	44	61
ENSMUSG00000003541	49	216	41	93	41	106	35	35
ENSMUSG00000003545	0	0	0	0	0	0	2	0
ENSMUSG00000003546	80	272	37	61	62	99	77	42
ENSMUSG00000003549	36	107	19	40	24	34	25	27
ENSMUSG00000003555	0	0	0	0	0	2	0	0
ENSMUSG00000003559	13	5	8	16	5	4	4	11
ENSMUSG00000003573	117	549	87	101	107	155	99	88
ENSMUSG00000003575	7	46	7	9	9	14	8	12
ENSMUSG00000003581	17	12	9	15	8	9	5	7
ENSMUSG00000003585	8	121	19	24	22	40	23	15
ENSMUSG00000003604	286	243	134	193	118	125	141	67
ENSMUSG00000003617	0	0	0	0	0	0	0	0
ENSMUSG00000003623	27	57	16	31	21	18	16	20
ENSMUSG00000003644	260	817	206	383	217	346	231	263
ENSMUSG00000003657	0	14	0	3	8	7	1	1
ENSMUSG00000003660	310	534	275	371	255	218	247	302
ENSMUSG00000003662	56	25	60	62	47	21	34	36
ENSMUSG00000003665	0	0	0	0	0	0	0	0
ENSMUSG00000003680	22	108	16	37	26	29	23	20
ENSMUSG00000003721	41	88	61	56	19	38	17	30
ENSMUSG00000003731	55	49	46	75	49	11	38	52
ENSMUSG00000003746	0	4	1	2	1	0	0	3
ENSMUSG00000003752	18	146	50	67	22	44	8	37
ENSMUSG00000003762	29	84	12	32	26	41	29	30
ENSMUSG00000003778	737	644	367	614	274	281	264	363
ENSMUSG00000003779	333	91	261	441	203	68	185	262
ENSMUSG00000003808	615	4049	675	883	739	1356	716	664
ENSMUSG00000003809	45	70	31	32	49	51	34	39
ENSMUSG00000003810	35	293	38	67	40	100	53	58
ENSMUSG00000003812	145	288	83	63	99	129	93	77
ENSMUSG00000003813	81	100	44	56	45	30	39	31
ENSMUSG00000003814	1824	4479	1237	1786	1182	1551	1235	1280
ENSMUSG00000003824	212	219	75	66	138	121	154	105
ENSMUSG00000003847	50	58	35	65	41	23	36	34
ENSMUSG00000003848	110	16	71	100	46	16	30	61
ENSMUSG00000003849	96	58	67	81	54	24	60	61
ENSMUSG00000003863	35	122	18	24	20	36	22	26
ENSMUSG00000003865	178	923	168	263	207	402	188	255
ENSMUSG00000003868	163	68	68	127	77	42	77	113
ENSMUSG00000003872	11	19	7	6	10	9	14	4
ENSMUSG00000003873	106	818	149	218	175	207	86	176
ENSMUSG00000003882	0	0	0	0	2	0	0	0
ENSMUSG00000003923	242	109	176	177	125	51	90	129
ENSMUSG00000003929	10	78	28	20	13	28	19	19
ENSMUSG00000003934	11	16	7	13	5	6	1	11
ENSMUSG00000003948	19	24	8	18	9	5	8	10
ENSMUSG00000003949	1	0	0	0	0	0	2	3
ENSMUSG00000003955	503	518	233	330	187	186	214	184
ENSMUSG00000003970	8421	19135	4725	6488	5136	6796	5326	4828
ENSMUSG00000003974	0	0	0	0	0	0	0	0
ENSMUSG00000003992	8	10	13	33	9	4	5	15
ENSMUSG00000004018	155	86	70	104	89	39	93	89
ENSMUSG00000004031	0	2	2	0	0	0	0	1
ENSMUSG00000004032	17	37	7	20	4	18	4	12
ENSMUSG00000004035	6	16	2	7	5	3	3	4
ENSMUSG00000004038	2	6	4	3	4	6	2	3
ENSMUSG00000004040	480	1147	294	1086	248	455	400	738
ENSMUSG00000004043	25	8	17	35	17	11	15	24
ENSMUSG00000004044	46	217	86	99	35	103	59	41
ENSMUSG00000004054	10	29	9	23	18	10	12	15
ENSMUSG00000004056	217	820	279	478	271	504	342	328
ENSMUSG00000004069	101	50	75	94	44	21	58	55
ENSMUSG00000004070	70	101	78	110	53	74	72	59
ENSMUSG00000004071	138	283	134	193	143	143	131	104
ENSMUSG00000004085	37	172	36	60	24	77	19	24
ENSMUSG00000004096	331	407	301	474	210	168	169	326
ENSMUSG00000004098	15	16	4	26	19	24	8	2
ENSMUSG00000004099	291	646	258	363	235	276	282	336
ENSMUSG00000004100	517	1391	320	405	342	591	432	377
ENSMUSG00000004105	2	2	2	0	0	5	0	4
ENSMUSG00000004110	0	3	0	1	0	5	0	0
ENSMUSG00000004113	1	6	1	2	0	3	0	2
ENSMUSG00000004127	154	412	121	160	132	190	112	97
ENSMUSG00000004151	47	71	30	23	35	23	32	12
ENSMUSG00000004187	6	62	5	8	9	27	16	9
ENSMUSG00000004207	685	40	293	812	209	42	174	290
ENSMUSG00000004221	18	43	29	46	18	23	17	27
ENSMUSG00000004231	1	2	4	1	1	3	0	2
ENSMUSG00000004233	13	53	9	19	10	15	7	15
ENSMUSG00000004263	3	7	0	9	6	2	0	8
ENSMUSG00000004264	2339	5458	2596	3697	2279	3580	2854	2775
ENSMUSG00000004266	40	98	28	31	27	39	36	29
ENSMUSG00000004267	4	29	15	20	7	6	18	26
ENSMUSG00000004268	834	410	569	720	379	187	346	539
ENSMUSG00000004270	102	421	84	175	89	182	95	112
ENSMUSG00000004285	698	4180	1016	1599	912	2231	1235	1127
ENSMUSG00000004296	1	0	2	9	0	0	0	0
ENSMUSG00000004317	78	337	88	180	51	61	52	46
ENSMUSG00000004319	140	337	93	127	129	121	100	108
ENSMUSG00000004328	1	5	0	4	7	7	11	6
ENSMUSG00000004341	1	1	0	2	2	0	0	0
ENSMUSG00000004344	0	0	1	0	0	0	0	0
ENSMUSG00000004347	0	1	0	5	0	0	0	0
ENSMUSG00000004356	628	188	560	755	264	60	210	307
ENSMUSG00000004359	50	74	15	48	28	27	13	22
ENSMUSG00000004360	4	0	1	0	2	0	0	0
ENSMUSG00000004364	164	142	188	203	104	57	87	118
ENSMUSG00000004366	0	1	0	0	0	0	0	0
ENSMUSG00000004371	5	6	3	9	0	3	1	1
ENSMUSG00000004383	31	117	21	50	33	42	29	46
ENSMUSG00000004393	321	775	225	307	187	316	211	139
ENSMUSG00000004394	27	18	33	35	31	9	22	28
ENSMUSG00000004415	0	8	0	3	4	4	2	3
ENSMUSG00000004446	100	34	87	178	99	19	63	205
ENSMUSG00000004451	101	79	87	134	86	42	74	138
ENSMUSG00000004455	2	18	2	4	6	2	4	3
ENSMUSG00000004460	144	111	98	142	88	86	79	93
ENSMUSG00000004462	28	31	33	46	30	25	28	37
ENSMUSG00000004473	4	6	6	6	3	2	1	5
ENSMUSG00000004500	8	23	7	17	9	8	3	7
ENSMUSG00000004508	3	12	1	23	5	20	5	5
ENSMUSG00000004530	1830	5263	1497	2593	1069	1957	1400	1100
ENSMUSG00000004535	369	377	224	385	185	110	155	209
ENSMUSG00000004540	0	0	0	0	0	0	0	0
ENSMUSG00000004542	0	0	0	0	0	0	0	0
ENSMUSG00000004552	0	0	0	0	0	0	0	0
ENSMUSG00000004558	129	317	106	94	99	196	171	96
ENSMUSG00000004561	45	5	29	43	20	2	15	22
ENSMUSG00000004562	6	40	9	12	10	14	10	11
ENSMUSG00000004565	175	285	99	177	119	116	123	79
ENSMUSG00000004567	11	54	9	25	13	22	3	29
ENSMUSG00000004568	136	312	96	127	93	130	117	77
ENSMUSG00000004591	146	280	107	167	137	102	112	135
ENSMUSG00000004609	0	0	0	0	0	0	0	0
ENSMUSG00000004610	498	2875	373	586	512	1088	510	447
ENSMUSG00000004612	0	2	0	0	1	0	0	0
ENSMUSG00000004626	77	312	60	108	71	95	79	56
ENSMUSG00000004630	0	0	0	0	0	0	0	0
ENSMUSG00000004631	6	9	10	21	8	1	1	5
ENSMUSG00000004633	5	43	8	19	18	11	11	19
ENSMUSG00000004637	39	44	23	16	18	24	8	24
ENSMUSG00000004642	23	44	34	37	9	16	9	26
ENSMUSG00000004651	0	0	0	1	0	0	0	0
ENSMUSG00000004654	0	0	0	0	0	0	0	0
ENSMUSG00000004655	0	3	0	0	1	0	0	0
ENSMUSG00000004661	124	549	92	170	114	125	113	95
ENSMUSG00000004665	102	64	62	54	59	51	27	51
ENSMUSG00000004667	937	2792	497	895	645	871	747	671
ENSMUSG00000004668	0	0	0	1	0	0	0	0
ENSMUSG00000004677	35	94	21	26	32	38	39	35
ENSMUSG00000004698	0	0	4	1	1	4	2	1
ENSMUSG00000004707	0	0	0	0	0	0	0	0
ENSMUSG00000004709	0	0	0	3	0	1	0	0
ENSMUSG00000004730	0	0	0	0	0	0	0	0
ENSMUSG00000004748	36	66	23	27	19	17	40	18
ENSMUSG00000004768	56	91	43	74	28	29	24	25
ENSMUSG00000004771	94	181	90	175	94	75	75	119
ENSMUSG00000004788	349	966	257	396	231	288	277	238
ENSMUSG00000004789	371	830	370	601	290	447	417	405
ENSMUSG00000004791	3	25	4	3	1	8	1	4
ENSMUSG00000004798	5	10	2	3	1	10	4	4
ENSMUSG00000004814	0	0	0	0	0	0	0	0
ENSMUSG00000004815	19	125	15	23	11	43	34	19
ENSMUSG00000004821	0	0	0	0	0	0	0	0
ENSMUSG00000004837	0	0	0	2	0	0	0	0
ENSMUSG00000004842	0	0	0	0	0	0	0	0
ENSMUSG00000004843	72	215	91	151	56	79	72	68
ENSMUSG00000004846	116	314	81	99	78	132	101	68
ENSMUSG00000004849	206	1000	187	243	188	346	238	199
ENSMUSG00000004864	12	37	4	7	19	13	15	5
ENSMUSG00000004865	403	1114	328	384	327	434	358	317
ENSMUSG00000004872	1	1	8	4	0	1	0	0
ENSMUSG00000004880	419	718	345	531	354	382	438	536
ENSMUSG00000004885	15	3	6	7	7	2	4	5
ENSMUSG00000004891	32	67	10	17	21	14	22	16
ENSMUSG00000004892	2	11	6	1	3	7	5	0
ENSMUSG00000004894	0	0	0	1	0	0	0	0
ENSMUSG00000004895	35	30	42	29	31	10	27	35
ENSMUSG00000004896	46	57	33	35	25	23	17	25
ENSMUSG00000004897	1953	2114	1356	1808	1313	1055	1167	1458
ENSMUSG00000004902	0	1	0	0	0	4	0	4
ENSMUSG00000004929	82	147	38	62	54	61	58	57
ENSMUSG00000004931	21	0	28	33	13	0	5	34
ENSMUSG00000004933	2	0	0	0	0	1	3	0
ENSMUSG00000004934	94	186	105	127	123	90	93	101
ENSMUSG00000004936	195	65	139	198	92	27	60	161
ENSMUSG00000004937	694	1551	347	834	316	550	392	371
ENSMUSG00000004939	0	0	0	0	0	0	0	0
ENSMUSG00000004945	116	349	78	129	65	107	100	77
ENSMUSG00000004947	109	132	73	112	46	58	66	60
ENSMUSG00000004948	20	23	13	19	17	11	23	2
ENSMUSG00000004951	2175	1704	1519	2398	1077	1059	1402	859
ENSMUSG00000004952	80	101	43	67	39	41	56	70
ENSMUSG00000004961	1	4	5	0	2	0	0	1
ENSMUSG00000004980	726	423	797	813	435	254	348	640
ENSMUSG00000004988	4	2	6	7	1	5	0	1
ENSMUSG00000004994	10	83	15	21	25	41	16	20
ENSMUSG00000004996	88	122	41	32	46	57	34	35
ENSMUSG00000005034	75	293	61	113	58	83	40	46
ENSMUSG00000005043	14	46	7	26	2	17	12	11
ENSMUSG00000005045	12	30	6	9	4	10	7	6
ENSMUSG00000005054	250	41	260	456	320	109	250	341
ENSMUSG00000005057	12	28	2	9	5	14	5	5
ENSMUSG00000005069	13	11	13	16	7	4	7	10
ENSMUSG00000005078	177	213	113	187	105	67	78	101
ENSMUSG00000005087	0	1	0	1	0	1	0	1
ENSMUSG00000005089	0	0	0	0	1	0	0	0
ENSMUSG00000005102	38	91	21	49	43	26	31	24
ENSMUSG00000005103	148	235	123	249	104	144	151	165
ENSMUSG00000005107	5	3	0	1	7	4	0	4
ENSMUSG00000005124	1	0	1	0	0	1	3	0
ENSMUSG00000005125	32	28	12	9	25	34	28	16
ENSMUSG00000005131	0	1	0	0	2	0	1	1
ENSMUSG00000005142	119	178	123	155	94	118	102	63
ENSMUSG00000005148	734	1693	604	607	1062	890	983	902
ENSMUSG00000005150	68	144	50	66	50	51	33	42
ENSMUSG00000005161	215	499	138	159	144	161	171	152
ENSMUSG00000005198	530	1432	699	808	402	493	477	423
ENSMUSG00000005202	0	0	0	0	0	0	0	0
ENSMUSG00000005204	55	155	35	80	34	34	39	57
ENSMUSG00000005220	0	2	0	1	0	0	0	0
ENSMUSG00000005225	129	164	283	393	216	158	170	330
ENSMUSG00000005232	1	0	0	0	0	0	0	1
ENSMUSG00000005233	265	1368	235	402	229	355	200	258
ENSMUSG00000005237	7	5	7	18	2	8	1	1
ENSMUSG00000005251	19	38	17	13	19	16	16	10
ENSMUSG00000005262	181	137	114	203	72	55	93	108
ENSMUSG00000005267	5	13	5	19	0	1	4	7
ENSMUSG00000005268	2	0	0	2	1	1	0	0
ENSMUSG00000005299	123	245	70	138	77	82	67	76
ENSMUSG00000005312	445	988	414	678	448	447	318	495
ENSMUSG00000005320	3	11	3	2	2	0	2	5
ENSMUSG00000005338	0	0	0	0	0	0	0	0
ENSMUSG00000005339	0	0	0	0	0	0	0	0
ENSMUSG00000005354	167	542	130	196	138	193	127	141
ENSMUSG00000005355	2	3	0	1	0	7	2	0
ENSMUSG00000005357	4	43	7	3	1	12	0	1
ENSMUSG00000005360	23	11	36	21	17	9	18	18
ENSMUSG00000005362	42	25	20	40	27	9	15	23
ENSMUSG00000005364	0	0	0	0	0	0	0	0
ENSMUSG00000005370	1188	887	831	1048	889	495	793	811
ENSMUSG00000005371	55	87	54	86	44	29	33	59
ENSMUSG00000005373	42	94	35	157	21	35	14	112
ENSMUSG00000005374	160	336	74	188	84	99	90	88
ENSMUSG00000005378	132	125	127	164	104	80	93	95
ENSMUSG00000005397	73	110	71	76	78	43	43	88
ENSMUSG00000005410	1101	2240	602	963	579	775	833	706
ENSMUSG00000005413	52	304	125	159	82	129	51	82
ENSMUSG00000005417	245	763	349	494	231	467	350	343
ENSMUSG00000005442	214	491	152	324	121	181	109	138
ENSMUSG00000005447	187	740	123	237	151	323	192	158
ENSMUSG00000005465	0	2	0	0	0	1	0	0
ENSMUSG00000005469	293	1232	345	537	371	640	446	620
ENSMUSG00000005470	129	75	88	105	65	58	54	96
ENSMUSG00000005474	0	2	0	1	0	0	0	4
ENSMUSG00000005481	543	755	340	334	256	315	259	260
ENSMUSG00000005483	250	1069	163	300	171	332	213	190
ENSMUSG00000005493	1	1	1	0	1	2	0	0
ENSMUSG00000005501	33	85	43	63	25	54	15	29
ENSMUSG00000005503	0	2	0	0	1	1	3	0
ENSMUSG00000005505	31	11	14	12	18	6	10	10
ENSMUSG00000005506	562	977	478	668	432	404	433	468
ENSMUSG00000005510	52	22	11	25	14	8	4	17
ENSMUSG00000005514	89	237	97	139	56	99	89	92
ENSMUSG00000005533	45	93	67	87	35	40	30	33
ENSMUSG00000005534	1	42	19	28	20	21	18	19
ENSMUSG00000005540	0	0	0	0	0	0	0	0
ENSMUSG00000005547	0	0	0	0	0	0	0	0
ENSMUSG00000005553	2	5	0	0	4	4	5	0
ENSMUSG00000005566	2604	5649	1866	2235	1592	2161	1827	1369
ENSMUSG00000005575	93	423	72	168	79	164	61	98
ENSMUSG00000005580	12	42	4	13	5	18	6	15
ENSMUSG00000005583	0	0	1	0	1	0	0	0
ENSMUSG00000005609	370	2079	650	844	338	583	257	324
ENSMUSG00000005610	1012	1756	1097	1130	674	812	741	767
ENSMUSG00000005611	0	5	1	0	0	0	0	0
ENSMUSG00000005615	53	133	52	127	41	39	49	28
ENSMUSG00000005621	117	112	121	231	68	46	59	94
ENSMUSG00000005625	627	4516	940	1321	832	1633	751	1061
ENSMUSG00000005628	1	0	1	0	0	2	0	0
ENSMUSG00000005640	0	1	1	1	0	3	0	0
ENSMUSG00000005649	1	0	0	0	0	0	0	0
ENSMUSG00000005656	143	303	96	231	96	169	80	167
ENSMUSG00000005667	149	426	173	251	190	200	206	173
ENSMUSG00000005672	132	206	167	248	116	82	71	226
ENSMUSG00000005674	82	113	44	89	32	62	69	83
ENSMUSG00000005677	0	2	0	1	0	1	0	0
ENSMUSG00000005681	1	1	0	0	0	0	0	0
ENSMUSG00000005682	56	24	38	64	44	22	23	72
ENSMUSG00000005683	427	472	372	548	247	193	232	349
ENSMUSG00000005686	3	3	1	1	2	4	6	5
ENSMUSG00000005687	176	503	159	245	134	166	146	155
ENSMUSG00000005696	0	0	0	0	0	0	0	0
ENSMUSG00000005698	482	1969	421	637	423	612	357	468
ENSMUSG00000005699	25	144	32	47	19	59	40	43
ENSMUSG00000005705	5	6	0	8	2	4	1	1
ENSMUSG00000005716	0	0	0	5	0	3	0	4
ENSMUSG00000005718	33	99	25	21	47	54	46	53
ENSMUSG00000005732	1118	903	793	960	703	420	825	869
ENSMUSG00000005763	0	0	0	0	0	0	0	0
ENSMUSG00000005774	23	61	10	47	19	39	28	45
ENSMUSG00000005779	1698	1873	961	2421	744	855	999	1318
ENSMUSG00000005800	0	0	1	2	2	0	0	0
ENSMUSG00000005802	9	10	16	37	8	6	10	10
ENSMUSG00000005803	0	0	0	2	0	0	0	0
ENSMUSG00000005804	18	43	16	62	16	20	9	20
ENSMUSG00000005813	314	527	290	354	196	290	273	268
ENSMUSG00000005823	78	244	40	70	51	103	55	59
ENSMUSG00000005824	0	0	0	0	0	0	0	0
ENSMUSG00000005836	0	0	2	0	0	1	0	1
ENSMUSG00000005846	1051	959	1189	1678	1014	558	919	1227
ENSMUSG00000005864	0	0	0	0	0	0	0	0
ENSMUSG00000005871	189	406	140	190	116	156	149	144
ENSMUSG00000005873	33	157	28	70	13	36	26	49
ENSMUSG00000005881	195	445	128	184	134	149	149	117
ENSMUSG00000005882	101	185	65	102	74	96	70	78
ENSMUSG00000005883	0	0	0	0	0	0	0	2
ENSMUSG00000005886	44	28	18	57	28	21	23	39
ENSMUSG00000005891	0	0	0	0	0	0	0	0
ENSMUSG00000005892	12	53	12	1	38	17	65	7
ENSMUSG00000005893	67	662	99	139	111	169	128	109
ENSMUSG00000005897	4	4	3	13	3	8	7	6
ENSMUSG00000005899	137	111	90	90	62	41	59	85
ENSMUSG00000005907	16	41	28	19	17	20	22	22
ENSMUSG00000005917	4	17	6	16	10	12	2	2
ENSMUSG00000005936	89	179	98	101	73	75	65	66
ENSMUSG00000005947	1	1	4	1	3	1	1	1
ENSMUSG00000005949	14	58	17	29	15	20	18	18
ENSMUSG00000005950	4	72	10	5	13	28	6	11
ENSMUSG00000005951	1	0	0	2	1	2	1	1
ENSMUSG00000005952	2	0	0	2	0	0	0	0
ENSMUSG00000005958	171	1299	362	612	200	576	299	349
ENSMUSG00000005968	5	40	7	17	15	38	8	12
ENSMUSG00000005973	370	576	206	515	244	258	345	468
ENSMUSG00000005980	0	0	0	0	0	0	0	0
ENSMUSG00000005981	373	572	230	264	249	335	302	275
ENSMUSG00000005982	23	77	18	31	28	36	21	12
ENSMUSG00000005983	1	4	0	1	2	0	0	2
ENSMUSG00000005986	1	10	3	6	4	5	2	3
ENSMUSG00000005994	0	0	0	0	1	0	0	0
ENSMUSG00000006005	1021	1471	820	1057	587	460	531	666
ENSMUSG00000006007	0	0	0	0	0	0	0	0
ENSMUSG00000006010	58	30	27	40	32	15	24	13
ENSMUSG00000006014	0	0	0	0	0	0	0	1
ENSMUSG00000006019	6	42	6	10	6	14	21	15
ENSMUSG00000006021	26	78	13	12	10	20	14	14
ENSMUSG00000006024	183	396	114	236	117	181	180	130
ENSMUSG00000006050	119	363	95	115	95	121	78	75
ENSMUSG00000006056	1305	2102	857	1297	449	455	284	399
ENSMUSG00000006057	43	105	31	56	51	39	14	23
ENSMUSG00000006058	193	563	165	234	164	221	152	170
ENSMUSG00000006095	364	463	239	317	183	236	218	193
ENSMUSG00000006127	27	45	22	43	21	40	22	24
ENSMUSG00000006134	112	295	84	142	62	92	44	80
ENSMUSG00000006143	3	1	0	2	0	0	0	1
ENSMUSG00000006154	2	3	1	1	2	1	0	0
ENSMUSG00000006169	115	363	106	117	73	123	52	58
ENSMUSG00000006179	21	41	9	18	12	16	9	7
ENSMUSG00000006191	33	113	21	30	40	37	39	32
ENSMUSG00000006200	24	33	11	86	14	23	9	26
ENSMUSG00000006204	0	1	0	1	0	0	0	0
ENSMUSG00000006205	135	230	57	130	140	120	76	126
ENSMUSG00000006215	24	55	11	39	21	33	16	15
ENSMUSG00000006216	11	9	3	10	8	9	3	9
ENSMUSG00000006218	5	22	5	2	2	7	1	2
ENSMUSG00000006219	314	180	122	126	196	109	204	204
ENSMUSG00000006221	0	3	0	1	0	1	0	0
ENSMUSG00000006235	2	0	2	0	1	0	1	2
ENSMUSG00000006241	4	7	0	6	0	7	3	0
ENSMUSG00000006262	21	44	35	49	20	21	18	26
ENSMUSG00000006269	0	0	0	0	0	0	0	0
ENSMUSG00000006270	0	0	0	0	0	0	0	0
ENSMUSG00000006273	1222	1591	1408	2505	955	914	927	1310
ENSMUSG00000006276	90	326	103	157	92	82	38	71
ENSMUSG00000006281	15	35	7	18	11	11	13	16
ENSMUSG00000006288	21	59	22	33	6	14	17	20
ENSMUSG00000006289	130	186	83	106	87	100	91	85
ENSMUSG00000006299	689	594	613	798	550	314	647	857
ENSMUSG00000006301	71	156	54	95	54	71	71	98
ENSMUSG00000006304	475	1097	361	637	377	467	359	387
ENSMUSG00000006307	202	143	146	322	126	108	144	120
ENSMUSG00000006310	34	52	34	35	30	45	21	35
ENSMUSG00000006311	26	42	15	15	13	18	9	16
ENSMUSG00000006313	9	52	10	20	12	33	19	5
ENSMUSG00000006315	134	424	95	115	104	166	144	121
ENSMUSG00000006333	2293	2579	1704	2690	1541	1664	1986	1756
ENSMUSG00000006335	47	51	25	33	16	19	31	26
ENSMUSG00000006342	28	71	21	26	23	35	17	10
ENSMUSG00000006344	0	4	0	0	0	0	0	0
ENSMUSG00000006345	10	47	11	9	15	18	7	16
ENSMUSG00000006356	110	657	154	170	108	231	112	84
ENSMUSG00000006360	157	316	54	55	102	153	112	64
ENSMUSG00000006362	3	1	0	3	2	1	0	0
ENSMUSG00000006369	75	215	79	85	59	59	71	55
ENSMUSG00000006373	81	46	17	39	22	9	16	26
ENSMUSG00000006378	323	798	220	255	259	412	391	267
ENSMUSG00000006386	4	14	3	7	5	8	0	5
ENSMUSG00000006389	0	0	0	0	0	0	0	0
ENSMUSG00000006390	46	249	33	72	41	51	44	29
ENSMUSG00000006392	163	381	157	218	125	168	126	110
ENSMUSG00000006395	24	199	39	69	18	69	27	36
ENSMUSG00000006398	643	970	520	622	377	447	505	405
ENSMUSG00000006403	8	5	6	16	6	4	7	2
ENSMUSG00000006411	7	0	0	10	1	0	1	7
ENSMUSG00000006412	220	140	219	206	124	67	56	173
ENSMUSG00000006418	173	91	125	212	95	49	85	122
ENSMUSG00000006423	6	7	1	10	1	4	2	9
ENSMUSG00000006435	89	431	84	98	78	135	83	92
ENSMUSG00000006442	641	1284	273	346	408	471	442	253
ENSMUSG00000006445	16	16	32	14	18	4	4	25
ENSMUSG00000006456	289	776	210	266	150	188	173	169
ENSMUSG00000006457	37	80	22	12	13	21	23	7
ENSMUSG00000006462	0	0	0	0	0	0	0	0
ENSMUSG00000006463	40	14	8	14	16	2	11	9
ENSMUSG00000006464	27	4	11	9	4	2	8	2
ENSMUSG00000006469	3	3	4	4	0	2	3	1
ENSMUSG00000006471	22	49	14	19	21	21	21	7
ENSMUSG00000006476	5	10	3	12	6	5	1	13
ENSMUSG00000006488	0	0	0	0	0	0	0	0
ENSMUSG00000006490	0	0	0	0	0	0	0	0
ENSMUSG00000006494	145	151	57	74	107	87	128	96
ENSMUSG00000006498	975	4438	1131	1591	1135	1742	1060	1330
ENSMUSG00000006517	124	1011	141	212	122	279	174	196
ENSMUSG00000006519	18	108	26	67	23	31	26	33
ENSMUSG00000006522	0	0	0	0	0	0	0	0
ENSMUSG00000006526	37	173	31	48	33	51	32	35
ENSMUSG00000006527	47	70	27	48	25	42	27	18
ENSMUSG00000006529	0	0	0	0	0	0	0	0
ENSMUSG00000006538	2	0	0	1	0	2	0	2
ENSMUSG00000006542	0	1	0	2	1	0	0	0
ENSMUSG00000006546	0	0	0	0	0	1	0	0
ENSMUSG00000006567	1	4	1	7	1	2	0	3
ENSMUSG00000006570	0	0	0	0	0	0	0	0
ENSMUSG00000006574	0	6	0	0	0	0	0	0
ENSMUSG00000006575	18	91	20	35	17	60	23	43
ENSMUSG00000006576	19	53	15	13	10	9	6	8
ENSMUSG00000006585	480	943	285	434	319	417	404	451
ENSMUSG00000006586	49	30	26	37	14	7	17	8
ENSMUSG00000006587	2	19	5	12	5	5	1	5
ENSMUSG00000006589	549	1790	314	405	293	523	456	336
ENSMUSG00000006599	208	110	217	215	94	83	63	142
ENSMUSG00000006611	0	4	0	6	0	0	0	2
ENSMUSG00000006638	11	48	10	17	10	25	18	19
ENSMUSG00000006641	38	27	27	35	19	9	16	13
ENSMUSG00000006642	0	0	1	0	0	0	0	0
ENSMUSG00000006649	10	3	10	4	12	5	4	2
ENSMUSG00000006651	69	39	50	23	40	21	58	22
ENSMUSG00000006673	64	279	70	102	73	114	97	79
ENSMUSG00000006675	28	42	18	24	22	19	20	22
ENSMUSG00000006676	151	538	203	269	110	224	140	170
ENSMUSG00000006678	211	479	140	177	180	183	156	150
ENSMUSG00000006699	405	842	454	787	414	454	411	489
ENSMUSG00000006705	34	136	41	50	27	48	16	49
ENSMUSG00000006711	0	2	0	0	0	1	0	0
ENSMUSG00000006715	383	87	146	202	216	63	174	227
ENSMUSG00000006717	48	53	22	45	35	28	40	36
ENSMUSG00000006720	20	37	17	23	12	22	11	15
ENSMUSG00000006724	0	0	0	0	0	0	0	0
ENSMUSG00000006728	720	1121	286	454	311	390	282	464
ENSMUSG00000006731	21	13	3	11	15	18	15	6
ENSMUSG00000006732	152	374	105	162	101	145	122	138
ENSMUSG00000006736	83	31	50	55	35	21	57	72
ENSMUSG00000006740	1109	1318	579	765	553	551	523	483
ENSMUSG00000006763	109	342	49	107	81	134	111	118
ENSMUSG00000006764	0	0	0	0	0	0	0	0
ENSMUSG00000006777	0	1	0	2	0	1	0	0
ENSMUSG00000006782	55	105	46	59	35	53	47	25
ENSMUSG00000006784	23	15	10	7	12	15	7	13
ENSMUSG00000006800	127	194	87	163	90	67	67	128
ENSMUSG00000006818	837	382	652	1049	533	371	682	915
ENSMUSG00000006850	7	20	12	14	7	10	6	17
ENSMUSG00000006906	1	10	8	15	7	14	5	9
ENSMUSG00000006920	36	234	53	46	66	91	55	54
ENSMUSG00000006930	174	331	113	309	152	158	178	222
ENSMUSG00000006931	21	92	22	46	16	42	27	44
ENSMUSG00000006932	1448	2274	1545	2092	1321	1440	1439	1384
ENSMUSG00000006941	99	329	119	181	71	177	79	77
ENSMUSG00000006948	0	0	0	0	0	0	0	0
ENSMUSG00000006958	3	0	1	2	1	0	4	5
ENSMUSG00000006998	843	3011	1048	1386	758	1340	969	1001
ENSMUSG00000007021	4	2	7	4	6	1	2	0
ENSMUSG00000007029	485	815	225	333	251	223	214	275
ENSMUSG00000007030	0	0	2	1	0	0	0	0
ENSMUSG00000007033	0	0	0	0	0	0	0	0
ENSMUSG00000007034	15	2	12	22	9	2	7	10
ENSMUSG00000007035	0	10	0	1	2	6	4	3
ENSMUSG00000007036	31	24	35	94	21	14	28	38
ENSMUSG00000007038	100	148	69	128	67	69	61	97
ENSMUSG00000007039	222	369	256	343	399	422	395	470
ENSMUSG00000007041	37	424	53	152	106	184	76	200
ENSMUSG00000007050	280	1179	225	379	219	436	289	294
ENSMUSG00000007080	104	402	71	99	89	106	75	108
ENSMUSG00000007097	0	13	0	0	1	0	0	1
ENSMUSG00000007107	0	0	0	0	0	0	0	0
ENSMUSG00000007122	1	0	0	1	0	0	1	1
ENSMUSG00000007207	5	13	6	17	5	9	6	7
ENSMUSG00000007209	0	0	0	0	0	0	0	0
ENSMUSG00000007216	35	217	42	50	31	80	24	44
ENSMUSG00000007279	1	0	0	0	2	2	7	0
ENSMUSG00000007338	260	414	190	240	148	182	164	160
ENSMUSG00000007379	197	71	128	142	116	49	88	129
ENSMUSG00000007411	101	365	89	154	93	136	84	126
ENSMUSG00000007415	160	61	85	207	84	39	61	87
ENSMUSG00000007440	0	0	0	0	0	0	0	0
ENSMUSG00000007457	0	0	0	0	0	0	0	0
ENSMUSG00000007458	118	89	93	92	70	61	43	96
ENSMUSG00000007476	33	66	22	61	25	25	39	19
ENSMUSG00000007480	3	4	12	9	3	2	4	2
ENSMUSG00000007564	215	263	142	231	135	177	166	147
ENSMUSG00000007570	148	400	190	186	163	320	306	208
ENSMUSG00000007589	102	183	64	122	42	69	77	72
ENSMUSG00000007591	1	0	0	0	0	0	0	0
ENSMUSG00000007594	2	0	0	4	1	0	1	0
ENSMUSG00000007603	150	157	64	82	61	42	72	54
ENSMUSG00000007610	32	53	26	33	17	12	21	22
ENSMUSG00000007613	40	37	21	26	14	11	16	19
ENSMUSG00000007617	43	115	32	45	28	27	31	37
ENSMUSG00000007646	17	87	12	23	26	44	16	42
ENSMUSG00000007653	0	0	0	0	0	0	0	0
ENSMUSG00000007655	0	0	0	0	0	0	0	0
ENSMUSG00000007656	799	1065	422	673	397	433	416	400
ENSMUSG00000007659	136	278	60	101	90	136	127	81
ENSMUSG00000007670	366	290	278	370	257	116	216	288
ENSMUSG00000007682	0	0	0	0	0	0	0	2
ENSMUSG00000007721	106	226	49	88	55	100	65	56
ENSMUSG00000007739	1188	737	719	953	650	541	813	688
ENSMUSG00000007777	13	7	13	21	14	2	6	11
ENSMUSG00000007783	80	191	46	74	35	63	30	45
ENSMUSG00000007805	0	5	0	0	0	0	0	0
ENSMUSG00000007812	47	233	45	80	52	63	64	89
ENSMUSG00000007815	573	1709	1068	1466	1028	1271	916	1315
ENSMUSG00000007817	82	127	124	157	51	43	23	51
ENSMUSG00000007827	65	170	50	66	36	60	41	63
ENSMUSG00000007833	270	885	142	224	142	359	248	162
ENSMUSG00000007836	1049	1471	1210	1726	861	901	1093	971
ENSMUSG00000007837	36	65	47	52	36	32	44	35
ENSMUSG00000007850	224	162	145	160	75	64	82	85
ENSMUSG00000007867	42	20	12	50	21	15	11	26
ENSMUSG00000007872	93	4	164	272	67	8	34	55
ENSMUSG00000007877	0	2	0	0	0	0	0	0
ENSMUSG00000007880	339	435	240	405	222	237	231	194
ENSMUSG00000007888	1	4	1	1	2	1	0	3
ENSMUSG00000007891	399	1982	310	421	373	770	345	375
ENSMUSG00000007892	3296	2911	1498	1700	1388	1266	1535	1384
ENSMUSG00000007907	2	9	3	2	4	2	2	0
ENSMUSG00000007908	0	1	1	2	0	1	0	0
ENSMUSG00000007944	8	28	4	9	4	9	5	2
ENSMUSG00000007946	4	7	9	8	4	4	3	7
ENSMUSG00000007950	18	10	9	20	27	4	6	11
ENSMUSG00000007987	10	74	20	17	24	24	13	13
ENSMUSG00000007989	27	36	14	21	13	7	5	11
ENSMUSG00000008028	15	45	4	14	18	13	8	22
ENSMUSG00000008035	16	10	19	7	41	9	15	12
ENSMUSG00000008036	91	399	62	83	84	126	78	81
ENSMUSG00000008090	37	142	68	81	39	86	52	58
ENSMUSG00000008129	4	10	0	1	11	9	6	1
ENSMUSG00000008136	1	5	3	0	0	4	3	4
ENSMUSG00000008140	265	1046	149	231	184	321	258	196
ENSMUSG00000008153	32	64	21	22	17	22	13	16
ENSMUSG00000008167	108	202	66	96	65	75	46	38
ENSMUSG00000008193	0	0	0	0	0	0	0	0
ENSMUSG00000008200	140	167	65	116	70	70	63	88
ENSMUSG00000008206	75	208	65	49	68	105	59	28
ENSMUSG00000008226	16	7	11	17	8	5	11	22
ENSMUSG00000008301	346	548	235	355	190	215	234	176
ENSMUSG00000008305	57	41	27	50	26	18	16	28
ENSMUSG00000008307	1	2	0	3	1	4	0	3
ENSMUSG00000008318	14	16	6	16	3	12	7	5
ENSMUSG00000008333	778	1600	791	1191	631	814	679	1006
ENSMUSG00000008348	788	8758	1951	2955	1282	2750	1290	2216
ENSMUSG00000008373	146	345	84	132	97	125	83	101
ENSMUSG00000008384	136	149	129	170	75	85	84	76
ENSMUSG00000008393	116	438	69	113	61	114	56	72
ENSMUSG00000008398	5	4	8	2	10	11	13	11
ENSMUSG00000008429	16	9	22	18	16	8	9	16
ENSMUSG00000008435	78	125	46	50	38	60	61	37
ENSMUSG00000008438	0	0	0	3	0	0	0	0
ENSMUSG00000008450	0	0	0	1	0	0	0	0
ENSMUSG00000008461	0	0	0	0	0	0	0	0
ENSMUSG00000008475	230	128	193	305	110	77	145	131
ENSMUSG00000008482	0	1	1	0	0	0	0	0
ENSMUSG00000008489	105	506	92	100	133	192	144	147
ENSMUSG00000008496	6	22	12	11	13	9	4	2
ENSMUSG00000008540	1	0	6	0	0	0	0	1
ENSMUSG00000008575	139	167	89	172	107	97	152	157
ENSMUSG00000008590	0	1	0	0	0	0	0	0
ENSMUSG00000008601	1	7	2	0	1	4	11	0
ENSMUSG00000008604	226	817	160	209	169	266	190	166
ENSMUSG00000008658	0	4	1	1	0	0	0	0
ENSMUSG00000008668	2444	499	1315	1571	1488	463	1610	1206
ENSMUSG00000008682	32	0	9	19	5	1	3	8
ENSMUSG00000008683	395	20	98	105	57	12	19	69
ENSMUSG00000008690	285	1046	218	359	232	478	238	262
ENSMUSG00000008730	133	231	90	161	84	75	90	109
ENSMUSG00000008734	24	169	30	57	41	61	24	59
ENSMUSG00000008763	128	461	143	296	91	155	104	144
ENSMUSG00000008789	0	0	0	0	0	0	0	0
ENSMUSG00000008813	0	0	0	0	0	0	0	0
ENSMUSG00000008822	20	17	19	42	10	19	21	30
ENSMUSG00000008843	0	0	0	0	0	0	0	0
ENSMUSG00000008845	0	0	1	0	0	2	0	0
ENSMUSG00000008855	89	87	44	26	67	29	44	52
ENSMUSG00000008859	420	678	279	534	164	192	160	250
ENSMUSG00000008874	0	0	0	0	0	0	0	0
ENSMUSG00000008892	60	198	46	78	33	62	69	52
ENSMUSG00000008932	0	0	0	0	0	0	0	0
ENSMUSG00000008958	122	545	120	270	160	335	233	268
ENSMUSG00000008976	66	171	61	114	47	66	54	86
ENSMUSG00000008999	15	78	31	32	41	44	33	17
ENSMUSG00000009013	575	326	528	677	379	188	406	348
ENSMUSG00000009030	59	39	94	90	53	21	36	60
ENSMUSG00000009035	31	52	41	71	33	24	47	52
ENSMUSG00000009047	0	0	0	0	0	0	0	0
ENSMUSG00000009070	1	0	0	0	0	0	0	0
ENSMUSG00000009073	270	907	243	315	493	393	313	376
ENSMUSG00000009075	6	4	3	3	2	0	1	1
ENSMUSG00000009076	62	139	36	52	38	56	47	28
ENSMUSG00000009079	378	78	233	300	158	43	108	221
ENSMUSG00000009090	143	987	178	208	170	331	199	162
ENSMUSG00000009092	20	13	12	8	13	20	9	2
ENSMUSG00000009093	0	0	0	1	0	0	0	0
ENSMUSG00000009097	2	2	2	0	1	3	1	1
ENSMUSG00000009108	3	0	0	0	0	0	0	0
ENSMUSG00000009112	47	205	51	66	51	53	52	49
ENSMUSG00000009114	0	0	1	0	0	0	0	0
ENSMUSG00000009115	0	0	0	0	0	0	0	0
ENSMUSG00000009145	826	241	1166	1149	621	324	749	618
ENSMUSG00000009185	0	0	0	0	0	0	0	0
ENSMUSG00000009207	20	57	35	48	18	21	9	40
ENSMUSG00000009210	0	0	0	0	0	0	0	0
ENSMUSG00000009214	0	0	0	0	0	0	0	0
ENSMUSG00000009216	2	2	1	0	0	1	0	0
ENSMUSG00000009246	0	0	0	0	0	0	0	0
ENSMUSG00000009248	5	31	12	14	11	18	4	1
ENSMUSG00000009281	4	0	0	2	0	0	0	0
ENSMUSG00000009291	189	525	112	231	151	230	168	180
ENSMUSG00000009292	2	3	1	1	0	4	0	0
ENSMUSG00000009293	163	13	120	174	71	17	62	126
ENSMUSG00000009350	0	0	0	0	0	1	0	0
ENSMUSG00000009356	1	0	0	0	0	0	0	0
ENSMUSG00000009376	2	22	2	9	4	10	5	13
ENSMUSG00000009378	0	0	0	0	0	0	0	0
ENSMUSG00000009394	1	2	1	2	0	2	0	1
ENSMUSG00000009406	122	111	95	186	95	84	119	141
ENSMUSG00000009418	93	326	92	87	112	147	103	90
ENSMUSG00000009470	308	460	264	443	204	205	262	305
ENSMUSG00000009471	0	0	0	0	0	0	0	0
ENSMUSG00000009487	0	0	0	0	0	0	0	0
ENSMUSG00000009535	301	170	174	226	121	56	86	152
ENSMUSG00000009545	0	0	0	0	0	0	0	0
ENSMUSG00000009549	847	448	453	767	307	163	271	395
ENSMUSG00000009551	0	2	0	1	0	0	0	0
ENSMUSG00000009555	137	41	52	117	42	11	27	44
ENSMUSG00000009563	52	60	32	48	36	26	34	34
ENSMUSG00000009566	71	53	50	70	101	56	70	111
ENSMUSG00000009569	57	58	10	31	19	26	23	30
ENSMUSG00000009575	1271	1745	673	1014	641	655	631	670
ENSMUSG00000009580	0	0	0	0	0	0	0	0
ENSMUSG00000009585	406	175	248	541	325	144	291	498
ENSMUSG00000009588	0	0	0	2	0	2	0	0
ENSMUSG00000009596	10	15	10	25	6	9	2	4
ENSMUSG00000009614	0	12	0	0	0	1	0	0
ENSMUSG00000009621	68	186	30	82	44	57	44	44
ENSMUSG00000009628	13	37	13	18	18	33	31	11
ENSMUSG00000009630	2	4	2	2	2	1	4	5
ENSMUSG00000009633	10	1	0	1	3	1	1	3
ENSMUSG00000009640	69	230	41	80	57	79	43	51
ENSMUSG00000009646	1	6	0	4	0	5	1	1
ENSMUSG00000009647	79	395	182	306	107	293	139	224
ENSMUSG00000009654	0	0	0	0	0	0	0	0
ENSMUSG00000009670	5	18	16	30	6	23	10	13
ENSMUSG00000009681	42	274	48	83	58	91	46	60
ENSMUSG00000009687	6	11	4	22	9	13	7	10
ENSMUSG00000009731	33	87	14	49	11	19	13	24
ENSMUSG00000009733	24	66	53	56	14	18	9	27
ENSMUSG00000009734	20	26	19	17	3	2	12	2
ENSMUSG00000009739	15	43	5	22	3	6	3	6
ENSMUSG00000009741	264	689	193	393	221	333	299	212
ENSMUSG00000009772	14	59	20	30	23	23	12	36
ENSMUSG00000009828	15	38	15	38	11	6	15	38
ENSMUSG00000009863	341	1178	282	388	313	558	347	424
ENSMUSG00000009876	2	3	0	1	1	0	0	0
ENSMUSG00000009894	75	177	38	70	43	68	47	33
ENSMUSG00000009900	1	1	1	0	1	0	0	0
ENSMUSG00000009905	50	81	41	52	34	37	30	41
ENSMUSG00000009907	180	259	154	190	124	137	110	159
ENSMUSG00000009927	191	399	186	282	123	211	162	162
ENSMUSG00000009941	0	0	0	0	0	0	1	0
ENSMUSG00000009995	21	101	16	47	27	33	29	35
ENSMUSG00000010021	0	2	0	0	0	0	0	0
ENSMUSG00000010025	42	12	20	35	10	6	10	16
ENSMUSG00000010044	0	0	1	2	1	0	3	1
ENSMUSG00000010045	25	71	13	27	13	17	9	18
ENSMUSG00000010047	54	25	30	52	43	12	22	43
ENSMUSG00000010048	31	149	31	35	31	62	43	51
ENSMUSG00000010051	13	15	7	20	12	8	13	12
ENSMUSG00000010054	109	157	96	135	79	76	61	57
ENSMUSG00000010057	45	167	35	71	51	65	78	46
ENSMUSG00000010064	4	3	5	2	5	4	7	5
ENSMUSG00000010066	5	91	24	16	2	19	8	15
ENSMUSG00000010067	48	160	39	91	46	65	50	48
ENSMUSG00000010080	3	3	3	1	0	1	0	0
ENSMUSG00000010086	0	1	0	0	0	0	0	0
ENSMUSG00000010095	261	305	174	315	223	189	322	383
ENSMUSG00000010097	180	295	93	115	92	111	136	106
ENSMUSG00000010110	119	385	73	113	71	109	76	75
ENSMUSG00000010122	14	12	16	7	9	14	4	9
ENSMUSG00000010136	0	1	0	0	0	0	1	0
ENSMUSG00000010142	2	5	8	2	0	8	1	3
ENSMUSG00000010154	2	2	4	4	3	2	5	5
ENSMUSG00000010175	2	21	6	6	1	3	4	9
ENSMUSG00000010205	0	0	0	0	0	0	0	0
ENSMUSG00000010277	312	135	309	417	224	74	173	348
ENSMUSG00000010290	30	27	26	36	23	20	20	16
ENSMUSG00000010307	3	4	1	12	8	1	1	15
ENSMUSG00000010311	0	0	0	0	0	0	0	1
ENSMUSG00000010342	29	37	8	11	12	10	7	25
ENSMUSG00000010358	37	98	13	415	17	25	21	408
ENSMUSG00000010362	457	1929	285	433	383	746	469	482
ENSMUSG00000010376	844	2576	857	1491	661	1257	812	962
ENSMUSG00000010392	33	35	27	44	22	12	24	24
ENSMUSG00000010406	381	470	160	249	186	204	181	188
ENSMUSG00000010435	0	0	0	1	0	0	0	0
ENSMUSG00000010453	125	347	101	193	93	107	87	134
ENSMUSG00000010461	0	0	0	0	0	0	0	0
ENSMUSG00000010476	1	0	5	0	3	0	0	0
ENSMUSG00000010492	0	2	1	0	0	0	0	0
ENSMUSG00000010505	1	4	2	2	0	2	0	1
ENSMUSG00000010517	112	203	83	86	81	72	67	51
ENSMUSG00000010529	1	0	2	0	0	1	0	0
ENSMUSG00000010538	20	53	8	19	8	21	19	12
ENSMUSG00000010554	244	429	142	187	114	146	114	113
ENSMUSG00000010592	123	117	149	307	130	161	41	95
ENSMUSG00000010601	0	0	0	1	0	1	0	1
ENSMUSG00000010607	156	436	109	106	189	283	189	161
ENSMUSG00000010608	1657	3600	1883	1939	1086	1110	1065	1089
ENSMUSG00000010609	47	80	22	45	26	45	38	43
ENSMUSG00000010651	17	62	9	16	12	35	3	7
ENSMUSG00000010660	35	11	39	41	27	4	26	29
ENSMUSG00000010663	80	125	57	96	82	76	59	72
ENSMUSG00000010721	36	83	10	25	22	22	26	26
ENSMUSG00000010751	13	43	15	28	22	17	18	4
ENSMUSG00000010755	226	539	105	194	201	253	198	191
ENSMUSG00000010760	9	9	6	8	25	11	11	3
ENSMUSG00000010796	0	0	0	0	2	0	0	0
ENSMUSG00000010797	0	0	0	0	0	0	0	0
ENSMUSG00000010803	6	4	13	16	2	2	2	2
ENSMUSG00000010825	1	4	0	8	6	6	1	1
ENSMUSG00000010830	17	3	11	6	19	9	27	14
ENSMUSG00000010841	0	0	0	0	0	0	0	0
ENSMUSG00000010911	123	43	69	155	62	28	56	80
ENSMUSG00000010914	183	253	154	260	112	96	122	126
ENSMUSG00000010936	60	68	38	64	36	25	49	31
ENSMUSG00000011008	0	0	0	0	0	0	0	0
ENSMUSG00000011034	35	3	12	5	22	5	16	10
ENSMUSG00000011096	21	83	17	29	29	25	18	21
ENSMUSG00000011114	335	685	252	539	261	335	203	467
ENSMUSG00000011118	0	0	0	0	0	0	0	0
ENSMUSG00000011148	1	2	4	1	4	0	0	1
ENSMUSG00000011154	3	0	0	0	0	0	1	0
ENSMUSG00000011158	49	87	32	43	16	30	36	35
ENSMUSG00000011171	0	0	0	0	0	1	0	0
ENSMUSG00000011179	124	123	39	59	54	50	49	41
ENSMUSG00000011254	84	37	85	143	64	31	42	161
ENSMUSG00000011256	69	197	34	101	78	135	75	115
ENSMUSG00000011257	478	1365	876	1073	572	695	663	933
ENSMUSG00000011263	17	22	11	14	1	8	0	3
ENSMUSG00000011267	180	250	153	179	95	81	107	69
ENSMUSG00000011305	12	26	10	6	7	21	8	1
ENSMUSG00000011306	141	170	86	119	65	63	68	60
ENSMUSG00000011349	0	1	2	1	6	0	4	2
ENSMUSG00000011350	0	0	0	0	0	0	0	0
ENSMUSG00000011382	35	91	28	39	21	31	42	14
ENSMUSG00000011427	8	2	2	6	0	1	1	3
ENSMUSG00000011463	0	0	0	0	0	0	0	0
ENSMUSG00000011486	0	1	2	0	0	0	0	0
ENSMUSG00000011589	47	74	19	33	16	34	15	22
ENSMUSG00000011632	0	4	1	1	0	0	1	1
ENSMUSG00000011658	21	30	3	12	11	13	18	17
ENSMUSG00000011751	31	96	19	32	30	49	25	19
ENSMUSG00000011752	3	11	2	2	2	2	1	3
ENSMUSG00000011831	189	349	168	243	139	147	134	113
ENSMUSG00000011832	17	18	9	4	6	4	4	1
ENSMUSG00000011837	18	46	9	21	14	14	10	13
ENSMUSG00000011877	93	606	88	190	100	195	107	132
ENSMUSG00000011884	35	33	68	68	21	19	10	59
ENSMUSG00000011958	388	1214	376	623	249	397	285	280
ENSMUSG00000011960	362	900	259	369	246	322	233	246
ENSMUSG00000012017	1	5	1	3	2	1	0	3
ENSMUSG00000012042	0	0	1	0	0	0	0	0
ENSMUSG00000012076	14	19	9	14	11	6	5	17
ENSMUSG00000012114	76	113	47	89	52	48	57	48
ENSMUSG00000012117	30	152	42	68	26	69	36	43
ENSMUSG00000012123	35	44	16	38	45	31	43	24
ENSMUSG00000012126	15	13	4	12	14	6	13	10
ENSMUSG00000012187	2	0	0	0	0	0	0	0
ENSMUSG00000012211	0	0	0	0	0	0	0	0
ENSMUSG00000012282	2	4	0	2	0	0	0	0
ENSMUSG00000012296	280	153	197	369	175	100	154	177
ENSMUSG00000012350	7	0	0	1	0	0	0	1
ENSMUSG00000012396	1073	694	868	1276	357	245	273	697
ENSMUSG00000012405	283	64	145	140	112	32	60	129
ENSMUSG00000012422	222	226	111	161	124	100	122	101
ENSMUSG00000012428	0	0	0	0	0	0	0	0
ENSMUSG00000012429	41	53	57	58	49	28	30	48
ENSMUSG00000012443	118	124	78	110	37	38	43	85
ENSMUSG00000012483	13	7	8	19	6	3	6	6
ENSMUSG00000012519	0	1	0	2	0	1	0	2
ENSMUSG00000012520	0	0	3	0	0	1	0	0
ENSMUSG00000012535	573	1096	848	1062	613	559	611	887
ENSMUSG00000012609	40	144	31	35	39	67	40	57
ENSMUSG00000012640	36	19	25	47	25	11	14	36
ENSMUSG00000012705	0	0	0	0	0	2	0	0
ENSMUSG00000012777	0	0	1	0	0	1	0	0
ENSMUSG00000012819	0	2	1	4	0	0	0	0
ENSMUSG00000012848	7960	16975	4654	6950	4583	5889	5286	4441
ENSMUSG00000012889	0	3	0	1	3	4	2	0
ENSMUSG00000013033	210	1075	248	219	258	403	240	211
ENSMUSG00000013076	221	300	169	323	126	149	92	179
ENSMUSG00000013083	0	0	0	0	0	0	0	0
ENSMUSG00000013089	180	694	122	120	157	282	183	96
ENSMUSG00000013091	0	0	0	0	0	0	0	0
ENSMUSG00000013150	48	68	87	96	20	46	28	20
ENSMUSG00000013155	67	107	37	48	37	49	36	42
ENSMUSG00000013158	0	0	0	1	1	0	0	1
ENSMUSG00000013160	93	411	57	149	110	170	79	115
ENSMUSG00000013236	163	283	135	143	83	129	86	86
ENSMUSG00000013275	102	41	110	131	52	17	17	60
ENSMUSG00000013338	1	0	0	0	4	1	0	0
ENSMUSG00000013353	2	0	0	0	0	0	0	0
ENSMUSG00000013367	1	38	1	3	4	8	0	1
ENSMUSG00000013415	2901	4545	2369	3320	1783	1830	1837	2150
ENSMUSG00000013418	0	0	0	0	0	1	0	0
ENSMUSG00000013419	7	11	1	4	5	5	1	3
ENSMUSG00000013465	88	177	59	83	56	59	57	89
ENSMUSG00000013483	0	0	0	0	0	0	0	0
ENSMUSG00000013495	15	35	9	18	13	13	8	19
ENSMUSG00000013523	16	38	16	17	21	22	7	11
ENSMUSG00000013539	54	127	22	34	19	48	33	47
ENSMUSG00000013562	0	0	0	0	0	0	0	0
ENSMUSG00000013584	9	5	7	18	4	2	0	8
ENSMUSG00000013593	504	696	279	413	297	326	341	310
ENSMUSG00000013611	2	2	0	2	0	0	0	2
ENSMUSG00000013622	55	140	40	62	47	58	36	48
ENSMUSG00000013629	284	1423	338	413	298	501	292	327
ENSMUSG00000013643	0	0	0	0	0	0	0	0
ENSMUSG00000013646	135	313	108	159	103	180	127	111
ENSMUSG00000013653	0	0	0	0	0	0	0	0
ENSMUSG00000013662	88	87	101	143	58	54	61	160
ENSMUSG00000013663	83	68	64	95	66	38	44	54
ENSMUSG00000013668	0	0	0	0	1	0	0	0
ENSMUSG00000013698	13	53	9	19	5	17	15	6
ENSMUSG00000013701	4	7	0	4	3	2	2	3
ENSMUSG00000013707	4	6	4	2	1	2	1	2
ENSMUSG00000013736	28	78	31	19	19	24	30	23
ENSMUSG00000013766	2	4	1	6	4	2	1	21
ENSMUSG00000013787	93	438	75	93	71	115	98	68
ENSMUSG00000013822	128	714	177	250	174	356	196	176
ENSMUSG00000013833	61	238	51	94	51	126	69	44
ENSMUSG00000013846	0	1	5	7	4	2	0	7
ENSMUSG00000013858	101	547	82	108	106	205	113	103
ENSMUSG00000013878	6	25	3	8	8	11	9	5
ENSMUSG00000013921	19	85	32	23	13	17	10	6
ENSMUSG00000013928	4	2	3	2	2	2	3	0
ENSMUSG00000013936	0	0	0	4	0	0	0	0
ENSMUSG00000013973	66	66	70	92	50	52	44	75
ENSMUSG00000013974	1	0	0	2	0	0	0	0
ENSMUSG00000013997	38	24	22	27	18	7	22	24
ENSMUSG00000014030	1	0	0	0	1	0	0	0
ENSMUSG00000014039	25	50	15	21	27	30	16	18
ENSMUSG00000014074	286	683	188	223	174	225	195	182
ENSMUSG00000014075	62	134	70	120	63	105	74	83
ENSMUSG00000014077	23	52	16	27	13	22	20	22
ENSMUSG00000014104	0	0	0	0	0	0	0	0
ENSMUSG00000014158	5	26	5	8	1	3	8	3
ENSMUSG00000014164	3	1	3	0	0	2	2	0
ENSMUSG00000014177	67	111	38	66	60	59	49	62
ENSMUSG00000014195	200	765	321	390	393	431	298	349
ENSMUSG00000014198	0	0	1	0	1	1	0	0
ENSMUSG00000014226	552	1054	452	556	434	453	376	437
ENSMUSG00000014232	43	75	33	56	51	41	60	44
ENSMUSG00000014243	74	115	38	56	47	76	35	42
ENSMUSG00000014245	35	102	32	35	23	26	17	30
ENSMUSG00000014294	700	2948	580	763	545	847	615	490
ENSMUSG00000014301	0	5	1	3	1	1	0	1
ENSMUSG00000014303	116	88	75	97	51	42	46	78
ENSMUSG00000014313	1517	3141	1061	1681	1199	1507	1281	1335
ENSMUSG00000014329	30	117	26	44	16	28	15	20
ENSMUSG00000014349	558	488	332	542	222	182	178	267
ENSMUSG00000014351	0	4	0	2	0	1	0	0
ENSMUSG00000014353	40	164	35	50	32	52	26	34
ENSMUSG00000014355	130	154	78	98	60	79	93	57
ENSMUSG00000014361	19	179	34	55	21	35	24	13
ENSMUSG00000014402	81	63	46	80	29	24	23	42
ENSMUSG00000014418	20	34	20	26	18	18	8	22
ENSMUSG00000014426	64	192	57	93	55	69	74	64
ENSMUSG00000014444	238	409	241	372	129	144	131	186
ENSMUSG00000014453	0	0	0	0	0	0	0	0
ENSMUSG00000014470	21	103	27	33	31	52	31	34
ENSMUSG00000014496	148	130	135	189	104	75	131	169
ENSMUSG00000014498	4	12	9	2	3	1	2	4
ENSMUSG00000014503	1	0	0	0	0	1	0	0
ENSMUSG00000014504	341	229	264	321	208	115	215	225
ENSMUSG00000014529	0	0	0	0	0	0	0	0
ENSMUSG00000014542	0	0	0	0	0	0	0	0
ENSMUSG00000014543	0	0	0	0	0	0	0	0
ENSMUSG00000014547	35	131	24	46	25	46	20	25
ENSMUSG00000014550	47	35	42	62	26	16	31	33
ENSMUSG00000014551	263	691	192	324	168	304	222	225
ENSMUSG00000014554	28	70	30	30	26	34	43	23
ENSMUSG00000014592	35	35	35	25	52	24	39	37
ENSMUSG00000014599	0	0	2	4	1	0	0	0
ENSMUSG00000014601	130	520	185	282	121	185	141	149
ENSMUSG00000014602	0	15	1	1	0	4	2	0
ENSMUSG00000014603	0	0	0	0	0	0	0	0
ENSMUSG00000014606	169	365	130	221	144	136	112	161
ENSMUSG00000014609	3	0	0	0	0	1	0	0
ENSMUSG00000014633	126	238	86	80	56	94	52	58
ENSMUSG00000014668	101	588	87	120	119	168	66	103
ENSMUSG00000014686	1	16	1	2	1	10	2	4
ENSMUSG00000014704	0	1	0	1	0	0	0	0
ENSMUSG00000014725	0	0	0	0	0	0	0	0
ENSMUSG00000014747	0	0	0	0	0	0	0	0
ENSMUSG00000014748	217	725	249	379	223	349	221	285
ENSMUSG00000014763	20	39	32	45	10	15	13	24
ENSMUSG00000014767	28	24	25	39	19	12	23	37
ENSMUSG00000014769	737	1739	678	964	588	799	543	785
ENSMUSG00000014771	116	8	115	123	97	17	56	113
ENSMUSG00000014773	1	0	10	5	0	0	1	1
ENSMUSG00000014776	1	8	5	6	7	6	6	1
ENSMUSG00000014778	62	178	72	76	43	57	42	69
ENSMUSG00000014782	2	0	9	7	2	0	2	3
ENSMUSG00000014786	11	57	17	22	13	37	16	12
ENSMUSG00000014791	1	0	0	1	3	0	0	2
ENSMUSG00000014813	0	0	1	1	0	0	0	0
ENSMUSG00000014837	18	49	16	8	11	11	12	5
ENSMUSG00000014846	19	22	9	9	13	6	9	0
ENSMUSG00000014850	96	183	83	129	94	87	71	84
ENSMUSG00000014852	0	0	0	0	0	0	0	0
ENSMUSG00000014856	115	384	72	121	61	112	89	88
ENSMUSG00000014859	81	7	35	60	44	8	24	46
ENSMUSG00000014867	359	314	280	453	234	170	199	310
ENSMUSG00000014873	70	8	26	18	13	1	23	27
ENSMUSG00000014905	41	23	52	41	21	6	8	26
ENSMUSG00000014907	195	386	82	97	78	150	131	58
ENSMUSG00000014932	44	50	39	23	40	24	27	21
ENSMUSG00000014956	126	52	123	123	84	44	75	116
ENSMUSG00000014959	223	470	153	263	150	163	163	121
ENSMUSG00000014980	63	49	36	69	37	27	41	40
ENSMUSG00000015001	4	0	2	2	0	1	0	0
ENSMUSG00000015002	322	186	187	559	179	94	116	267
ENSMUSG00000015013	102	178	49	61	49	66	69	51
ENSMUSG00000015016	11	52	5	6	7	16	5	16
ENSMUSG00000015023	69	140	60	59	55	65	47	55
ENSMUSG00000015027	17	42	16	16	9	14	16	8
ENSMUSG00000015053	6	1	14	19	3	1	0	11
ENSMUSG00000015083	0	3	1	3	2	0	0	3
ENSMUSG00000015085	1	5	0	3	2	2	4	2
ENSMUSG00000015087	147	687	142	230	181	278	176	243
ENSMUSG00000015090	0	8	4	0	0	1	1	0
ENSMUSG00000015092	583	1759	388	683	384	643	423	473
ENSMUSG00000015093	0	0	0	0	0	0	0	0
ENSMUSG00000015094	30	32	12	26	30	18	24	15
ENSMUSG00000015095	16	99	12	31	17	26	14	19
ENSMUSG00000015112	249	784	157	256	260	296	241	298
ENSMUSG00000015120	36	234	69	77	45	103	45	52
ENSMUSG00000015126	115	382	141	205	146	158	127	160
ENSMUSG00000015127	0	1	0	0	1	0	0	0
ENSMUSG00000015133	0	3	4	3	1	2	3	0
ENSMUSG00000015134	0	8	1	3	0	0	1	0
ENSMUSG00000015143	565	1929	832	964	686	912	792	826
ENSMUSG00000015149	56	74	46	78	48	41	48	48
ENSMUSG00000015165	1869	613	2091	2790	1596	629	1455	2182
ENSMUSG00000015176	741	1163	507	482	400	441	450	334
ENSMUSG00000015189	24	125	25	40	18	18	25	31
ENSMUSG00000015202	14	23	10	16	12	9	11	13
ENSMUSG00000015214	6	13	12	7	4	2	3	11
ENSMUSG00000015217	56	29	30	52	19	13	15	26
ENSMUSG00000015222	2	45	11	12	10	9	8	14
ENSMUSG00000015224	0	0	0	0	0	0	0	0
ENSMUSG00000015242	0	0	0	0	0	0	0	0
ENSMUSG00000015243	20	5	6	7	5	1	3	8
ENSMUSG00000015247	74	24	54	105	47	13	58	55
ENSMUSG00000015289	410	1957	480	628	392	941	457	450
ENSMUSG00000015290	109	389	80	160	67	130	105	96
ENSMUSG00000015291	70	22	42	61	27	12	25	48
ENSMUSG00000015305	73	142	56	54	49	60	51	50
ENSMUSG00000015312	81	75	53	61	62	48	55	68
ENSMUSG00000015314	1	2	1	4	3	3	0	1
ENSMUSG00000015316	0	0	0	0	0	0	0	0
ENSMUSG00000015335	81	136	102	131	77	71	42	122
ENSMUSG00000015337	99	200	65	66	61	52	65	32
ENSMUSG00000015340	1	3	3	3	1	1	3	0
ENSMUSG00000015341	9	16	4	10	4	4	8	9
ENSMUSG00000015342	3	31	3	12	12	8	9	2
ENSMUSG00000015354	136	363	81	38	99	127	121	29
ENSMUSG00000015355	0	0	0	0	0	0	0	0
ENSMUSG00000015357	15	23	12	22	22	10	10	15
ENSMUSG00000015363	24	163	48	78	59	92	56	67
ENSMUSG00000015365	11	51	8	27	8	21	3	20
ENSMUSG00000015377	25	17	11	14	9	9	16	8
ENSMUSG00000015396	0	0	0	1	0	0	0	0
ENSMUSG00000015401	0	0	0	0	0	0	0	0
ENSMUSG00000015405	0	0	0	1	0	0	0	0
ENSMUSG00000015437	0	0	0	0	0	0	0	0
ENSMUSG00000015441	0	0	0	0	0	0	0	0
ENSMUSG00000015443	0	0	0	0	0	0	0	0
ENSMUSG00000015451	0	2	0	1	0	2	0	0
ENSMUSG00000015452	1	3	0	2	2	2	2	2
ENSMUSG00000015461	140	292	119	232	123	157	122	194
ENSMUSG00000015467	1	0	1	1	0	0	1	1
ENSMUSG00000015468	62	97	14	26	45	46	47	14
ENSMUSG00000015474	16	17	8	18	15	7	11	12
ENSMUSG00000015476	1	0	0	2	0	0	0	0
ENSMUSG00000015478	9	8	9	10	9	5	9	3
ENSMUSG00000015484	0	0	0	1	0	1	0	3
ENSMUSG00000015488	37	127	18	42	20	36	29	30
ENSMUSG00000015501	8	11	2	12	5	5	2	21
ENSMUSG00000015519	0	0	0	0	0	0	0	0
ENSMUSG00000015522	125	128	201	169	75	45	66	145
ENSMUSG00000015533	0	0	0	1	0	0	0	0
ENSMUSG00000015536	154	40	79	131	29	24	46	67
ENSMUSG00000015542	20	99	13	14	21	37	15	17
ENSMUSG00000015568	107	91	62	92	56	50	71	65
ENSMUSG00000015575	256	651	216	346	193	328	262	300
ENSMUSG00000015579	9	5	10	11	2	4	1	1
ENSMUSG00000015597	143	368	97	135	142	157	123	122
ENSMUSG00000015599	0	2	0	2	1	0	0	0
ENSMUSG00000015605	2	0	1	4	2	0	0	4
ENSMUSG00000015619	21	48	28	62	14	21	3	57
ENSMUSG00000015627	0	0	0	0	0	0	0	0
ENSMUSG00000015647	215	68	122	227	120	27	67	124
ENSMUSG00000015652	31	43	36	71	28	32	19	17
ENSMUSG00000015653	9	9	10	20	3	7	8	5
ENSMUSG00000015656	22	17	10	16	12	2	3	8
ENSMUSG00000015659	5	8	2	7	6	10	7	3
ENSMUSG00000015665	0	0	0	0	0	0	0	0
ENSMUSG00000015668	45	81	44	66	29	38	29	25
ENSMUSG00000015671	1654	1239	1342	2416	914	878	1277	1373
ENSMUSG00000015672	103	93	49	81	45	32	25	72
ENSMUSG00000015697	93	108	83	116	56	33	39	87
ENSMUSG00000015702	1	2	0	1	4	7	3	1
ENSMUSG00000015709	11	3	8	9	7	6	4	4
ENSMUSG00000015711	306	636	342	627	359	460	438	352
ENSMUSG00000015714	143	134	170	306	152	125	140	360
ENSMUSG00000015721	1	1	1	0	0	0	0	2
ENSMUSG00000015733	180	152	136	256	79	52	71	221
ENSMUSG00000015745	7	71	15	25	15	22	16	21
ENSMUSG00000015747	24	131	20	38	14	40	19	23
ENSMUSG00000015748	131	232	119	192	89	106	130	108
ENSMUSG00000015749	575	702	368	460	307	437	448	623
ENSMUSG00000015750	9	87	7	25	11	41	12	17
ENSMUSG00000015755	118	252	113	166	125	99	79	135
ENSMUSG00000015757	260	231	135	174	107	68	89	112
ENSMUSG00000015759	64	87	52	81	41	45	58	45
ENSMUSG00000015766	63	98	29	23	47	43	37	20
ENSMUSG00000015776	48	72	55	50	30	35	30	27
ENSMUSG00000015787	9	21	2	4	0	11	0	1
ENSMUSG00000015790	38	86	15	39	30	22	37	27
ENSMUSG00000015804	256	168	152	324	154	87	144	190
ENSMUSG00000015806	409	872	209	334	309	372	341	284
ENSMUSG00000015812	1	7	1	2	2	3	0	3
ENSMUSG00000015829	0	0	0	0	0	0	0	0
ENSMUSG00000015837	255	695	196	366	158	206	185	219
ENSMUSG00000015839	123	387	132	196	97	110	76	99
ENSMUSG00000015843	1	3	1	7	0	0	0	3
ENSMUSG00000015846	63	286	158	207	45	96	48	70
ENSMUSG00000015850	21	10	3	11	11	9	4	12
ENSMUSG00000015852	0	0	0	0	0	0	0	0
ENSMUSG00000015854	0	0	0	0	0	0	0	1
ENSMUSG00000015869	199	427	119	201	98	137	138	104
ENSMUSG00000015879	1	3	1	0	0	1	2	2
ENSMUSG00000015880	179	190	97	144	94	89	103	130
ENSMUSG00000015882	15	55	24	19	20	19	13	22
ENSMUSG00000015889	143	29	184	235	66	18	61	160
ENSMUSG00000015890	3	0	2	0	0	0	0	0
ENSMUSG00000015932	163	985	193	230	225	398	226	172
ENSMUSG00000015937	433	1080	227	442	232	297	202	345
ENSMUSG00000015942	10	22	1	16	18	6	8	9
ENSMUSG00000015943	97	137	60	61	59	65	44	63
ENSMUSG00000015944	9	42	10	18	6	11	5	7
ENSMUSG00000015947	0	0	0	0	0	0	0	0
ENSMUSG00000015950	4	0	0	1	1	1	1	1
ENSMUSG00000015957	2	0	0	0	0	0	0	0
ENSMUSG00000015961	221	194	246	303	148	91	119	197
ENSMUSG00000015962	0	0	0	0	0	0	0	0
ENSMUSG00000015966	4	2	0	0	0	1	2	2
ENSMUSG00000015968	2	6	10	26	3	3	5	5
ENSMUSG00000015970	0	0	0	0	0	0	0	0
ENSMUSG00000015971	144	116	72	114	79	93	82	81
ENSMUSG00000015980	4	23	1	3	2	9	1	2
ENSMUSG00000015981	0	0	0	2	0	10	0	2
ENSMUSG00000015994	1131	1288	601	1018	427	479	632	487
ENSMUSG00000016018	315	869	222	318	245	334	324	295
ENSMUSG00000016024	0	7	3	4	4	5	0	3
ENSMUSG00000016028	24	26	14	28	12	10	4	18
ENSMUSG00000016087	1	0	0	0	0	0	0	0
ENSMUSG00000016128	0	0	1	1	1	1	0	0
ENSMUSG00000016150	0	0	2	0	1	0	2	0
ENSMUSG00000016179	1	1	0	0	0	1	0	3
ENSMUSG00000016181	115	122	62	108	34	35	45	42
ENSMUSG00000016194	4	0	0	0	0	0	0	0
ENSMUSG00000016200	20	30	14	17	15	9	11	12
ENSMUSG00000016206	0	1	7	5	0	0	0	5
ENSMUSG00000016239	8	10	10	23	4	4	2	7
ENSMUSG00000016252	402	982	260	323	240	370	278	295
ENSMUSG00000016253	263	1278	278	447	281	430	256	284
ENSMUSG00000016255	0	0	0	0	0	0	0	0
ENSMUSG00000016256	142	554	88	129	117	161	103	117
ENSMUSG00000016257	84	437	106	125	113	119	93	114
ENSMUSG00000016262	1	12	10	10	8	1	1	3
ENSMUSG00000016283	0	0	0	0	0	0	0	0
ENSMUSG00000016308	194	404	250	425	201	190	122	247
ENSMUSG00000016319	307	394	235	213	89	134	135	223
ENSMUSG00000016327	0	0	0	0	0	0	0	0
ENSMUSG00000016344	53	7	17	12	16	2	8	4
ENSMUSG00000016346	27	104	12	15	21	47	23	8
ENSMUSG00000016349	0	1	1	0	0	0	0	1
ENSMUSG00000016356	3	14	2	4	4	5	0	1
ENSMUSG00000016382	102	200	85	143	39	65	62	63
ENSMUSG00000016386	48	61	58	92	26	27	30	52
ENSMUSG00000016409	135	109	70	121	67	52	63	83
ENSMUSG00000016427	348	3	210	179	88	7	30	128
ENSMUSG00000016458	11	2	4	16	9	4	0	5
ENSMUSG00000016477	51	153	42	58	35	67	50	43
ENSMUSG00000016481	22	99	32	58	28	50	31	42
ENSMUSG00000016487	36	86	35	33	23	30	21	17
ENSMUSG00000016493	0	0	1	0	0	0	0	0
ENSMUSG00000016494	3	26	4	11	0	10	0	4
ENSMUSG00000016495	19	5	20	15	17	0	3	22
ENSMUSG00000016496	0	0	0	2	0	0	0	4
ENSMUSG00000016498	0	0	0	0	0	0	0	0
ENSMUSG00000016503	159	519	95	125	129	225	114	111
ENSMUSG00000016510	37	175	35	46	30	82	48	33
ENSMUSG00000016520	121	95	124	201	76	35	81	83
ENSMUSG00000016524	0	0	0	0	0	0	0	0
ENSMUSG00000016526	78	71	64	63	41	35	31	47
ENSMUSG00000016528	53	131	49	81	27	46	32	45
ENSMUSG00000016529	0	0	0	0	0	0	0	0
ENSMUSG00000016534	136	124	103	232	116	58	101	231
ENSMUSG00000016541	576	1136	272	484	289	436	392	299
ENSMUSG00000016552	39	27	48	64	25	20	16	59
ENSMUSG00000016554	1015	4428	855	1370	866	1864	1164	1070
ENSMUSG00000016559	680	1180	939	1113	446	538	477	591
ENSMUSG00000016619	397	1035	319	438	250	279	292	288
ENSMUSG00000016624	34	32	20	17	14	16	15	14
ENSMUSG00000016626	1	2	0	2	7	2	0	5
ENSMUSG00000016637	42	93	24	31	27	40	29	29
ENSMUSG00000016664	65	79	48	75	44	28	56	27
ENSMUSG00000016756	0	0	0	1	0	0	0	0
ENSMUSG00000016757	159	339	97	139	101	116	101	112
ENSMUSG00000016758	10	83	9	6	5	12	5	7
ENSMUSG00000016763	3	12	4	7	4	2	1	3
ENSMUSG00000016831	107	221	122	183	96	109	117	128
ENSMUSG00000016833	96	41	56	77	51	20	38	52
ENSMUSG00000016918	25	40	12	9	21	7	27	8
ENSMUSG00000016921	518	531	363	544	329	241	335	322
ENSMUSG00000016933	228	615	95	144	158	220	184	113
ENSMUSG00000016940	78	530	71	124	100	232	143	129
ENSMUSG00000016942	2	1	0	1	4	0	0	0
ENSMUSG00000016946	75	31	126	125	30	17	17	65
ENSMUSG00000016982	0	0	0	0	0	0	0	0
ENSMUSG00000016984	134	174	85	82	76	77	105	84
ENSMUSG00000016995	0	1	4	3	0	3	0	0
ENSMUSG00000016998	0	0	0	0	0	0	0	0
ENSMUSG00000017000	0	0	0	0	0	0	0	0
ENSMUSG00000017002	0	0	0	0	0	0	0	0
ENSMUSG00000017003	0	0	0	0	0	0	0	0
ENSMUSG00000017004	0	0	0	0	0	0	0	0
ENSMUSG00000017007	0	0	1	1	3	1	0	0
ENSMUSG00000017009	39	183	71	125	64	103	38	54
ENSMUSG00000017049	0	0	0	0	0	0	0	0
ENSMUSG00000017057	6	37	9	8	8	5	9	5
ENSMUSG00000017064	0	0	0	1	0	0	0	0
ENSMUSG00000017119	156	171	131	205	129	75	78	139
ENSMUSG00000017132	1	1	6	3	0	3	0	9
ENSMUSG00000017144	25	41	51	52	16	27	25	28
ENSMUSG00000017146	181	270	101	131	138	127	133	117
ENSMUSG00000017165	0	0	0	0	0	0	0	0
ENSMUSG00000017167	0	0	0	0	1	0	0	0
ENSMUSG00000017176	59	176	85	111	58	79	73	68
ENSMUSG00000017188	243	799	254	315	220	369	218	236
ENSMUSG00000017195	0	0	2	0	0	0	0	0
ENSMUSG00000017204	1	6	1	12	1	7	2	5
ENSMUSG00000017210	34	57	31	42	28	29	32	36
ENSMUSG00000017211	0	1	0	1	0	0	0	0
ENSMUSG00000017221	1147	2696	1408	1976	1070	1337	1048	1582
ENSMUSG00000017264	174	507	139	175	127	195	146	156
ENSMUSG00000017286	74	67	57	61	51	33	54	44
ENSMUSG00000017288	41	142	47	64	31	67	28	54
ENSMUSG00000017291	412	674	367	528	312	313	324	398
ENSMUSG00000017299	58	133	60	95	43	56	57	47
ENSMUSG00000017300	9	32	18	43	1	3	3	5
ENSMUSG00000017307	169	435	149	240	115	256	137	128
ENSMUSG00000017309	0	0	0	0	0	0	0	0
ENSMUSG00000017310	0	1	4	0	0	0	0	1
ENSMUSG00000017311	1	1	0	0	0	2	0	0
ENSMUSG00000017314	4	5	1	5	2	4	4	1
ENSMUSG00000017316	0	0	0	0	0	0	0	0
ENSMUSG00000017344	0	0	1	0	0	0	0	0
ENSMUSG00000017376	143	780	194	288	164	309	158	180
ENSMUSG00000017386	61	99	75	125	48	46	66	79
ENSMUSG00000017390	53	124	55	109	65	79	95	157
ENSMUSG00000017400	15	56	3	24	18	23	17	20
ENSMUSG00000017404	7	42	7	11	9	12	8	12
ENSMUSG00000017405	35	23	29	32	27	21	11	21
ENSMUSG00000017412	0	1	7	31	5	6	0	3
ENSMUSG00000017417	8	12	1	1	24	13	11	7
ENSMUSG00000017418	26	38	38	42	50	27	28	34
ENSMUSG00000017421	1202	1745	824	1279	624	683	707	769
ENSMUSG00000017428	539	211	395	524	287	101	265	319
ENSMUSG00000017446	0	0	0	0	0	0	0	0
ENSMUSG00000017453	45	7	20	27	24	7	20	41
ENSMUSG00000017466	13	72	19	28	15	24	5	10
ENSMUSG00000017478	172	1207	333	407	257	386	188	293
ENSMUSG00000017485	118	339	130	224	110	123	165	198
ENSMUSG00000017491	10	18	5	9	1	0	0	2
ENSMUSG00000017493	2	1	0	6	5	4	5	3
ENSMUSG00000017499	173	251	139	154	105	99	113	109
ENSMUSG00000017548	277	412	192	233	279	233	194	201
ENSMUSG00000017550	80	101	44	45	57	42	36	54
ENSMUSG00000017561	81	140	91	112	62	55	58	81
ENSMUSG00000017588	1	0	0	0	0	0	0	0
ENSMUSG00000017607	0	0	0	6	0	0	0	5
ENSMUSG00000017615	183	412	100	188	74	119	116	108
ENSMUSG00000017631	61	31	54	63	62	31	49	81
ENSMUSG00000017639	80	325	81	100	120	180	90	107
ENSMUSG00000017652	0	3	1	3	1	0	3	1
ENSMUSG00000017664	67	262	35	71	37	85	53	42
ENSMUSG00000017667	21	49	23	44	17	14	12	9
ENSMUSG00000017670	26	57	36	37	25	27	28	39
ENSMUSG00000017677	78	59	66	78	62	66	41	94
ENSMUSG00000017679	11	6	23	13	7	2	6	6
ENSMUSG00000017686	196	100	96	195	101	80	118	107
ENSMUSG00000017688	0	0	0	0	0	0	0	0
ENSMUSG00000017692	0	1	3	0	1	0	2	0
ENSMUSG00000017697	18	48	14	11	15	22	14	4
ENSMUSG00000017707	133	218	177	269	137	127	104	108
ENSMUSG00000017713	0	2	2	0	2	0	0	0
ENSMUSG00000017715	92	304	58	112	59	95	74	79
ENSMUSG00000017716	1879	1698	1484	2701	900	859	1132	1243
ENSMUSG00000017718	3	12	0	0	2	0	1	2
ENSMUSG00000017720	0	0	0	0	0	0	0	0
ENSMUSG00000017721	56	460	88	131	107	106	57	115
ENSMUSG00000017723	115	706	73	199	119	322	101	125
ENSMUSG00000017724	42	310	31	30	79	156	77	53
ENSMUSG00000017733	0	0	0	0	0	0	0	0
ENSMUSG00000017734	5	6	5	7	0	11	2	0
ENSMUSG00000017737	1	6	0	5	3	3	6	0
ENSMUSG00000017740	3	1	5	2	0	0	0	1
ENSMUSG00000017747	10	7	7	27	4	2	8	11
ENSMUSG00000017754	32	26	14	37	18	18	19	44
ENSMUSG00000017756	171	182	163	312	134	105	171	276
ENSMUSG00000017760	126	522	93	162	141	192	117	150
ENSMUSG00000017764	118	280	59	82	105	103	67	48
ENSMUSG00000017765	36	195	38	24	59	57	37	32
ENSMUSG00000017767	0	0	0	0	0	0	0	0
ENSMUSG00000017774	187	161	74	105	116	100	119	83
ENSMUSG00000017776	56	115	43	66	42	30	31	44
ENSMUSG00000017778	56	75	38	31	27	25	20	29
ENSMUSG00000017781	113	185	60	132	69	91	75	66
ENSMUSG00000017801	98	51	90	107	45	13	20	62
ENSMUSG00000017802	22	82	21	40	9	13	16	21
ENSMUSG00000017817	1	12	0	1	0	1	1	3
ENSMUSG00000017830	0	6	4	14	2	2	0	2
ENSMUSG00000017831	5	22	10	18	9	12	5	8
ENSMUSG00000017832	0	0	1	0	0	0	0	0
ENSMUSG00000017837	88	552	106	133	95	219	104	132
ENSMUSG00000017843	327	716	232	400	230	306	273	308
ENSMUSG00000017858	91	114	45	84	87	55	91	84
ENSMUSG00000017861	390	1892	411	482	417	700	540	387
ENSMUSG00000017868	9	18	1	10	6	7	13	5
ENSMUSG00000017897	0	2	1	5	1	2	1	0
ENSMUSG00000017922	0	0	0	0	0	0	0	0
ENSMUSG00000017929	148	43	73	80	70	30	54	78
ENSMUSG00000017943	0	9	4	2	3	11	6	2
ENSMUSG00000017950	0	1	0	0	3	1	6	0
ENSMUSG00000017969	26	52	20	25	13	8	27	22
ENSMUSG00000017978	4	7	2	12	0	3	0	4
ENSMUSG00000017999	507	661	363	548	277	259	374	323
ENSMUSG00000018001	19	56	17	24	14	19	19	16
ENSMUSG00000018008	2	8	0	5	3	4	2	0
ENSMUSG00000018012	4	7	1	2	4	8	2	2
ENSMUSG00000018040	31	14	12	17	12	14	13	12
ENSMUSG00000018042	343	642	246	445	293	436	452	352
ENSMUSG00000018068	97	169	94	146	93	122	115	96
ENSMUSG00000018076	434	1388	469	633	399	599	445	444
ENSMUSG00000018102	17	10	12	17	2	0	1	2
ENSMUSG00000018126	2	3	4	3	2	0	0	3
ENSMUSG00000018143	1	3	1	2	2	5	3	3
ENSMUSG00000018160	252	320	145	293	118	117	148	220
ENSMUSG00000018166	23	52	39	54	21	21	18	40
ENSMUSG00000018167	66	55	45	81	41	19	35	29
ENSMUSG00000018168	0	3	0	1	0	2	0	1
ENSMUSG00000018169	23	77	19	18	12	40	19	12
ENSMUSG00000018171	55	116	48	103	58	80	60	79
ENSMUSG00000018189	170	306	122	159	100	93	126	102
ENSMUSG00000018196	134	233	296	216	48	76	65	51
ENSMUSG00000018199	89	247	93	100	65	77	82	77
ENSMUSG00000018209	171	599	133	207	113	162	140	103
ENSMUSG00000018211	0	0	0	0	0	0	0	0
ENSMUSG00000018217	19	52	12	19	9	8	8	6
ENSMUSG00000018238	2	2	0	1	0	1	2	0
ENSMUSG00000018239	186	459	171	255	155	175	140	154
ENSMUSG00000018259	0	0	0	0	0	0	0	0
ENSMUSG00000018263	0	1	2	8	0	0	2	1
ENSMUSG00000018286	1868	4797	1184	1882	1032	1465	1063	1010
ENSMUSG00000018287	427	967	462	535	314	437	364	442
ENSMUSG00000018293	278	10	211	149	85	5	23	205
ENSMUSG00000018322	56	75	49	50	47	47	41	62
ENSMUSG00000018326	631	1413	481	605	342	524	383	440
ENSMUSG00000018334	51	171	111	155	45	59	36	66
ENSMUSG00000018339	43	206	36	126	40	104	24	33
ENSMUSG00000018340	119	352	126	150	79	142	143	70
ENSMUSG00000018341	0	1	0	0	0	0	0	0
ENSMUSG00000018347	19	169	39	41	17	61	30	33
ENSMUSG00000018362	0	0	0	0	0	0	0	0
ENSMUSG00000018363	45	66	38	46	30	45	19	30
ENSMUSG00000018372	32	73	26	58	25	42	34	34
ENSMUSG00000018377	63	129	43	48	26	47	27	30
ENSMUSG00000018378	52	76	27	29	17	29	27	22
ENSMUSG00000018379	1251	536	1674	1820	786	317	507	1414
ENSMUSG00000018381	4	6	1	1	1	4	3	2
ENSMUSG00000018387	1	11	0	7	0	1	2	2
ENSMUSG00000018395	53	125	31	77	36	42	32	50
ENSMUSG00000018398	122	236	72	158	52	90	80	70
ENSMUSG00000018401	131	205	89	151	73	100	100	111
ENSMUSG00000018405	41	271	35	70	51	132	53	82
ENSMUSG00000018411	123	227	110	125	222	192	152	194
ENSMUSG00000018412	78	361	116	125	96	130	92	97
ENSMUSG00000018415	96	59	78	109	102	34	81	119
ENSMUSG00000018417	71	201	76	132	64	66	75	82
ENSMUSG00000018425	122	318	77	115	86	179	139	87
ENSMUSG00000018427	14	28	21	44	14	9	4	10
ENSMUSG00000018428	209	455	214	359	147	180	160	256
ENSMUSG00000018433	239	503	162	251	162	198	159	162
ENSMUSG00000018442	95	266	83	94	49	95	70	63
ENSMUSG00000018446	1211	557	1124	1272	910	482	1134	1198
ENSMUSG00000018449	62	101	36	60	37	70	62	51
ENSMUSG00000018451	8	2	0	0	0	0	0	2
ENSMUSG00000018459	0	0	0	0	0	0	0	0
ENSMUSG00000018470	11	31	13	13	11	24	20	8
ENSMUSG00000018474	34	181	31	33	29	47	20	34
ENSMUSG00000018476	95	125	79	105	70	62	74	183
ENSMUSG00000018479	0	0	0	0	0	0	0	0
ENSMUSG00000018481	109	194	100	124	90	80	89	103
ENSMUSG00000018486	0	0	0	0	0	0	0	0
ENSMUSG00000018500	17	15	16	26	5	8	3	5
ENSMUSG00000018501	910	2470	621	954	697	852	650	765
ENSMUSG00000018507	2	6	6	8	1	5	3	0
ENSMUSG00000018509	186	187	129	215	151	142	195	189
ENSMUSG00000018537	185	1895	281	407	207	544	313	306
ENSMUSG00000018541	77	198	79	113	54	85	60	66
ENSMUSG00000018543	8	0	0	5	1	4	0	0
ENSMUSG00000018547	163	109	131	164	101	75	88	109
ENSMUSG00000018548	116	361	57	83	91	134	113	102
ENSMUSG00000018554	0	9	1	1	1	3	4	2
ENSMUSG00000018559	136	237	111	197	90	102	145	114
ENSMUSG00000018565	168	615	169	235	146	244	153	146
ENSMUSG00000018566	6	7	5	2	3	0	3	6
ENSMUSG00000018567	186	345	146	265	141	152	143	176
ENSMUSG00000018569	1	6	1	1	1	5	4	0
ENSMUSG00000018570	9	47	2	5	11	18	17	14
ENSMUSG00000018572	434	2068	373	576	348	688	343	378
ENSMUSG00000018574	89	264	60	108	57	111	45	48
ENSMUSG00000018581	0	0	1	0	0	1	0	0
ENSMUSG00000018583	1119	1294	1052	1174	705	530	494	904
ENSMUSG00000018585	422	762	218	253	276	294	287	217
ENSMUSG00000018589	0	0	0	1	0	0	0	0
ENSMUSG00000018593	1078	2806	869	1528	806	1080	603	778
ENSMUSG00000018595	0	0	0	0	0	0	0	0
ENSMUSG00000018599	60	66	37	57	48	46	50	54
ENSMUSG00000018604	460	1182	753	1034	446	578	383	642
ENSMUSG00000018620	2	0	0	0	1	1	0	0
ENSMUSG00000018623	0	0	0	0	0	0	0	0
ENSMUSG00000018634	0	0	0	0	0	0	0	0
ENSMUSG00000018648	125	129	84	181	32	42	28	64
ENSMUSG00000018651	216	739	170	258	230	342	261	211
ENSMUSG00000018654	0	12	0	1	2	0	1	0
ENSMUSG00000018656	0	0	0	0	0	0	0	0
ENSMUSG00000018659	50	178	51	49	54	92	40	74
ENSMUSG00000018661	46	77	24	44	20	44	30	27
ENSMUSG00000018666	1695	2485	1882	2216	1540	1446	1816	1481
ENSMUSG00000018669	136	492	84	134	112	184	127	103
ENSMUSG00000018672	16	14	3	11	8	11	3	19
ENSMUSG00000018677	562	2419	436	1114	394	1017	549	696
ENSMUSG00000018678	112	138	123	174	91	73	92	112
ENSMUSG00000018697	62	77	44	64	35	23	42	43
ENSMUSG00000018698	0	1	0	0	0	0	0	0
ENSMUSG00000018707	722	5524	996	2010	1002	1964	964	1537
ENSMUSG00000018727	38	82	5	23	51	78	30	16
ENSMUSG00000018733	25	10	18	32	9	5	19	11
ENSMUSG00000018736	53	47	77	138	48	37	32	72
ENSMUSG00000018740	7	3	7	5	6	6	2	2
ENSMUSG00000018750	3	10	4	1	2	4	5	4
ENSMUSG00000018752	2	1	0	1	0	6	1	1
ENSMUSG00000018761	361	2394	452	568	500	762	539	625
ENSMUSG00000018765	249	1391	515	674	410	548	304	634
ENSMUSG00000018770	3321	1952	2438	4428	1980	1292	2494	2319
ENSMUSG00000018774	45	62	13	21	28	19	18	25
ENSMUSG00000018776	2	0	2	0	1	0	2	2
ENSMUSG00000018796	77	139	66	62	79	64	33	73
ENSMUSG00000018800	11	18	3	10	6	4	2	2
ENSMUSG00000018809	30	54	30	21	13	17	14	30
ENSMUSG00000018819	0	1	1	0	1	0	0	0
ENSMUSG00000018820	45	92	28	58	27	36	40	30
[truncated: 51,701 more rows]
