# Supplementary material for: Transient upregulation of IRF1 during exit from naive pluripotency confers viral protection
Source: EMBO Rep. 2022 Jul 19;23(9):e55375. doi: 10.15252/embr.202255375 (PMC9442322; doi:10.15252/embr.202255375)
Supplement: Supplementary file 10 — Dataset EV8 [file EMBR-23-e55375-s008.zip › EMBOR-2022-55375V1_DatasetEV8/Irf1.consensus_peaks.bed]

1	3482937	3483270	Interval_1	0	+
1	5263646	5264251	Interval_2	0	+
1	5283185	5283528	Interval_3	0	+
1	5943345	5944021	Interval_4	0	+
1	5982683	5982981	Interval_5	0	+
1	7055061	7055507	Interval_6	0	+
1	12175156	12175196	Interval_7	0	+
1	12602706	12603041	Interval_8	0	+
1	12644765	12644844	Interval_9	0	+
1	12707584	12707981	Interval_10	0	+
1	12744266	12744811	Interval_11	0	+
1	13009052	13009383	Interval_12	0	+
1	13293428	13293788	Interval_13	0	+
1	14797733	14798249	Interval_14	0	+
1	14823243	14823541	Interval_15	0	+
1	15804474	15805024	Interval_16	0	+
1	15805408	15805836	Interval_17	0	+
1	17014089	17014129	Interval_18	0	+
1	18988412	18988710	Interval_19	0	+
1	20225362	20225660	Interval_20	0	+
1	23399626	23399948	Interval_21	0	+
1	24042911	24043306	Interval_22	0	+
1	30828660	30828989	Interval_23	0	+
1	34480909	34481207	Interval_24	0	+
1	35849623	35850096	Interval_25	0	+
1	36344890	36345335	Interval_26	0	+
1	37889866	37890592	Interval_27	0	+
1	40022678	40023017	Interval_28	0	+
1	44951219	44951259	Interval_29	0	+
1	46915917	46916249	Interval_30	0	+
1	47563582	47564117	Interval_31	0	+
1	49682335	49682674	Interval_32	0	+
1	50025473	50025939	Interval_33	0	+
1	50962386	50962684	Interval_34	0	+
1	51536214	51536642	Interval_35	0	+
1	52113525	52114114	Interval_36	0	+
1	52119127	52119937	Interval_37	0	+
1	55028910	55029275	Interval_38	0	+
1	57849782	57850332	Interval_39	0	+
1	58652415	58652776	Interval_40	0	+
1	58711160	58711781	Interval_41	0	+
1	59608319	59608819	Interval_42	0	+
1	63221911	63222367	Interval_43	0	+
1	64302768	64303088	Interval_44	0	+
1	64731378	64731912	Interval_45	0	+
1	66838324	66838803	Interval_46	0	+
1	68766139	68766655	Interval_47	0	+
1	69221615	69221923	Interval_48	0	+
1	72225767	72226072	Interval_49	0	+
1	72297193	72297534	Interval_50	0	+
1	75601705	75602028	Interval_51	0	+
1	77511727	77512089	Interval_52	0	+
1	77634670	77634972	Interval_53	0	+
1	77978365	77978663	Interval_54	0	+
1	78203742	78204154	Interval_55	0	+
1	81593399	81593963	Interval_56	0	+
1	84693212	84693510	Interval_57	0	+
1	86277319	86277786	Interval_58	0	+
1	86290166	86290464	Interval_59	0	+
1	88554393	88554886	Interval_60	0	+
1	88575794	88576265	Interval_61	0	+
1	88750315	88750613	Interval_62	0	+
1	91298977	91299315	Interval_63	0	+
1	91801039	91801459	Interval_64	0	+
1	98589525	98590031	Interval_65	0	+
1	100308045	100308382	Interval_66	0	+
1	100452699	100453216	Interval_67	0	+
1	101902157	101902610	Interval_68	0	+
1	103360554	103361281	Interval_69	0	+
1	103385865	103386297	Interval_70	0	+
1	107414013	107414311	Interval_71	0	+
1	114165328	114165787	Interval_72	0	+
1	119051075	119051451	Interval_73	0	+
1	119438219	119438748	Interval_74	0	+
1	120643747	120644073	Interval_75	0	+
1	122466082	122466537	Interval_76	0	+
1	126763112	126763708	Interval_77	0	+
1	127773926	127774267	Interval_78	0	+
1	129358241	129358656	Interval_79	0	+
1	132008075	132008571	Interval_80	0	+
1	132533883	132534210	Interval_81	0	+
1	133397568	133398081	Interval_82	0	+
1	133432637	133432935	Interval_83	0	+
1	136685318	136685875	Interval_84	0	+
1	139263139	139263461	Interval_85	0	+
1	139732727	139733061	Interval_86	0	+
1	140428968	140429365	Interval_87	0	+
1	141140201	141140803	Interval_88	0	+
1	143731724	143732218	Interval_89	0	+
1	143766303	143766786	Interval_90	0	+
1	147943802	147944105	Interval_91	0	+
1	150496495	150497235	Interval_92	0	+
1	151501095	151501464	Interval_93	0	+
1	153287975	153288273	Interval_94	0	+
1	156037191	156037763	Interval_95	0	+
1	156956359	156956946	Interval_96	0	+
1	161070439	161071115	Interval_97	0	+
1	161463696	161464090	Interval_98	0	+
1	161613573	161613971	Interval_99	0	+
1	161951168	161951466	Interval_100	0	+
1	168460065	168460628	Interval_101	0	+
1	171038058	171038407	Interval_102	0	+
1	171222709	171223026	Interval_103	0	+
1	171411951	171412759	Interval_104	0	+
1	177338510	177339020	Interval_105	0	+
1	178287001	178287373	Interval_106	0	+
1	178523013	178523539	Interval_107	0	+
1	180293022	180293552	Interval_108	0	+
1	180641363	180641996	Interval_109	0	+
1	180942316	180942629	Interval_110	0	+
1	181215232	181215687	Interval_111	0	+
1	181839742	181840236	Interval_112	0	+
1	181852343	181852806	Interval_113	0	+
1	184034188	184034690	Interval_114	0	+
1	187441542	187442139	Interval_115	0	+
1	188055792	188056397	Interval_116	0	+
1	188127473	188127941	Interval_117	0	+
1	189729584	189730007	Interval_118	0	+
1	189916228	189916938	Interval_119	0	+
1	193509899	193510423	Interval_120	0	+
1	194468193	194468618	Interval_121	0	+
1	194879781	194880277	Interval_122	0	+
1	195241553	195242127	Interval_123	0	+
10	3334686	3335010	Interval_124	0	+
10	3825566	3826074	Interval_125	0	+
10	4249225	4249714	Interval_126	0	+
10	4616505	4616545	Interval_127	0	+
10	4632027	4632562	Interval_128	0	+
10	7474345	7474651	Interval_129	0	+
10	8156024	8156543	Interval_130	0	+
10	8170761	8171071	Interval_131	0	+
10	10224575	10224873	Interval_132	0	+
10	11492118	11492439	Interval_133	0	+
10	12874887	12875200	Interval_134	0	+
10	12993497	12993970	Interval_135	0	+
10	13964017	13964640	Interval_136	0	+
10	14086068	14086549	Interval_137	0	+
10	19209655	19210484	Interval_138	0	+
10	20189044	20189571	Interval_139	0	+
10	21588673	21588715	Interval_140	0	+
10	21618644	21619151	Interval_141	0	+
10	21747792	21748203	Interval_142	0	+
10	21881860	21882251	Interval_143	0	+
10	21982049	21982347	Interval_144	0	+
10	24157840	24158138	Interval_145	0	+
10	24814601	24815112	Interval_146	0	+
10	25220643	25221171	Interval_147	0	+
10	26063148	26063446	Interval_148	0	+
10	26633257	26633631	Interval_149	0	+
10	27993012	27993376	Interval_150	0	+
10	30655603	30655901	Interval_151	0	+
10	33195760	33196390	Interval_152	0	+
10	39106609	39106953	Interval_153	0	+
10	39224491	39224927	Interval_154	0	+
10	40462235	40462639	Interval_155	0	+
10	40759639	40759937	Interval_156	0	+
10	41399981	41400440	Interval_157	0	+
10	41605001	41605490	Interval_158	0	+
10	42633305	42633642	Interval_159	0	+
10	44529376	44529764	Interval_160	0	+
10	44640969	44641325	Interval_161	0	+
10	46689963	46690261	Interval_162	0	+
10	51823854	51824235	Interval_163	0	+
10	53650701	53651153	Interval_164	0	+
10	56106834	56107138	Interval_165	0	+
10	59636818	59637132	Interval_166	0	+
10	60282591	60282926	Interval_167	0	+
10	61351149	61351508	Interval_168	0	+
10	61857362	61857758	Interval_169	0	+
10	62254830	62255222	Interval_170	0	+
10	62603736	62604036	Interval_171	0	+
10	66486699	66487279	Interval_172	0	+
10	70095729	70096342	Interval_173	0	+
10	71271745	71272055	Interval_174	0	+
10	73994597	73995153	Interval_175	0	+
10	75499738	75500248	Interval_176	0	+
10	75667304	75667930	Interval_177	0	+
10	77108376	77108674	Interval_178	0	+
10	78244932	78245347	Interval_179	0	+
10	78351689	78352144	Interval_180	0	+
10	79485115	79485695	Interval_181	0	+
10	80932511	80932996	Interval_182	0	+
10	81129276	81129656	Interval_183	0	+
10	81429343	81429641	Interval_184	0	+
10	81496498	81497097	Interval_185	0	+
10	83652270	83652675	Interval_186	0	+
10	84704195	84704512	Interval_187	0	+
10	85577829	85578152	Interval_188	0	+
10	85957486	85957946	Interval_189	0	+
10	86021750	86022217	Interval_190	0	+
10	89570198	89570657	Interval_191	0	+
10	89874173	89874566	Interval_192	0	+
10	91695654	91695700	Interval_193	0	+
10	93153479	93153824	Interval_194	0	+
10	94525702	94526043	Interval_195	0	+
10	94538652	94538996	Interval_196	0	+
10	94545379	94545964	Interval_197	0	+
10	95642932	95643390	Interval_198	0	+
10	98749109	98749410	Interval_199	0	+
10	99204529	99205070	Interval_200	0	+
10	99846258	99846620	Interval_201	0	+
10	103225555	103226018	Interval_202	0	+
10	108335824	108336210	Interval_203	0	+
10	109137013	109137562	Interval_204	0	+
10	111010465	111011065	Interval_205	0	+
10	111232262	111232762	Interval_206	0	+
10	111344575	111344920	Interval_207	0	+
10	114202192	114202703	Interval_208	0	+
10	115314176	115314717	Interval_209	0	+
10	116950499	116951032	Interval_210	0	+
10	117452100	117452610	Interval_211	0	+
10	117563087	117563385	Interval_212	0	+
10	120745371	120745669	Interval_213	0	+
10	120962300	120962799	Interval_214	0	+
10	121447619	121448007	Interval_215	0	+
10	121586866	121587271	Interval_216	0	+
10	123768643	123769387	Interval_217	0	+
10	123807316	123807779	Interval_218	0	+
10	125549185	125549497	Interval_219	0	+
10	127369655	127370030	Interval_220	0	+
10	128270090	128270416	Interval_221	0	+
11	4016661	4016959	Interval_222	0	+
11	7562032	7562331	Interval_223	0	+
11	8607129	8607605	Interval_224	0	+
11	8747596	8748130	Interval_225	0	+
11	9116098	9116624	Interval_226	0	+
11	9873655	9874089	Interval_227	0	+
11	19823514	19823812	Interval_228	0	+
11	20132876	20133434	Interval_229	0	+
11	20304273	20304734	Interval_230	0	+
11	20805864	20806252	Interval_231	0	+
11	21210045	21210564	Interval_232	0	+
11	22830089	22830387	Interval_233	0	+
11	22871785	22872256	Interval_234	0	+
11	24340769	24341163	Interval_235	0	+
11	25100149	25100201	Interval_236	0	+
11	26343646	26344040	Interval_237	0	+
11	29130486	29130888	Interval_238	0	+
11	29779434	29779789	Interval_239	0	+
11	30648127	30648484	Interval_240	0	+
11	32671570	32671960	Interval_241	0	+
11	34800083	34800495	Interval_242	0	+
11	35833944	35834262	Interval_243	0	+
11	37481144	37481669	Interval_244	0	+
11	40694347	40694735	Interval_245	0	+
11	43632738	43633036	Interval_246	0	+
11	44682797	44683271	Interval_247	0	+
11	48498924	48499604	Interval_248	0	+
11	48870978	48871878	Interval_249	0	+
11	48992008	48992676	Interval_250	0	+
11	49064045	49064558	Interval_251	0	+
11	49081370	49081693	Interval_252	0	+
11	49435427	49435467	Interval_253	0	+
11	50249676	50250099	Interval_254	0	+
11	51431841	51432303	Interval_255	0	+
11	51800771	51801161	Interval_256	0	+
11	52618375	52618673	Interval_257	0	+
11	53857336	53857724	Interval_258	0	+
11	53858911	53859620	Interval_259	0	+
11	54140358	54140656	Interval_260	0	+
11	54462504	54462856	Interval_261	0	+
11	57962369	57963383	Interval_262	0	+
11	58199097	58199797	Interval_263	0	+
11	58211361	58211714	Interval_264	0	+
11	58214614	58215268	Interval_265	0	+
11	60305620	60306060	Interval_266	0	+
11	60368739	60369057	Interval_267	0	+
11	60777246	60777607	Interval_268	0	+
11	61304718	61305056	Interval_269	0	+
11	61670059	61670559	Interval_270	0	+
11	64079405	64079781	Interval_271	0	+
11	66985267	66985565	Interval_272	0	+
11	67966155	67966534	Interval_273	0	+
11	69708162	69708764	Interval_274	0	+
11	69846587	69847149	Interval_275	0	+
11	72301320	72301844	Interval_276	0	+
11	72690209	72690718	Interval_277	0	+
11	74283925	74284427	Interval_278	0	+
11	76897980	76898305	Interval_279	0	+
11	77093112	77093431	Interval_280	0	+
11	78198044	78198085	Interval_281	0	+
11	78247631	78248185	Interval_282	0	+
11	79002281	79002793	Interval_283	0	+
11	79141494	79141875	Interval_284	0	+
11	80131203	80131525	Interval_285	0	+
11	82991697	82992022	Interval_286	0	+
11	84870656	84871147	Interval_287	0	+
11	85562174	85562472	Interval_288	0	+
11	86201522	86201836	Interval_289	0	+
11	86344852	86345368	Interval_290	0	+
11	86581234	86581663	Interval_291	0	+
11	87987867	87988165	Interval_292	0	+
11	88692714	88693569	Interval_293	0	+
11	88873730	88874028	Interval_294	0	+
11	88950184	88950482	Interval_295	0	+
11	88999128	88999683	Interval_296	0	+
11	89105916	89106321	Interval_297	0	+
11	95728815	95729371	Interval_298	0	+
11	95957942	95958385	Interval_299	0	+
11	96311257	96311930	Interval_300	0	+
11	96342122	96342420	Interval_301	0	+
11	96712165	96712463	Interval_302	0	+
11	97932447	97932488	Interval_303	0	+
11	97945919	97946322	Interval_304	0	+
11	98121732	98122285	Interval_305	0	+
11	98457732	98458153	Interval_306	0	+
11	99023837	99024492	Interval_307	0	+
11	100240130	100240840	Interval_308	0	+
11	100714166	100714576	Interval_309	0	+
11	100735356	100735931	Interval_310	0	+
11	100904444	100905063	Interval_311	0	+
11	100931483	100932066	Interval_312	0	+
11	101448148	101448823	Interval_313	0	+
11	101581993	101582532	Interval_314	0	+
11	102392547	102392900	Interval_315	0	+
11	102432186	102432494	Interval_316	0	+
11	104063610	104063908	Interval_317	0	+
11	104978079	104978377	Interval_318	0	+
11	105794786	105794826	Interval_319	0	+
11	106135019	106135515	Interval_320	0	+
11	106962411	106962734	Interval_321	0	+
11	107052597	107052895	Interval_322	0	+
11	107154480	107154805	Interval_323	0	+
11	107538951	107539490	Interval_324	0	+
11	109331392	109331774	Interval_325	0	+
11	109362439	109362770	Interval_326	0	+
11	113747268	113747566	Interval_327	0	+
11	114361349	114361683	Interval_328	0	+
11	115177692	115178209	Interval_329	0	+
11	117599165	117599493	Interval_330	0	+
11	119390377	119390699	Interval_331	0	+
11	119392758	119393666	Interval_332	0	+
11	119928201	119928693	Interval_333	0	+
11	121475724	121476022	Interval_334	0	+
12	3759494	3759831	Interval_335	0	+
12	6700670	6700968	Interval_336	0	+
12	8359562	8359867	Interval_337	0	+
12	8677216	8677734	Interval_338	0	+
12	8829719	8830108	Interval_339	0	+
12	8922348	8922885	Interval_340	0	+
12	12784621	12784919	Interval_341	0	+
12	15357808	15358203	Interval_342	0	+
12	16495460	16495862	Interval_343	0	+
12	17022014	17022626	Interval_344	0	+
12	17165944	17166492	Interval_345	0	+
12	21462334	21463305	Interval_346	0	+
12	26456339	26456650	Interval_347	0	+
12	26469069	26469732	Interval_348	0	+
12	30584212	30584571	Interval_349	0	+
12	31043037	31043358	Interval_350	0	+
12	32081747	32082151	Interval_351	0	+
12	35640821	35641309	Interval_352	0	+
12	38538767	38539152	Interval_353	0	+
12	39523029	39523327	Interval_354	0	+
12	39593688	39594123	Interval_355	0	+
12	40018165	40018570	Interval_356	0	+
12	46996874	46997172	Interval_357	0	+
12	47950718	47951260	Interval_358	0	+
12	52615706	52616004	Interval_359	0	+
12	54154823	54155121	Interval_360	0	+
12	55474186	55474492	Interval_361	0	+
12	57204469	57204973	Interval_362	0	+
12	60222522	60222943	Interval_363	0	+
12	61004565	61005082	Interval_364	0	+
12	62885019	62885390	Interval_365	0	+
12	63552744	63553261	Interval_366	0	+
12	65110633	65110931	Interval_367	0	+
12	67683430	67683853	Interval_368	0	+
12	70974784	70975253	Interval_369	0	+
12	71346125	71346434	Interval_370	0	+
12	73046441	73046858	Interval_371	0	+
12	73162445	73162783	Interval_372	0	+
12	73438697	73439168	Interval_373	0	+
12	73537911	73538227	Interval_374	0	+
12	74804132	74804572	Interval_375	0	+
12	75983688	75984050	Interval_376	0	+
12	76049967	76050272	Interval_377	0	+
12	76214937	76215273	Interval_378	0	+
12	76957654	76958245	Interval_379	0	+
12	77261569	77261617	Interval_380	0	+
12	78062005	78062405	Interval_381	0	+
12	78980582	78981175	Interval_382	0	+
12	79006464	79007253	Interval_383	0	+
12	80115620	80116116	Interval_384	0	+
12	80689456	80689496	Interval_385	0	+
12	80792035	80792333	Interval_386	0	+
12	80921168	80921625	Interval_387	0	+
12	80990615	80991013	Interval_388	0	+
12	82312567	82313010	Interval_389	0	+
12	82327337	82327822	Interval_390	0	+
12	83450439	83450964	Interval_391	0	+
12	83932996	83933338	Interval_392	0	+
12	85305448	85305897	Interval_393	0	+
12	85577122	85577969	Interval_394	0	+
12	86653338	86653646	Interval_395	0	+
12	86859138	86859625	Interval_396	0	+
12	87443721	87444122	Interval_397	0	+
12	89482123	89482486	Interval_398	0	+
12	89719016	89719628	Interval_399	0	+
12	90260073	90260383	Interval_400	0	+
12	91823566	91823864	Interval_401	0	+
12	96615758	96616056	Interval_402	0	+
12	99406964	99407790	Interval_403	0	+
12	99411669	99412100	Interval_404	0	+
12	99773566	99774037	Interval_405	0	+
12	102695325	102695623	Interval_406	0	+
12	103434214	103434512	Interval_407	0	+
12	105761132	105761430	Interval_408	0	+
12	105801098	105801626	Interval_409	0	+
12	107046985	107047448	Interval_410	0	+
12	110601945	110602243	Interval_411	0	+
12	111417363	111417799	Interval_412	0	+
12	111514821	111515438	Interval_413	0	+
12	112130155	112130778	Interval_414	0	+
12	113026449	113026757	Interval_415	0	+
12	113114192	113114606	Interval_416	0	+
12	116416567	116416961	Interval_417	0	+
12	117681468	117681810	Interval_418	0	+
12	117728083	117728381	Interval_419	0	+
12	119965505	119965827	Interval_420	0	+
13	3034641	3035248	Interval_421	0	+
13	3610974	3611272	Interval_422	0	+
13	3636924	3637373	Interval_423	0	+
13	4716313	4716611	Interval_424	0	+
13	5550241	5550713	Interval_425	0	+
13	5704991	5705320	Interval_426	0	+
13	6621683	6622026	Interval_427	0	+
13	6921984	6922430	Interval_428	0	+
13	8962339	8962736	Interval_429	0	+
13	9380783	9381108	Interval_430	0	+
13	9429784	9430320	Interval_431	0	+
13	9494729	9495250	Interval_432	0	+
13	12460528	12460914	Interval_433	0	+
13	12926040	12926349	Interval_434	0	+
13	13490857	13491211	Interval_435	0	+
13	14025682	14026023	Interval_436	0	+
13	14063381	14063679	Interval_437	0	+
13	14613569	14613988	Interval_438	0	+
13	16012173	16012769	Interval_439	0	+
13	16682994	16683473	Interval_440	0	+
13	19458492	19458790	Interval_441	0	+
13	21225101	21225669	Interval_442	0	+
13	21935315	21935667	Interval_443	0	+
13	21974376	21975062	Interval_444	0	+
13	23584742	23585300	Interval_445	0	+
13	23666783	23667126	Interval_446	0	+
13	23710284	23710894	Interval_447	0	+
13	23761065	23761540	Interval_448	0	+
13	23952817	23953334	Interval_449	0	+
13	24965499	24966009	Interval_450	0	+
13	26000805	26001250	Interval_451	0	+
13	27206084	27206132	Interval_452	0	+
13	29986195	29986648	Interval_453	0	+
13	30471940	30472272	Interval_454	0	+
13	30932913	30933429	Interval_455	0	+
13	33004217	33004771	Interval_456	0	+
13	34162810	34163189	Interval_457	0	+
13	37108507	37108909	Interval_458	0	+
13	37506637	37506677	Interval_459	0	+
13	39423875	39423922	Interval_460	0	+
13	40730684	40731225	Interval_461	0	+
13	40735690	40736003	Interval_462	0	+
13	41386647	41387026	Interval_463	0	+
13	41583727	41584142	Interval_464	0	+
13	42819902	42820302	Interval_465	0	+
13	42866073	42866613	Interval_466	0	+
13	42884129	42884698	Interval_467	0	+
13	43253695	43254093	Interval_468	0	+
13	44138555	44138876	Interval_469	0	+
13	44298950	44299332	Interval_470	0	+
13	44399903	44400209	Interval_471	0	+
13	45970943	45971485	Interval_472	0	+
13	46012335	46012633	Interval_473	0	+
13	46644139	46644482	Interval_474	0	+
13	48942802	48943198	Interval_475	0	+
13	48977781	48978455	Interval_476	0	+
13	49257872	49258384	Interval_477	0	+
13	51097036	51097498	Interval_478	0	+
13	51845864	51846563	Interval_479	0	+
13	53196442	53196777	Interval_480	0	+
13	54209400	54209756	Interval_481	0	+
13	54215800	54216317	Interval_482	0	+
13	54501307	54501651	Interval_483	0	+
13	54808968	54809495	Interval_484	0	+
13	54818759	54819158	Interval_485	0	+
13	55828054	55828404	Interval_486	0	+
13	56116081	56116379	Interval_487	0	+
13	56611966	56612469	Interval_488	0	+
13	56774358	56774702	Interval_489	0	+
13	57284521	57284826	Interval_490	0	+
13	58158067	58158498	Interval_491	0	+
13	58509251	58509596	Interval_492	0	+
13	58768431	58768480	Interval_493	0	+
13	60236747	60237296	Interval_494	0	+
13	61476569	61476613	Interval_495	0	+
13	62024573	62025029	Interval_496	0	+
13	66630988	66631521	Interval_497	0	+
13	67194266	67194774	Interval_498	0	+
13	69534652	69535201	Interval_499	0	+
13	71358644	71359074	Interval_500	0	+
13	73068742	73069496	Interval_501	0	+
13	73764332	73764842	Interval_502	0	+
13	74639547	74640189	Interval_503	0	+
13	75085692	75086039	Interval_504	0	+
13	76527321	76527661	Interval_505	0	+
13	80268374	80268711	Interval_506	0	+
13	81469582	81469953	Interval_507	0	+
13	83704035	83704333	Interval_508	0	+
13	84284776	84285074	Interval_509	0	+
13	84937828	84938126	Interval_510	0	+
13	85889870	85890209	Interval_511	0	+
13	89570625	89570665	Interval_512	0	+
13	89929485	89929783	Interval_513	0	+
13	90237408	90237718	Interval_514	0	+
13	90795894	90796630	Interval_515	0	+
13	91635959	91636475	Interval_516	0	+
13	92332046	92332616	Interval_517	0	+
13	93771936	93772496	Interval_518	0	+
13	94382321	94382858	Interval_519	0	+
13	94717868	94718345	Interval_520	0	+
13	95534247	95534692	Interval_521	0	+
13	96924821	96925193	Interval_522	0	+
13	99858648	99859372	Interval_523	0	+
13	101805669	101806009	Interval_524	0	+
13	103321716	103322286	Interval_525	0	+
13	104285784	104286359	Interval_526	0	+
13	106947007	106947437	Interval_527	0	+
13	107549499	107550593	Interval_528	0	+
13	107970933	107971332	Interval_529	0	+
13	109073367	109074013	Interval_530	0	+
13	110794557	110794857	Interval_531	0	+
13	112398831	112399244	Interval_532	0	+
13	112403018	112403316	Interval_533	0	+
13	112416362	112416909	Interval_534	0	+
13	113013343	113013718	Interval_535	0	+
13	113593572	113593963	Interval_536	0	+
13	114376617	114376915	Interval_537	0	+
13	117444867	117445165	Interval_538	0	+
14	7896069	7896678	Interval_539	0	+
14	7958414	7958797	Interval_540	0	+
14	8095471	8095769	Interval_541	0	+
14	10699908	10700285	Interval_542	0	+
14	11456615	11457216	Interval_543	0	+
14	11853000	11853420	Interval_544	0	+
14	11912294	11912592	Interval_545	0	+
14	14012629	14013168	Interval_546	0	+
14	14294500	14294916	Interval_547	0	+
14	14446854	14447464	Interval_548	0	+
14	15319458	15319996	Interval_549	0	+
14	17410818	17411131	Interval_550	0	+
14	18425693	18426383	Interval_551	0	+
14	18795790	18796088	Interval_552	0	+
14	19731187	19731591	Interval_553	0	+
14	19766170	19766659	Interval_554	0	+
14	20340775	20341278	Interval_555	0	+
14	27562527	27563089	Interval_556	0	+
14	28405951	28406415	Interval_557	0	+
14	30182196	30182495	Interval_558	0	+
14	34048486	34048794	Interval_559	0	+
14	35568314	35568723	Interval_560	0	+
14	39655630	39656211	Interval_561	0	+
14	40885206	40885556	Interval_562	0	+
14	47104428	47104881	Interval_563	0	+
14	47259039	47259367	Interval_564	0	+
14	47488946	47489244	Interval_565	0	+
14	47646830	47647451	Interval_566	0	+
14	49447560	49448144	Interval_567	0	+
14	51063284	51063737	Interval_568	0	+
14	51482270	51482758	Interval_569	0	+
14	54924376	54924751	Interval_570	0	+
14	55578202	55578844	Interval_571	0	+
14	55590503	55591297	Interval_572	0	+
14	55978068	55978369	Interval_573	0	+
14	55979988	55980286	Interval_574	0	+
14	56575073	56575774	Interval_575	0	+
14	59185410	59185866	Interval_576	0	+
14	59614321	59614362	Interval_577	0	+
14	61553981	61554461	Interval_578	0	+
14	62350810	62351423	Interval_579	0	+
14	63566450	63566958	Interval_580	0	+
14	64309828	64310157	Interval_581	0	+
14	64440973	64441450	Interval_582	0	+
14	64501633	64502276	Interval_583	0	+
14	64649966	64650354	Interval_584	0	+
14	66027796	66028281	Interval_585	0	+
14	66278997	66279574	Interval_586	0	+
14	67047744	67048190	Interval_587	0	+
14	67932558	67932856	Interval_588	0	+
14	70772855	70773382	Interval_589	0	+
14	71998689	71999311	Interval_590	0	+
14	72709716	72710048	Interval_591	0	+
14	74398735	74399167	Interval_592	0	+
14	74918423	74918780	Interval_593	0	+
14	74947807	74948177	Interval_594	0	+
14	75844530	75845034	Interval_595	0	+
14	76081145	76081685	Interval_596	0	+
14	76615155	76615507	Interval_597	0	+
14	77220504	77220988	Interval_598	0	+
14	77904191	77904489	Interval_599	0	+
14	78732644	78733200	Interval_600	0	+
14	79481653	79482146	Interval_601	0	+
14	82812547	82813045	Interval_602	0	+
14	85130870	85131402	Interval_603	0	+
14	86243824	86244177	Interval_604	0	+
14	92391184	92391663	Interval_605	0	+
14	96351633	96351945	Interval_606	0	+
14	98895888	98896186	Interval_607	0	+
14	100026707	100027030	Interval_608	0	+
14	100664540	100664890	Interval_609	0	+
14	102329681	102329721	Interval_610	0	+
14	103078157	103078592	Interval_611	0	+
14	103653800	103654312	Interval_612	0	+
14	104336962	104337017	Interval_613	0	+
14	106194049	106194433	Interval_614	0	+
14	108994951	108995249	Interval_615	0	+
14	113405099	113405411	Interval_616	0	+
14	115253592	115254015	Interval_617	0	+
14	116479534	116480074	Interval_618	0	+
14	121053192	121053499	Interval_619	0	+
14	121103620	121103918	Interval_620	0	+
14	122465453	122465779	Interval_621	0	+
15	3069362	3069822	Interval_622	0	+
15	3412973	3413434	Interval_623	0	+
15	6455749	6456047	Interval_624	0	+
15	6456781	6457461	Interval_625	0	+
15	7031556	7032115	Interval_626	0	+
15	8101909	8102452	Interval_627	0	+
15	8716135	8716677	Interval_628	0	+
15	9070794	9071217	Interval_629	0	+
15	9087386	9087684	Interval_630	0	+
15	12035988	12036511	Interval_631	0	+
15	12424157	12424513	Interval_632	0	+
15	12856708	12857321	Interval_633	0	+
15	15261690	15262007	Interval_634	0	+
15	16217679	16218317	Interval_635	0	+
15	16629845	16630143	Interval_636	0	+
15	19172257	19172705	Interval_637	0	+
15	25327859	25328198	Interval_638	0	+
15	25769887	25770387	Interval_639	0	+
15	27369821	27369871	Interval_640	0	+
15	28158814	28159433	Interval_641	0	+
15	30068161	30068588	Interval_642	0	+
15	36561517	36562113	Interval_643	0	+
15	36628836	36629442	Interval_644	0	+
15	36792367	36792702	Interval_645	0	+
15	36827196	36827581	Interval_646	0	+
15	39232704	39233237	Interval_647	0	+
15	39616663	39616961	Interval_648	0	+
15	40247106	40247420	Interval_649	0	+
15	41651278	41651654	Interval_650	0	+
15	41832416	41832733	Interval_651	0	+
15	42675986	42676416	Interval_652	0	+
15	43999920	44000331	Interval_653	0	+
15	46381688	46382225	Interval_654	0	+
15	50857344	50857959	Interval_655	0	+
15	51868851	51868891	Interval_656	0	+
15	51952384	51952785	Interval_657	0	+
15	52990516	52991083	Interval_658	0	+
15	53140899	53141373	Interval_659	0	+
15	55182914	55183300	Interval_660	0	+
15	56742709	56743069	Interval_661	0	+
15	58019586	58019973	Interval_662	0	+
15	59145687	59146066	Interval_663	0	+
15	65744419	65745320	Interval_664	0	+
15	66447368	66447872	Interval_665	0	+
15	67039432	67040103	Interval_666	0	+
15	68960330	68960865	Interval_667	0	+
15	74720891	74721476	Interval_668	0	+
15	74930392	74930757	Interval_669	0	+
15	75862209	75862587	Interval_670	0	+
15	76243025	76243905	Interval_671	0	+
15	76949086	76949569	Interval_672	0	+
15	78510163	78510523	Interval_673	0	+
15	79892023	79892674	Interval_674	0	+
15	79927773	79928196	Interval_675	0	+
15	80798275	80798673	Interval_676	0	+
15	81744966	81745381	Interval_677	0	+
15	85657649	85658115	Interval_678	0	+
15	86007634	86008099	Interval_679	0	+
15	89611646	89611978	Interval_680	0	+
15	91672901	91673298	Interval_681	0	+
15	93827118	93827161	Interval_682	0	+
15	94948030	94948563	Interval_683	0	+
15	97248215	97248790	Interval_684	0	+
15	98325918	98326336	Interval_685	0	+
15	98881486	98881846	Interval_686	0	+
15	98893655	98894182	Interval_687	0	+
15	98985684	98985982	Interval_688	0	+
15	100312443	100312857	Interval_689	0	+
15	101105599	101106265	Interval_690	0	+
15	102233927	102234254	Interval_691	0	+
15	102977357	102977855	Interval_692	0	+
16	5515434	5515474	Interval_693	0	+
16	10467412	10467806	Interval_694	0	+
16	10740994	10741630	Interval_695	0	+
16	10774603	10775067	Interval_696	0	+
16	10785287	10786289	Interval_697	0	+
16	10814616	10814954	Interval_698	0	+
16	11175294	11175601	Interval_699	0	+
16	13749406	13749733	Interval_700	0	+
16	16684021	16684571	Interval_701	0	+
16	17033776	17034086	Interval_702	0	+
16	19761663	19762114	Interval_703	0	+
16	21163289	21163653	Interval_704	0	+
16	21593191	21593491	Interval_705	0	+
16	21727892	21728350	Interval_706	0	+
16	21818679	21818977	Interval_707	0	+
16	22259188	22259553	Interval_708	0	+
16	22544909	22545413	Interval_709	0	+
16	23609594	23610092	Interval_710	0	+
16	30032514	30033031	Interval_711	0	+
16	33326719	33327017	Interval_712	0	+
16	35379322	35379819	Interval_713	0	+
16	35696129	35696578	Interval_714	0	+
16	35869077	35869636	Interval_715	0	+
16	35871150	35871673	Interval_716	0	+
16	35918613	35919180	Interval_717	0	+
16	35938566	35939257	Interval_718	0	+
16	36016693	36016991	Interval_719	0	+
16	36221641	36222146	Interval_720	0	+
16	36598356	36598701	Interval_721	0	+
16	36681708	36682348	Interval_722	0	+
16	37094400	37094698	Interval_723	0	+
16	38347439	38347765	Interval_724	0	+
16	38820928	38821515	Interval_725	0	+
16	42003200	42003724	Interval_726	0	+
16	42608880	42609499	Interval_727	0	+
16	42781920	42782447	Interval_728	0	+
16	47149550	47149890	Interval_729	0	+
16	48610769	48611067	Interval_730	0	+
16	55863316	55863614	Interval_731	0	+
16	59617157	59617504	Interval_732	0	+
16	59879977	59880599	Interval_733	0	+
16	63806739	63807041	Interval_734	0	+
16	64873473	64874246	Interval_735	0	+
16	69077961	69078758	Interval_736	0	+
16	69592110	69592411	Interval_737	0	+
16	72804382	72804422	Interval_738	0	+
16	74232012	74232310	Interval_739	0	+
16	77015946	77016447	Interval_740	0	+
16	78540234	78540713	Interval_741	0	+
16	84621245	84621750	Interval_742	0	+
16	84769885	84770255	Interval_743	0	+
16	85172847	85173217	Interval_744	0	+
16	88142428	88142779	Interval_745	0	+
16	90478638	90478936	Interval_746	0	+
16	91765150	91765520	Interval_747	0	+
16	93816231	93816733	Interval_748	0	+
16	94268260	94268644	Interval_749	0	+
16	95674444	95674841	Interval_750	0	+
16	97534861	97535503	Interval_751	0	+
16	97535606	97536115	Interval_752	0	+
17	3557049	3557392	Interval_753	0	+
17	4403397	4403695	Interval_754	0	+
17	4578973	4579302	Interval_755	0	+
17	4626285	4626392	Interval_756	0	+
17	4626478	4626571	Interval_757	0	+
17	5089696	5089994	Interval_758	0	+
17	5491316	5491887	Interval_759	0	+
17	7897282	7897581	Interval_760	0	+
17	10051887	10052254	Interval_761	0	+
17	13542177	13542674	Interval_762	0	+
17	14693019	14693587	Interval_763	0	+
17	15375242	15375745	Interval_764	0	+
17	17917763	17918061	Interval_765	0	+
17	18373158	18373608	Interval_766	0	+
17	21659629	21659932	Interval_767	0	+
17	23749059	23749513	Interval_768	0	+
17	26753406	26753841	Interval_769	0	+
17	26885084	26885563	Interval_770	0	+
17	27027180	27027870	Interval_771	0	+
17	27591830	27592235	Interval_772	0	+
17	27698008	27698354	Interval_773	0	+
17	29031885	29032415	Interval_774	0	+
17	29442020	29442492	Interval_775	0	+
17	29660405	29661044	Interval_776	0	+
17	30737281	30737583	Interval_777	0	+
17	31296124	31296596	Interval_778	0	+
17	31553570	31553926	Interval_779	0	+
17	32074525	32075020	Interval_780	0	+
17	33678712	33679150	Interval_781	0	+
17	33834651	33834963	Interval_782	0	+
17	33919362	33920075	Interval_783	0	+
17	33978742	33979079	Interval_784	0	+
17	34102910	34103208	Interval_785	0	+
17	34186748	34187359	Interval_786	0	+
17	34197939	34198715	Interval_787	0	+
17	34204207	34204833	Interval_788	0	+
17	34543900	34544274	Interval_789	0	+
17	34879522	34879847	Interval_790	0	+
17	35000556	35001083	Interval_791	0	+
17	35257933	35258318	Interval_792	0	+
17	35262663	35263087	Interval_793	0	+
17	35342761	35343165	Interval_794	0	+
17	35379218	35379563	Interval_795	0	+
17	35380050	35380529	Interval_796	0	+
17	35438769	35439283	Interval_797	0	+
17	35980815	35981119	Interval_798	0	+
17	36020583	36021208	Interval_799	0	+
17	36042625	36043329	Interval_800	0	+
17	36083391	36083822	Interval_801	0	+
17	36121346	36122053	Interval_802	0	+
17	36189386	36189799	Interval_803	0	+
17	36231274	36231761	Interval_804	0	+
17	36836738	36837384	Interval_805	0	+
17	37270423	37271193	Interval_806	0	+
17	37413343	37413669	Interval_807	0	+
17	38006224	38006559	Interval_808	0	+
17	44187433	44187882	Interval_809	0	+
17	44599084	44599506	Interval_810	0	+
17	46162945	46163244	Interval_811	0	+
17	47123749	47124047	Interval_812	0	+
17	48508017	48508315	Interval_813	0	+
17	51408433	51408731	Interval_814	0	+
17	53460768	53461339	Interval_815	0	+
17	53569623	53570252	Interval_816	0	+
17	53581800	53582206	Interval_817	0	+
17	56303428	56303732	Interval_818	0	+
17	56629925	56630478	Interval_819	0	+
17	56913438	56914067	Interval_820	0	+
17	58932779	58933410	Interval_821	0	+
17	58983174	58983515	Interval_822	0	+
17	65357502	65357887	Interval_823	0	+
17	65726966	65727286	Interval_824	0	+
17	70435362	70436192	Interval_825	0	+
17	70924773	70925309	Interval_826	0	+
17	70940222	70940586	Interval_827	0	+
17	71486200	71486555	Interval_828	0	+
17	71617846	71618271	Interval_829	0	+
17	72652943	72653446	Interval_830	0	+
17	76566385	76566912	Interval_831	0	+
17	78253715	78254013	Interval_832	0	+
17	78882218	78882672	Interval_833	0	+
17	79282870	79283168	Interval_834	0	+
17	79560181	79560650	Interval_835	0	+
17	85860674	85861181	Interval_836	0	+
17	85974919	85975395	Interval_837	0	+
17	86437424	86437872	Interval_838	0	+
17	87745553	87745870	Interval_839	0	+
17	88443166	88443638	Interval_840	0	+
17	89280407	89281103	Interval_841	0	+
17	93210467	93210887	Interval_842	0	+
17	93600166	93600578	Interval_843	0	+
17	94687553	94687918	Interval_844	0	+
17	94749926	94750349	Interval_845	0	+
18	3355197	3356344	Interval_846	0	+
18	3762285	3762583	Interval_847	0	+
18	5586635	5587033	Interval_848	0	+
18	8155458	8156008	Interval_849	0	+
18	8163366	8163808	Interval_850	0	+
18	10533061	10533359	Interval_851	0	+
18	10869494	10869904	Interval_852	0	+
18	17432292	17432646	Interval_853	0	+
18	18693711	18694334	Interval_854	0	+
18	24743131	24743746	Interval_855	0	+
18	25441736	25442034	Interval_856	0	+
18	29179976	29180789	Interval_857	0	+
18	29245912	29246270	Interval_858	0	+
18	30503686	30504098	Interval_859	0	+
18	30507011	30507323	Interval_860	0	+
18	30856735	30857308	Interval_861	0	+
18	32472997	32473478	Interval_862	0	+
18	34897789	34898087	Interval_863	0	+
18	34904611	34904909	Interval_864	0	+
18	35015463	35015969	Interval_865	0	+
18	35436659	35436973	Interval_866	0	+
18	36764602	36764908	Interval_867	0	+
18	37643886	37644494	Interval_868	0	+
18	38174812	38175263	Interval_869	0	+
18	39499647	39500087	Interval_870	0	+
18	41487013	41487507	Interval_871	0	+
18	44586675	44586989	Interval_872	0	+
18	44842014	44842484	Interval_873	0	+
18	45056053	45056100	Interval_874	0	+
18	46713726	46714098	Interval_875	0	+
18	47472239	47472537	Interval_876	0	+
18	47492700	47493270	Interval_877	0	+
18	53336539	53336837	Interval_878	0	+
18	53411443	53411882	Interval_879	0	+
18	56466513	56466922	Interval_880	0	+
18	56549142	56549189	Interval_881	0	+
18	56756030	56756755	Interval_882	0	+
18	58659021	58659506	Interval_883	0	+
18	58659794	58660152	Interval_884	0	+
18	60439062	60439418	Interval_885	0	+
18	65122906	65123269	Interval_886	0	+
18	65427478	65427525	Interval_887	0	+
18	66448177	66448488	Interval_888	0	+
18	67255403	67255980	Interval_889	0	+
18	67769596	67770137	Interval_890	0	+
18	67774657	67775033	Interval_891	0	+
18	69240637	69241184	Interval_892	0	+
18	73569774	73570320	Interval_893	0	+
18	74984233	74984699	Interval_894	0	+
18	77820736	77821096	Interval_895	0	+
18	81426970	81427528	Interval_896	0	+
19	3905328	3905626	Interval_897	0	+
19	5529678	5530031	Interval_898	0	+
19	6269641	6270289	Interval_899	0	+
19	6869314	6869934	Interval_900	0	+
19	6871366	6871664	Interval_901	0	+
19	8518158	8518721	Interval_902	0	+
19	8703435	8703733	Interval_903	0	+
19	8798576	8798941	Interval_904	0	+
19	9303936	9304259	Interval_905	0	+
19	10170573	10171044	Interval_906	0	+
19	10818516	10818814	Interval_907	0	+
19	12183587	12183885	Interval_908	0	+
19	12193288	12193859	Interval_909	0	+
19	14186498	14186539	Interval_910	0	+
19	14506012	14506313	Interval_911	0	+
19	14596396	14596694	Interval_912	0	+
19	14596844	14597465	Interval_913	0	+
19	15005719	15006160	Interval_914	0	+
19	16029068	16029687	Interval_915	0	+
19	21818079	21818381	Interval_916	0	+
19	23152063	23152553	Interval_917	0	+
19	28662518	28662858	Interval_918	0	+
19	28772672	28773208	Interval_919	0	+
19	28998359	28998658	Interval_920	0	+
19	29366726	29367441	Interval_921	0	+
19	29641560	29641858	Interval_922	0	+
19	29940275	29940683	Interval_923	0	+
19	30331781	30332117	Interval_924	0	+
19	32107733	32108227	Interval_925	0	+
19	32271838	32272198	Interval_926	0	+
19	32712561	32713026	Interval_927	0	+
19	32832161	32832642	Interval_928	0	+
19	33406606	33406904	Interval_929	0	+
19	33850439	33851069	Interval_930	0	+
19	34640520	34641074	Interval_931	0	+
19	36409556	36409985	Interval_932	0	+
19	40513008	40513503	Interval_933	0	+
19	41345281	41345844	Interval_934	0	+
19	45016150	45016588	Interval_935	0	+
19	45492522	45492980	Interval_936	0	+
19	47936369	47936727	Interval_937	0	+
19	48631033	48631331	Interval_938	0	+
19	51741991	51742663	Interval_939	0	+
19	55253650	55254191	Interval_940	0	+
19	55643324	55643810	Interval_941	0	+
19	55793021	55793502	Interval_942	0	+
19	56253239	56253716	Interval_943	0	+
19	56412293	56412809	Interval_944	0	+
19	57281163	57281461	Interval_945	0	+
19	60165411	60165749	Interval_946	0	+
19	61199569	61199879	Interval_947	0	+
2	5075512	5075810	Interval_948	0	+
2	10359862	10360261	Interval_949	0	+
2	11192717	11193015	Interval_950	0	+
2	11355610	11355908	Interval_951	0	+
2	11705355	11706059	Interval_952	0	+
2	14244171	14244508	Interval_953	0	+
2	14865006	14865424	Interval_954	0	+
2	16683091	16683139	Interval_955	0	+
2	17065123	17065434	Interval_956	0	+
2	18050705	18051057	Interval_957	0	+
2	18094302	18094600	Interval_958	0	+
2	18134911	18135593	Interval_959	0	+
2	18689285	18689749	Interval_960	0	+
2	18767137	18767522	Interval_961	0	+
2	18821616	18822170	Interval_962	0	+
2	19371570	19372070	Interval_963	0	+
2	29100746	29101392	Interval_964	0	+
2	30463952	30464442	Interval_965	0	+
2	31163571	31164079	Interval_966	0	+
2	31581640	31581938	Interval_967	0	+
2	32153466	32154197	Interval_968	0	+
2	32845688	32846106	Interval_969	0	+
2	35201428	35201921	Interval_970	0	+
2	35447383	35447832	Interval_971	0	+
2	37430610	37430919	Interval_972	0	+
2	37939639	37940029	Interval_973	0	+
2	38164399	38164868	Interval_974	0	+
2	39806645	39807112	Interval_975	0	+
2	41437009	41437357	Interval_976	0	+
2	43621191	43621601	Interval_977	0	+
2	44538307	44538893	Interval_978	0	+
2	48332858	48333374	Interval_979	0	+
2	50165904	50166818	Interval_980	0	+
2	50523794	50524092	Interval_981	0	+
2	51039224	51039678	Interval_982	0	+
2	51049168	51049473	Interval_983	0	+
2	51934694	51935337	Interval_984	0	+
2	51972716	51973342	Interval_985	0	+
2	57230089	57230387	Interval_986	0	+
2	57450992	57451681	Interval_987	0	+
2	59171613	59171945	Interval_988	0	+
2	60075935	60076388	Interval_989	0	+
2	62645949	62646406	Interval_990	0	+
2	65693368	65693707	Interval_991	0	+
2	65792287	65792719	Interval_992	0	+
2	65998618	65999240	Interval_993	0	+
2	67779326	67779814	Interval_994	0	+
2	68249913	68250273	Interval_995	0	+
2	69418573	69419029	Interval_996	0	+
2	70474761	70475169	Interval_997	0	+
2	71607003	71607302	Interval_998	0	+
2	71855819	71856117	Interval_999	0	+
2	72996909	72997236	Interval_1000	0	+
2	73348262	73348560	Interval_1001	0	+
2	73533903	73534399	Interval_1002	0	+
2	74305949	74306305	Interval_1003	0	+
2	75643876	75644259	Interval_1004	0	+
2	78533764	78534463	Interval_1005	0	+
2	81182928	81183226	Interval_1006	0	+
2	84799171	84799504	Interval_1007	0	+
2	89535391	89535881	Interval_1008	0	+
2	90745971	90746461	Interval_1009	0	+
2	91018488	91018802	Interval_1010	0	+
2	91027371	91027756	Interval_1011	0	+
2	91157759	91158255	Interval_1012	0	+
2	91584694	91584734	Interval_1013	0	+
2	92147876	92148457	Interval_1014	0	+
2	92205232	92205594	Interval_1015	0	+
2	92484458	92484817	Interval_1016	0	+
2	93645825	93646380	Interval_1017	0	+
2	96314884	96315351	Interval_1018	0	+
2	103795649	103795979	Interval_1019	0	+
2	104887857	104888263	Interval_1020	0	+
2	105108616	105109112	Interval_1021	0	+
2	105128436	105128931	Interval_1022	0	+
2	105398624	105399056	Interval_1023	0	+
2	107126484	107126782	Interval_1024	0	+
2	114610141	114610516	Interval_1025	0	+
2	116040817	116041179	Interval_1026	0	+
2	121217838	121218138	Interval_1027	0	+
2	122180532	122180942	Interval_1028	0	+
2	123569862	123570499	Interval_1029	0	+
2	123579140	123579725	Interval_1030	0	+
2	124235637	124236016	Interval_1031	0	+
2	126147889	126147933	Interval_1032	0	+
2	126597197	126597814	Interval_1033	0	+
2	126933006	126933428	Interval_1034	0	+
2	128403245	128403571	Interval_1035	0	+
2	130801631	130801988	Interval_1036	0	+
2	131868002	131868321	Interval_1037	0	+
2	133502708	133503281	Interval_1038	0	+
2	133976505	133976815	Interval_1039	0	+
2	135569158	135569456	Interval_1040	0	+
2	136485670	136486129	Interval_1041	0	+
2	136708896	136709200	Interval_1042	0	+
2	139241914	139242613	Interval_1043	0	+
2	139628709	139629007	Interval_1044	0	+
2	144555854	144556385	Interval_1045	0	+
2	144714655	144715015	Interval_1046	0	+
2	145713838	145714421	Interval_1047	0	+
2	146062270	146062721	Interval_1048	0	+
2	146511810	146512108	Interval_1049	0	+
2	146605953	146606891	Interval_1050	0	+
2	150915135	150915461	Interval_1051	0	+
2	152141936	152142432	Interval_1052	0	+
2	152332178	152332684	Interval_1053	0	+
2	153424086	153424406	Interval_1054	0	+
2	153586771	153587143	Interval_1055	0	+
2	155818918	155819474	Interval_1056	0	+
2	156730325	156731154	Interval_1057	0	+
2	157130998	157131616	Interval_1058	0	+
2	157221858	157222156	Interval_1059	0	+
2	157445843	157446178	Interval_1060	0	+
2	158159768	158160396	Interval_1061	0	+
2	159600948	159601416	Interval_1062	0	+
2	160348229	160348695	Interval_1063	0	+
2	160577589	160578138	Interval_1064	0	+
2	161270914	161271391	Interval_1065	0	+
2	162930413	162930984	Interval_1066	0	+
2	163094365	163094667	Interval_1067	0	+
2	165338907	165339350	Interval_1068	0	+
2	165834748	165835078	Interval_1069	0	+
2	166012161	166012705	Interval_1070	0	+
2	166030988	166031376	Interval_1071	0	+
2	167058310	167058878	Interval_1072	0	+
2	167062271	167062915	Interval_1073	0	+
2	167188444	167189058	Interval_1074	0	+
2	167632159	167632457	Interval_1075	0	+
2	167697833	167698403	Interval_1076	0	+
2	168725292	168725779	Interval_1077	0	+
2	168959450	168959748	Interval_1078	0	+
2	169502528	169502826	Interval_1079	0	+
2	170045977	170046498	Interval_1080	0	+
2	170658610	170658970	Interval_1081	0	+
2	170693663	170694154	Interval_1082	0	+
2	173218659	173219229	Interval_1083	0	+
2	174195118	174195473	Interval_1084	0	+
2	177129379	177129819	Interval_1085	0	+
2	177836382	177836758	Interval_1086	0	+
2	179648542	179649026	Interval_1087	0	+
2	180589154	180589718	Interval_1088	0	+
2	180710676	180711097	Interval_1089	0	+
2	181241802	181242100	Interval_1090	0	+
2	181519677	181519975	Interval_1091	0	+
2	181773393	181773959	Interval_1092	0	+
2	181931287	181931591	Interval_1093	0	+
3	3507828	3508200	Interval_1094	0	+
3	7613230	7613691	Interval_1095	0	+
3	9151608	9152105	Interval_1096	0	+
3	9154179	9154664	Interval_1097	0	+
3	11742555	11742853	Interval_1098	0	+
3	14869727	14870063	Interval_1099	0	+
3	14894908	14895206	Interval_1100	0	+
3	16071731	16072451	Interval_1101	0	+
3	16482592	16483315	Interval_1102	0	+
3	16722864	16723162	Interval_1103	0	+
3	17787153	17787689	Interval_1104	0	+
3	18243642	18244313	Interval_1105	0	+
3	18827955	18828362	Interval_1106	0	+
3	22143152	22143607	Interval_1107	0	+
3	22204210	22204508	Interval_1108	0	+
3	26916539	26917063	Interval_1109	0	+
3	27316780	27317306	Interval_1110	0	+
3	28026792	28027373	Interval_1111	0	+
3	28543608	28543990	Interval_1112	0	+
3	28652723	28653287	Interval_1113	0	+
3	30498476	30498818	Interval_1114	0	+
3	31056280	31056791	Interval_1115	0	+
3	31087419	31087717	Interval_1116	0	+
3	32400734	32401032	Interval_1117	0	+
3	32616597	32616972	Interval_1118	0	+
3	37420109	37420483	Interval_1119	0	+
3	37657166	37657481	Interval_1120	0	+
3	37668905	37669406	Interval_1121	0	+
3	38886015	38886340	Interval_1122	0	+
3	40003018	40003064	Interval_1123	0	+
3	40525992	40526638	Interval_1124	0	+
3	40853271	40853585	Interval_1125	0	+
3	43335717	43336201	Interval_1126	0	+
3	46490004	46490342	Interval_1127	0	+
3	47833172	47833562	Interval_1128	0	+
3	51084980	51085629	Interval_1129	0	+
3	57471131	57471525	Interval_1130	0	+
3	63723573	63723871	Interval_1131	0	+
3	68056461	68056759	Interval_1132	0	+
3	69316043	69316411	Interval_1133	0	+
3	72610707	72611376	Interval_1134	0	+
3	74331341	74331689	Interval_1135	0	+
3	75720679	75721022	Interval_1136	0	+
3	79218468	79218870	Interval_1137	0	+
3	79239337	79239637	Interval_1138	0	+
3	79299267	79299820	Interval_1139	0	+
3	80302176	80302678	Interval_1140	0	+
3	81567905	81568338	Interval_1141	0	+
3	81932131	81933019	Interval_1142	0	+
3	84820773	84821223	Interval_1143	0	+
3	86110130	86110571	Interval_1144	0	+
3	88296475	88296823	Interval_1145	0	+
3	88446579	88446941	Interval_1146	0	+
3	89730543	89731064	Interval_1147	0	+
3	90081661	90082413	Interval_1148	0	+
3	90101744	90102047	Interval_1149	0	+
3	90265507	90265887	Interval_1150	0	+
3	91510713	91511486	Interval_1151	0	+
3	91639568	91640117	Interval_1152	0	+
3	94677816	94678114	Interval_1153	0	+
3	94886695	94887207	Interval_1154	0	+
3	94953815	94954325	Interval_1155	0	+
3	94996764	94997414	Interval_1156	0	+
3	95014402	95014778	Interval_1157	0	+
3	95324656	95325117	Interval_1158	0	+
3	95706990	95707435	Interval_1159	0	+
3	96300762	96301060	Interval_1160	0	+
3	96561587	96562040	Interval_1161	0	+
3	96764472	96765093	Interval_1162	0	+
3	96883712	96884010	Interval_1163	0	+
3	97418966	97419288	Interval_1164	0	+
3	98424829	98425127	Interval_1165	0	+
3	100166214	100166254	Interval_1166	0	+
3	100692083	100692737	Interval_1167	0	+
3	101505159	101505642	Interval_1168	0	+
3	102083689	102084247	Interval_1169	0	+
3	102159882	102160445	Interval_1170	0	+
3	102723727	102724414	Interval_1171	0	+
3	103058113	103058414	Interval_1172	0	+
3	104427547	104427587	Interval_1173	0	+
3	104817759	104818417	Interval_1174	0	+
3	106721386	106721726	Interval_1175	0	+
3	106991273	106991868	Interval_1176	0	+
3	107833422	107833720	Interval_1177	0	+
3	110999515	111000189	Interval_1178	0	+
3	113090783	113091256	Interval_1179	0	+
3	116768340	116768729	Interval_1180	0	+
3	116859479	116859908	Interval_1181	0	+
3	117472260	117472654	Interval_1182	0	+
3	121494201	121494499	Interval_1183	0	+
3	122591300	122591714	Interval_1184	0	+
3	122629709	122630064	Interval_1185	0	+
3	125228388	125228455	Interval_1186	0	+
3	126758327	126758798	Interval_1187	0	+
3	127530336	127530691	Interval_1188	0	+
3	127572452	127573124	Interval_1189	0	+
3	127802875	127803237	Interval_1190	0	+
3	130012999	130013305	Interval_1191	0	+
3	130075418	130076174	Interval_1192	0	+
3	131339189	131339529	Interval_1193	0	+
3	135439008	135439531	Interval_1194	0	+
3	135546442	135546912	Interval_1195	0	+
3	136708123	136708636	Interval_1196	0	+
3	136730073	136730473	Interval_1197	0	+
3	139176433	139177164	Interval_1198	0	+
3	140677177	140677748	Interval_1199	0	+
3	142529941	142530690	Interval_1200	0	+
3	142559751	142560820	Interval_1201	0	+
3	142619880	142621017	Interval_1202	0	+
3	142688553	142688899	Interval_1203	0	+
3	144622449	144622747	Interval_1204	0	+
3	144704066	144704372	Interval_1205	0	+
3	145618347	145618742	Interval_1206	0	+
3	145691036	145691083	Interval_1207	0	+
3	149219732	149220274	Interval_1208	0	+
3	150953068	150953366	Interval_1209	0	+
3	152816102	152816593	Interval_1210	0	+
3	153675883	153676206	Interval_1211	0	+
3	157777735	157778062	Interval_1212	0	+
4	3834855	3835167	Interval_1213	0	+
4	6452466	6452764	Interval_1214	0	+
4	7234062	7235032	Interval_1215	0	+
4	8886279	8886751	Interval_1216	0	+
4	9343129	9343646	Interval_1217	0	+
4	9657858	9658222	Interval_1218	0	+
4	11044722	11045207	Interval_1219	0	+
4	11146936	11147491	Interval_1220	0	+
4	11558562	11558895	Interval_1221	0	+
4	13996701	13997603	Interval_1222	0	+
4	22602038	22602644	Interval_1223	0	+
4	33271625	33272159	Interval_1224	0	+
4	33867058	33867460	Interval_1225	0	+
4	35226045	35226396	Interval_1226	0	+
4	40239540	40240223	Interval_1227	0	+
4	40434568	40434608	Interval_1228	0	+
4	41054745	41055091	Interval_1229	0	+
4	43629245	43629721	Interval_1230	0	+
4	45499273	45499611	Interval_1231	0	+
4	45972088	45972764	Interval_1232	0	+
4	46390475	46390902	Interval_1233	0	+
4	46535863	46536369	Interval_1234	0	+
4	46580818	46581130	Interval_1235	0	+
4	47148853	47149224	Interval_1236	0	+
4	48043400	48043863	Interval_1237	0	+
4	53353687	53354126	Interval_1238	0	+
4	57786198	57786580	Interval_1239	0	+
4	58099628	58100209	Interval_1240	0	+
4	59963830	59964347	Interval_1241	0	+
4	59997695	59998297	Interval_1242	0	+
4	62902901	62903524	Interval_1243	0	+
4	66922249	66922614	Interval_1244	0	+
4	68333741	68334086	Interval_1245	0	+
4	69625840	69626138	Interval_1246	0	+
4	69768451	69768881	Interval_1247	0	+
4	73453068	73453479	Interval_1248	0	+
4	73531667	73531997	Interval_1249	0	+
4	78619412	78619799	Interval_1250	0	+
4	83303537	83303962	Interval_1251	0	+
4	83315078	83315616	Interval_1252	0	+
4	83497021	83497472	Interval_1253	0	+
4	86074945	86075368	Interval_1254	0	+
4	88354507	88354997	Interval_1255	0	+
4	88550166	88550676	Interval_1256	0	+
4	88640863	88641161	Interval_1257	0	+
4	88841305	88841822	Interval_1258	0	+
4	91254208	91254793	Interval_1259	0	+
4	95161428	95161741	Interval_1260	0	+
4	95303285	95303864	Interval_1261	0	+
4	96591440	96591808	Interval_1262	0	+
4	97751983	97752406	Interval_1263	0	+
4	99336000	99336452	Interval_1264	0	+
4	100263982	100264345	Interval_1265	0	+
4	101357035	101357663	Interval_1266	0	+
4	101872093	101872556	Interval_1267	0	+
4	103159509	103159995	Interval_1268	0	+
4	103720261	103720559	Interval_1269	0	+
4	103838477	103838846	Interval_1270	0	+
4	105201296	105201802	Interval_1271	0	+
4	105449009	105449440	Interval_1272	0	+
4	108319201	108319616	Interval_1273	0	+
4	114905893	114906207	Interval_1274	0	+
4	116951411	116951855	Interval_1275	0	+
4	117304531	117305049	Interval_1276	0	+
4	119511963	119512289	Interval_1277	0	+
4	123085130	123085706	Interval_1278	0	+
4	124646403	124647072	Interval_1279	0	+
4	125608563	125608863	Interval_1280	0	+
4	126339205	126339612	Interval_1281	0	+
4	126683027	126683571	Interval_1282	0	+
4	129059963	129060379	Interval_1283	0	+
4	129365113	129365581	Interval_1284	0	+
4	129556349	129556941	Interval_1285	0	+
4	131873303	131873601	Interval_1286	0	+
4	132269852	132270150	Interval_1287	0	+
4	132802145	132802550	Interval_1288	0	+
4	132805123	132805570	Interval_1289	0	+
4	133631462	133631760	Interval_1290	0	+
4	134922992	134923498	Interval_1291	0	+
4	135545032	135545482	Interval_1292	0	+
4	135547098	135547523	Interval_1293	0	+
4	135583361	135583659	Interval_1294	0	+
4	135873234	135873532	Interval_1295	0	+
4	135876481	135876842	Interval_1296	0	+
4	136146776	136147282	Interval_1297	0	+
4	137791586	137791927	Interval_1298	0	+
4	138007862	138008160	Interval_1299	0	+
4	140173720	140174164	Interval_1300	0	+
4	140770359	140770705	Interval_1301	0	+
4	141565437	141565864	Interval_1302	0	+
4	142171301	142171907	Interval_1303	0	+
4	145246670	145247162	Interval_1304	0	+
4	147993388	147993921	Interval_1305	0	+
4	148031650	148032089	Interval_1306	0	+
4	148328501	148328996	Interval_1307	0	+
4	148849532	148849830	Interval_1308	0	+
4	149174877	149175217	Interval_1309	0	+
4	149954222	149954655	Interval_1310	0	+
4	154297937	154298241	Interval_1311	0	+
4	154635606	154636383	Interval_1312	0	+
4	154908674	154908717	Interval_1313	0	+
4	156200639	156201212	Interval_1314	0	+
5	4232093	4232488	Interval_1315	0	+
5	4462326	4462624	Interval_1316	0	+
5	12987932	12988257	Interval_1317	0	+
5	14031973	14032514	Interval_1318	0	+
5	21186070	21186472	Interval_1319	0	+
5	23756296	23756705	Interval_1320	0	+
5	24596532	24596950	Interval_1321	0	+
5	24685847	24686710	Interval_1322	0	+
5	25455309	25455848	Interval_1323	0	+
5	26831709	26832021	Interval_1324	0	+
5	27042419	27042934	Interval_1325	0	+
5	27844732	27845131	Interval_1326	0	+
5	35839164	35839515	Interval_1327	0	+
5	36726361	36726797	Interval_1328	0	+
5	37823310	37823694	Interval_1329	0	+
5	38005684	38006020	Interval_1330	0	+
5	41739763	41740161	Interval_1331	0	+
5	41768361	41768675	Interval_1332	0	+
5	43909201	43909499	Interval_1333	0	+
5	48142709	48143430	Interval_1334	0	+
5	50728978	50729404	Interval_1335	0	+
5	52626415	52626924	Interval_1336	0	+
5	52655143	52655188	Interval_1337	0	+
5	53566433	53566876	Interval_1338	0	+
5	53999058	53999373	Interval_1339	0	+
5	54207205	54207849	Interval_1340	0	+
5	64175322	64175803	Interval_1341	0	+
5	65492293	65492751	Interval_1342	0	+
5	65833754	65834358	Interval_1343	0	+
5	66083245	66083783	Interval_1344	0	+
5	67236549	67237039	Interval_1345	0	+
5	69521940	69522532	Interval_1346	0	+
5	73210675	73211015	Interval_1347	0	+
5	73958500	73959175	Interval_1348	0	+
5	75315966	75316457	Interval_1349	0	+
5	77459993	77460315	Interval_1350	0	+
5	78148159	78148597	Interval_1351	0	+
5	81653801	81654380	Interval_1352	0	+
5	86118862	86119184	Interval_1353	0	+
5	86360941	86361383	Interval_1354	0	+
5	89511219	89511537	Interval_1355	0	+
5	90223929	90224475	Interval_1356	0	+
5	92093736	92094112	Interval_1357	0	+
5	92353303	92353754	Interval_1358	0	+
5	92498269	92498662	Interval_1359	0	+
5	92505260	92505749	Interval_1360	0	+
5	97087244	97087671	Interval_1361	0	+
5	98851132	98851436	Interval_1362	0	+
5	99732778	99733237	Interval_1363	0	+
5	101239233	101239531	Interval_1364	0	+
5	103753508	103753958	Interval_1365	0	+
5	103773045	103773507	Interval_1366	0	+
5	104716938	104717370	Interval_1367	0	+
5	104986653	104987151	Interval_1368	0	+
5	105110189	105110655	Interval_1369	0	+
5	105139392	105139952	Interval_1370	0	+
5	105145602	105146097	Interval_1371	0	+
5	105293727	105294100	Interval_1372	0	+
5	105346415	105346770	Interval_1373	0	+
5	106407751	106408103	Interval_1374	0	+
5	107311881	107311921	Interval_1375	0	+
5	108053498	108053950	Interval_1376	0	+
5	108076388	108076947	Interval_1377	0	+
5	108302485	108302783	Interval_1378	0	+
5	108440708	108441113	Interval_1379	0	+
5	108692041	108692533	Interval_1380	0	+
5	109159559	109160017	Interval_1381	0	+
5	110769724	110770101	Interval_1382	0	+
5	113843765	113844067	Interval_1383	0	+
5	114173106	114173344	Interval_1384	0	+
5	114812799	114813097	Interval_1385	0	+
5	114822744	114823246	Interval_1386	0	+
5	114897114	114897811	Interval_1387	0	+
5	114909598	114910095	Interval_1388	0	+
5	116410410	116410718	Interval_1389	0	+
5	117318781	117319100	Interval_1390	0	+
5	117357194	117357693	Interval_1391	0	+
5	117358151	117358453	Interval_1392	0	+
5	118873846	118874333	Interval_1393	0	+
5	119344597	119344951	Interval_1394	0	+
5	119831057	119831546	Interval_1395	0	+
5	120812343	120812972	Interval_1396	0	+
5	122083155	122083900	Interval_1397	0	+
5	122733454	122733987	Interval_1398	0	+
5	122930481	122931107	Interval_1399	0	+
5	123318090	123318388	Interval_1400	0	+
5	123464662	123465252	Interval_1401	0	+
5	126079178	126079634	Interval_1402	0	+
5	128976675	128976973	Interval_1403	0	+
5	128977515	128977966	Interval_1404	0	+
5	129270772	129271070	Interval_1405	0	+
5	130493595	130494029	Interval_1406	0	+
5	130553835	130554290	Interval_1407	0	+
5	131546506	131546971	Interval_1408	0	+
5	134187342	134187640	Interval_1409	0	+
5	135933569	135933923	Interval_1410	0	+
5	136135982	136136437	Interval_1411	0	+
5	136583580	136584095	Interval_1412	0	+
5	136708150	136708569	Interval_1413	0	+
5	137115878	137116496	Interval_1414	0	+
5	139196934	139197442	Interval_1415	0	+
5	139211258	139211816	Interval_1416	0	+
5	140401425	140402102	Interval_1417	0	+
5	142366660	142366972	Interval_1418	0	+
5	142815906	142816425	Interval_1419	0	+
5	143050116	143050762	Interval_1420	0	+
5	143132432	143132878	Interval_1421	0	+
5	143207206	143207727	Interval_1422	0	+
5	144196667	144197025	Interval_1423	0	+
5	145166994	145167332	Interval_1424	0	+
5	145415587	145415944	Interval_1425	0	+
5	147960384	147960966	Interval_1426	0	+
5	148310841	148311372	Interval_1427	0	+
5	148419077	148419534	Interval_1428	0	+
5	148740758	148741274	Interval_1429	0	+
5	148955098	148955570	Interval_1430	0	+
5	150599464	150599780	Interval_1431	0	+
5	151018832	151019261	Interval_1432	0	+
6	3213467	3213802	Interval_1433	0	+
6	3235921	3236361	Interval_1434	0	+
6	3399281	3399798	Interval_1435	0	+
6	3620324	3620953	Interval_1436	0	+
6	4303346	4303879	Interval_1437	0	+
6	6186492	6186891	Interval_1438	0	+
6	7256202	7256614	Interval_1439	0	+
6	9726256	9726887	Interval_1440	0	+
6	12852129	12852427	Interval_1441	0	+
6	17629697	17630263	Interval_1442	0	+
6	23839041	23839339	Interval_1443	0	+
6	24043741	24044086	Interval_1444	0	+
6	24288677	24289392	Interval_1445	0	+
6	24894758	24895056	Interval_1446	0	+
6	29557143	29557578	Interval_1447	0	+
6	34317459	34317966	Interval_1448	0	+
6	34966086	34966634	Interval_1449	0	+
6	35144110	35144707	Interval_1450	0	+
6	36899446	36899486	Interval_1451	0	+
6	37785861	37786316	Interval_1452	0	+
6	38354000	38354592	Interval_1453	0	+
6	39117448	39118710	Interval_1454	0	+
6	39258063	39258361	Interval_1455	0	+
6	39381093	39381614	Interval_1456	0	+
6	44819490	44819981	Interval_1457	0	+
6	45696113	45696583	Interval_1458	0	+
6	48043561	48044012	Interval_1459	0	+
6	51545120	51545710	Interval_1460	0	+
6	52675369	52675742	Interval_1461	0	+
6	53021094	53021466	Interval_1462	0	+
6	53589705	53590182	Interval_1463	0	+
6	56110450	56110950	Interval_1464	0	+
6	57535579	57535947	Interval_1465	0	+
6	57581174	57581659	Interval_1466	0	+
6	57706702	57707131	Interval_1467	0	+
6	60990423	60990920	Interval_1468	0	+
6	60994015	60994313	Interval_1469	0	+
6	62194426	62195033	Interval_1470	0	+
6	62686408	62686714	Interval_1471	0	+
6	63553145	63553443	Interval_1472	0	+
6	65057084	65057539	Interval_1473	0	+
6	65764983	65765491	Interval_1474	0	+
6	66864474	66864925	Interval_1475	0	+
6	67170187	67170839	Interval_1476	0	+
6	67575609	67576079	Interval_1477	0	+
6	67634846	67635173	Interval_1478	0	+
6	67663181	67663989	Interval_1479	0	+
6	67746495	67747057	Interval_1480	0	+
6	69125801	69126169	Interval_1481	0	+
6	69516348	69516397	Interval_1482	0	+
6	70898042	70898546	Interval_1483	0	+
6	71018552	71018850	Interval_1484	0	+
6	72380357	72380780	Interval_1485	0	+
6	79274077	79274558	Interval_1486	0	+
6	79400817	79401283	Interval_1487	0	+
6	91111621	91112020	Interval_1488	0	+
6	92936681	92937116	Interval_1489	0	+
6	93987722	93988069	Interval_1490	0	+
6	94800668	94801139	Interval_1491	0	+
6	95017863	95018409	Interval_1492	0	+
6	95112108	95112522	Interval_1493	0	+
6	97048449	97048817	Interval_1494	0	+
6	97310953	97311599	Interval_1495	0	+
6	98800870	98801247	Interval_1496	0	+
6	99522957	99523640	Interval_1497	0	+
6	100844911	100845519	Interval_1498	0	+
6	103810220	103810518	Interval_1499	0	+
6	104707324	104707727	Interval_1500	0	+
6	105536002	105536306	Interval_1501	0	+
6	106273280	106273668	Interval_1502	0	+
6	106793944	106794443	Interval_1503	0	+
6	108164899	108165273	Interval_1504	0	+
6	108704569	108705034	Interval_1505	0	+
6	113471235	113471781	Interval_1506	0	+
6	117881095	117881756	Interval_1507	0	+
6	117905225	117905733	Interval_1508	0	+
6	121134213	121134536	Interval_1509	0	+
6	121245539	121246150	Interval_1510	0	+
6	121272483	121272919	Interval_1511	0	+
6	122602058	122602758	Interval_1512	0	+
6	124740987	124741285	Interval_1513	0	+
6	125231431	125232006	Interval_1514	0	+
6	125482361	125482659	Interval_1515	0	+
6	125618023	125618068	Interval_1516	0	+
6	125876933	125876975	Interval_1517	0	+
6	127245707	127246376	Interval_1518	0	+
6	131377348	131377774	Interval_1519	0	+
6	132463761	132463803	Interval_1520	0	+
6	134806147	134806489	Interval_1521	0	+
6	136550971	136551354	Interval_1522	0	+
6	137215576	137215987	Interval_1523	0	+
6	140338052	140338498	Interval_1524	0	+
6	144454418	144454838	Interval_1525	0	+
6	145245227	145245614	Interval_1526	0	+
6	145616202	145616846	Interval_1527	0	+
6	147324202	147324730	Interval_1528	0	+
6	148436303	148436725	Interval_1529	0	+
6	148971468	148972011	Interval_1530	0	+
6	149393049	149393347	Interval_1531	0	+
7	3014279	3014831	Interval_1532	0	+
7	4082727	4083372	Interval_1533	0	+
7	4765310	4765608	Interval_1534	0	+
7	7130179	7130623	Interval_1535	0	+
7	11805057	11805471	Interval_1536	0	+
7	12957419	12958097	Interval_1537	0	+
7	16844822	16845513	Interval_1538	0	+
7	18241249	18241604	Interval_1539	0	+
7	18840463	18840791	Interval_1540	0	+
7	19537606	19537904	Interval_1541	0	+
7	19563025	19563381	Interval_1542	0	+
7	25680684	25681067	Interval_1543	0	+
7	27472912	27473440	Interval_1544	0	+
7	28381193	28381580	Interval_1545	0	+
7	28674875	28675417	Interval_1546	0	+
7	29043379	29043767	Interval_1547	0	+
7	29575780	29576283	Interval_1548	0	+
7	29992794	29993205	Interval_1549	0	+
7	34183362	34183660	Interval_1550	0	+
7	35318240	35318688	Interval_1551	0	+
7	35535776	35536102	Interval_1552	0	+
7	35993168	35993646	Interval_1553	0	+
7	37562867	37563625	Interval_1554	0	+
7	38124103	38124601	Interval_1555	0	+
7	39642312	39642812	Interval_1556	0	+
7	39775475	39775773	Interval_1557	0	+
7	40061226	40061561	Interval_1558	0	+
7	42043799	42044121	Interval_1559	0	+
7	42567272	42567649	Interval_1560	0	+
7	42980049	42980600	Interval_1561	0	+
7	44344596	44344930	Interval_1562	0	+
7	45136176	45136747	Interval_1563	0	+
7	45623697	45623740	Interval_1564	0	+
7	45956672	45957134	Interval_1565	0	+
7	46601137	46601505	Interval_1566	0	+
7	49462340	49462949	Interval_1567	0	+
7	55968224	55968643	Interval_1568	0	+
7	58657840	58658363	Interval_1569	0	+
7	58829003	58829473	Interval_1570	0	+
7	62381746	62382050	Interval_1571	0	+
7	66238337	66238378	Interval_1572	0	+
7	67629940	67630346	Interval_1573	0	+
7	70591657	70592166	Interval_1574	0	+
7	70740294	70740721	Interval_1575	0	+
7	71992584	71993373	Interval_1576	0	+
7	73920982	73921406	Interval_1577	0	+
7	78803873	78804171	Interval_1578	0	+
7	79275360	79275928	Interval_1579	0	+
7	79425887	79426251	Interval_1580	0	+
7	80033359	80033657	Interval_1581	0	+
7	80746135	80746648	Interval_1582	0	+
7	80820791	80821310	Interval_1583	0	+
7	81864228	81865109	Interval_1584	0	+
7	83813637	83814129	Interval_1585	0	+
7	89632574	89632959	Interval_1586	0	+
7	95297462	95297760	Interval_1587	0	+
7	96456682	96456980	Interval_1588	0	+
7	97599937	97600236	Interval_1589	0	+
7	97642549	97643005	Interval_1590	0	+
7	98207368	98207708	Interval_1591	0	+
7	98745414	98745716	Interval_1592	0	+
7	99128947	99129307	Interval_1593	0	+
7	102017467	102017954	Interval_1594	0	+
7	102565204	102565717	Interval_1595	0	+
7	104244207	104244807	Interval_1596	0	+
7	104353131	104353476	Interval_1597	0	+
7	104404312	104405176	Interval_1598	0	+
7	112620449	112620821	Interval_1599	0	+
7	114744640	114745100	Interval_1600	0	+
7	115040288	115040706	Interval_1601	0	+
7	115868471	115868769	Interval_1602	0	+
7	116119660	116120135	Interval_1603	0	+
7	116336193	116336663	Interval_1604	0	+
7	118277228	118277929	Interval_1605	0	+
7	121931441	121931811	Interval_1606	0	+
7	122940434	122940880	Interval_1607	0	+
7	123025051	123025523	Interval_1608	0	+
7	123038663	123039053	Interval_1609	0	+
7	123226361	123226727	Interval_1610	0	+
7	124513097	124513711	Interval_1611	0	+
7	126200389	126200888	Interval_1612	0	+
7	126357814	126358112	Interval_1613	0	+
7	127014320	127014618	Interval_1614	0	+
7	127915204	127915830	Interval_1615	0	+
7	130362875	130362919	Interval_1616	0	+
7	130547251	130547632	Interval_1617	0	+
7	130887965	130888367	Interval_1618	0	+
7	130929769	130930128	Interval_1619	0	+
7	132317141	132317740	Interval_1620	0	+
7	134273016	134273558	Interval_1621	0	+
7	135605013	135605339	Interval_1622	0	+
7	139529258	139529805	Interval_1623	0	+
7	141010412	141011031	Interval_1624	0	+
7	141148384	141149359	Interval_1625	0	+
7	141435300	141435701	Interval_1626	0	+
7	141455713	141456025	Interval_1627	0	+
7	142800171	142800524	Interval_1628	0	+
7	143368400	143368440	Interval_1629	0	+
8	4656459	4657006	Interval_1630	0	+
8	9332054	9332455	Interval_1631	0	+
8	14918114	14918412	Interval_1632	0	+
8	19161581	19161996	Interval_1633	0	+
8	22838864	22839162	Interval_1634	0	+
8	23814755	23815053	Interval_1635	0	+
8	25099341	25099971	Interval_1636	0	+
8	27891766	27892323	Interval_1637	0	+
8	31149414	31149941	Interval_1638	0	+
8	31453692	31454224	Interval_1639	0	+
8	32326940	32327283	Interval_1640	0	+
8	39434485	39434924	Interval_1641	0	+
8	43306800	43307269	Interval_1642	0	+
8	44804466	44804805	Interval_1643	0	+
8	45001176	45001474	Interval_1644	0	+
8	45333184	45333487	Interval_1645	0	+
8	45409934	45410232	Interval_1646	0	+
8	46739526	46740025	Interval_1647	0	+
8	48811519	48812048	Interval_1648	0	+
8	61927668	61928534	Interval_1649	0	+
8	63929682	63930037	Interval_1650	0	+
8	64173029	64173522	Interval_1651	0	+
8	64366646	64367099	Interval_1652	0	+
8	65016366	65016851	Interval_1653	0	+
8	65067814	65068354	Interval_1654	0	+
8	68420290	68420848	Interval_1655	0	+
8	70808137	70808435	Interval_1656	0	+
8	71537299	71537931	Interval_1657	0	+
8	72409319	72409843	Interval_1658	0	+
8	73214437	73214925	Interval_1659	0	+
8	75321935	75322327	Interval_1660	0	+
8	78349323	78349802	Interval_1661	0	+
8	78820896	78821382	Interval_1662	0	+
8	79015205	79015503	Interval_1663	0	+
8	79639057	79639641	Interval_1664	0	+
8	82402657	82403183	Interval_1665	0	+
8	84974768	84975085	Interval_1666	0	+
8	85408187	85408501	Interval_1667	0	+
8	86884139	86884541	Interval_1668	0	+
8	89046130	89046651	Interval_1669	0	+
8	89127518	89127956	Interval_1670	0	+
8	89582906	89583532	Interval_1671	0	+
8	90016703	90017256	Interval_1672	0	+
8	90139622	90140145	Interval_1673	0	+
8	90825401	90825825	Interval_1674	0	+
8	92771983	92772560	Interval_1675	0	+
8	94434215	94434513	Interval_1676	0	+
8	94544029	94544327	Interval_1677	0	+
8	94735822	94736160	Interval_1678	0	+
8	95878423	95879005	Interval_1679	0	+
8	102773641	102773978	Interval_1680	0	+
8	104535129	104535963	Interval_1681	0	+
8	104596288	104596590	Interval_1682	0	+
8	105937832	105938495	Interval_1683	0	+
8	106563554	106564105	Interval_1684	0	+
8	106623155	106623459	Interval_1685	0	+
8	106674901	106675480	Interval_1686	0	+
8	106944028	106944337	Interval_1687	0	+
8	109137379	109137840	Interval_1688	0	+
8	109497440	109497760	Interval_1689	0	+
8	110859873	110860178	Interval_1690	0	+
8	111337615	111337977	Interval_1691	0	+
8	111645819	111646180	Interval_1692	0	+
8	111813853	111814286	Interval_1693	0	+
8	111943428	111944098	Interval_1694	0	+
8	119723602	119724195	Interval_1695	0	+
8	120487667	120488097	Interval_1696	0	+
8	121083435	121083909	Interval_1697	0	+
8	122551395	122551916	Interval_1698	0	+
8	125362078	125362376	Interval_1699	0	+
9	3023247	3023567	Interval_1700	0	+
9	3278728	3279026	Interval_1701	0	+
9	3404195	3404493	Interval_1702	0	+
9	3851182	3851480	Interval_1703	0	+
9	4555631	4556025	Interval_1704	0	+
9	4723510	4723986	Interval_1705	0	+
9	5698621	5699129	Interval_1706	0	+
9	7595159	7595656	Interval_1707	0	+
9	7837743	7838041	Interval_1708	0	+
9	8054713	8055183	Interval_1709	0	+
9	9267537	9267835	Interval_1710	0	+
9	11441092	11441817	Interval_1711	0	+
9	17046923	17047297	Interval_1712	0	+
9	19399959	19400665	Interval_1713	0	+
9	19400877	19401623	Interval_1714	0	+
9	19575428	19575510	Interval_1715	0	+
9	20868588	20869175	Interval_1716	0	+
9	21235266	21235814	Interval_1717	0	+
9	24790838	24791444	Interval_1718	0	+
9	24806955	24807511	Interval_1719	0	+
9	27164729	27165383	Interval_1720	0	+
9	28613995	28614409	Interval_1721	0	+
9	32352627	32352925	Interval_1722	0	+
9	32695625	32696165	Interval_1723	0	+
9	37052977	37053521	Interval_1724	0	+
9	37656254	37656806	Interval_1725	0	+
9	38718035	38718537	Interval_1726	0	+
9	40482797	40483138	Interval_1727	0	+
9	41097527	41098172	Interval_1728	0	+
9	41611999	41612418	Interval_1729	0	+
9	42985155	42985638	Interval_1730	0	+
9	42995299	42995630	Interval_1731	0	+
9	44361398	44361696	Interval_1732	0	+
9	44482952	44483290	Interval_1733	0	+
9	44587678	44587976	Interval_1734	0	+
9	49727102	49727400	Interval_1735	0	+
9	50554612	50555150	Interval_1736	0	+
9	50751691	50751989	Interval_1737	0	+
9	52185303	52185601	Interval_1738	0	+
9	54069162	54069491	Interval_1739	0	+
9	54163390	54163902	Interval_1740	0	+
9	54839962	54840295	Interval_1741	0	+
9	54950311	54950892	Interval_1742	0	+
9	57166272	57166676	Interval_1743	0	+
9	57369905	57370335	Interval_1744	0	+
9	59056502	59056800	Interval_1745	0	+
9	60664748	60665249	Interval_1746	0	+
9	62794493	62795150	Interval_1747	0	+
9	62971938	62972675	Interval_1748	0	+
9	63091854	63092335	Interval_1749	0	+
9	63109104	63109585	Interval_1750	0	+
9	63146585	63146998	Interval_1751	0	+
9	65593757	65594143	Interval_1752	0	+
9	65993389	65993907	Interval_1753	0	+
9	66305147	66305735	Interval_1754	0	+
9	66390271	66390774	Interval_1755	0	+
9	69577803	69578160	Interval_1756	0	+
9	72133254	72133740	Interval_1757	0	+
9	72449214	72450072	Interval_1758	0	+
9	76644151	76644581	Interval_1759	0	+
9	76687095	76687458	Interval_1760	0	+
9	77802783	77803081	Interval_1761	0	+
9	78149793	78150214	Interval_1762	0	+
9	79759507	79759880	Interval_1763	0	+
9	81116832	81117173	Interval_1764	0	+
9	85357270	85357924	Interval_1765	0	+
9	88332231	88332763	Interval_1766	0	+
9	88553231	88553271	Interval_1767	0	+
9	91134312	91134987	Interval_1768	0	+
9	92265569	92266288	Interval_1769	0	+
9	95954530	95955105	Interval_1770	0	+
9	96713035	96713528	Interval_1771	0	+
9	97046618	97047082	Interval_1772	0	+
9	99560331	99560812	Interval_1773	0	+
9	100581701	100581999	Interval_1774	0	+
9	101099497	101099887	Interval_1775	0	+
9	102772298	102772338	Interval_1776	0	+
9	103406476	103406838	Interval_1777	0	+
9	106751998	106752470	Interval_1778	0	+
9	107975034	107975815	Interval_1779	0	+
9	108678332	108678666	Interval_1780	0	+
9	108752770	108753086	Interval_1781	0	+
9	109953213	109954071	Interval_1782	0	+
9	111047254	111047712	Interval_1783	0	+
9	113264987	113265285	Interval_1784	0	+
9	114624280	114624699	Interval_1785	0	+
9	115363086	115363500	Interval_1786	0	+
9	118396495	118397044	Interval_1787	0	+
9	118875742	118876164	Interval_1788	0	+
9	120109094	120109392	Interval_1789	0	+
9	122119296	122119594	Interval_1790	0	+
MT	259	1001	Interval_1791	0	+
MT	2197	2766	Interval_1792	0	+
MT	3560	4123	Interval_1793	0	+
MT	4178	4597	Interval_1794	0	+
MT	11600	12000	Interval_1795	0	+
MT	12447	12857	Interval_1796	0	+
MT	14077	15282	Interval_1797	0	+
X	7789498	7789796	Interval_1798	0	+
X	11109381	11109701	Interval_1799	0	+
X	11803234	11803532	Interval_1800	0	+
X	12079616	12079994	Interval_1801	0	+
X	12766620	12767389	Interval_1802	0	+
X	13302597	13303161	Interval_1803	0	+
X	13395918	13395958	Interval_1804	0	+
X	17818292	17818829	Interval_1805	0	+
X	19946110	19946408	Interval_1806	0	+
X	20356313	20356647	Interval_1807	0	+
X	36025661	36026014	Interval_1808	0	+
X	36739878	36740372	Interval_1809	0	+
X	44743606	44744087	Interval_1810	0	+
X	48424554	48425025	Interval_1811	0	+
X	51716635	51717053	Interval_1812	0	+
X	52784043	52784341	Interval_1813	0	+
X	63439045	63439343	Interval_1814	0	+
X	68044018	68044316	Interval_1815	0	+
X	74115544	74115937	Interval_1816	0	+
X	85077441	85077804	Interval_1817	0	+
X	85084788	85085103	Interval_1818	0	+
X	85739521	85740046	Interval_1819	0	+
X	86193361	86193767	Interval_1820	0	+
X	94115813	94116349	Interval_1821	0	+
X	94827927	94828298	Interval_1822	0	+
X	97680302	97680826	Interval_1823	0	+
X	101304251	101304698	Interval_1824	0	+
X	105733572	105733890	Interval_1825	0	+
X	107815975	107816501	Interval_1826	0	+
X	109113885	109114194	Interval_1827	0	+
X	122831400	122831447	Interval_1828	0	+
X	126679865	126679911	Interval_1829	0	+
X	130548082	130548705	Interval_1830	0	+
X	137307179	137307477	Interval_1831	0	+
X	152805238	152805731	Interval_1832	0	+
X	153277907	153278205	Interval_1833	0	+
X	157528404	157528782	Interval_1834	0	+
X	159510580	159510920	Interval_1835	0	+
X	166510428	166510947	Interval_1836	0	+
X	168639589	168640214	Interval_1837	0	+
X	168779015	168779692	Interval_1838	0	+
